# Supplementary material for: Predicting microRNA targeting efficacy in Drosophila
Source: Genome Biol. 2018 Oct 4;19:152. doi: 10.1186/s13059-018-1504-3 (PMC6172730; doi:10.1186/s13059-018-1504-3)
Supplement: Supplementary file 1 — Table S1. Processed mRNA abundances (measured in fragments per kilobase per million mapped reads (FPKM)) and mRNA fold changes corresponding to each of the six miRNA transfection datasets. (XLSX 4739 kb) [file 13059_2018_1504_MOESM1_ESM.xlsx]

## Sheet: miR1
FlyBase ID	Gene name	Genomic locus (dm6)	Mock expression level (FPKM)	miR1 expression level (FPKM)	Raw mRNA fold change (log2)	Normalized mRNA fold change (log2)	# 8mer sites, 5' UTR	# 7mer-m8 sites, 5' UTR	# 7mer-A1 sites, 5' UTR	# 6mer sites, 5' UTR	# Offset 6mer sites, 5' UTR	# 6mer-A1 sites, 5' UTR	# 8mer sites, ORF	# 7mer-m8 sites, ORF	# 7mer-A1 sites, ORF	# 6mer sites, ORF	# Offset 6mer sites, ORF	# 6mer-A1 sites, ORF	# 8mer sites, 3' UTR	# 7mer-m8 sites, 3' UTR	# 7mer-A1 sites, 3' UTR	# 6mer sites, 3' UTR	# Offset 6mer sites, 3' UTR	# 6mer-A1 sites, 3' UTR
FBgn0000008	a	chr2R:22136967-22174691	5.47643	5.74741	0.0696759	0.379577	0	0	0	0	0	0	0	0	0	0	0	0	0	0	0	0	0	0
FBgn0000017	Abl	chr3L:16615865-16647882	10.8579	8.25787	-0.39491	0.587705	0	0	0	0	0	1	0	1	0	1	1	2	0	0	0	1	0	0
FBgn0000018	abo	chr2L:10973442-10975293	70.5803	73.0661	0.0499367	0.0116783	0	0	0	0	0	0	0	0	0	1	0	1	0	0	0	0	0	0
FBgn0000032	Acph-1	chr3R:29991143-29993411	21.3523	29.1793	0.450552	0.0633597	0	0	0	0	0	0	0	0	0	0	0	1	0	0	0	0	0	0
FBgn0000042	Act5C	chrX:5900860-5905399	2230.91	2855.7	0.356212	0.470642	0	0	0	0	0	0	0	0	0	0	0	0	0	0	1	0	2	1
FBgn0000043	Act42A	chr2R:6013909-6015689	2919.07	285.556	-3.35366	-3.31303	0	0	0	0	0	0	0	0	0	0	0	0	0	0	1	1	0	0
FBgn0000052	ade2	chr2L:6038116-6046050	60.5916	59.2062	-0.0333676	0.12206	0	0	0	0	0	0	1	0	0	1	0	3	0	0	0	0	0	0
FBgn0000053	ade3	chr2L:7013395-7023898	63.261	54.0773	-0.226295	-0.188507	0	0	0	0	0	0	0	0	0	0	0	0	0	0	0	0	1	0
FBgn0000054	Adf1	chr2R:6662264-6668085	55.8118	53.3941	-0.0638882	-0.0505783	0	0	0	0	0	0	0	0	0	0	0	0	0	0	0	0	0	0
FBgn0000057	adp	chr2R:18151703-18154060	29.3284	35.6705	0.282435	0.266101	0	0	0	0	0	0	0	0	0	0	0	0	0	0	0	0	0	0
FBgn0000063	Mps1	chr3R:17671270-17682515	17.2042	5.70871	-1.59152	-1.57899	0	0	0	0	0	0	0	1	1	2	1	0	0	0	0	0	0	0
FBgn0000064	Ald	chr3R:26254068-26261591	109.337	78.3307	-0.481128	-0.278237	0	0	0	0	0	0	0	0	0	0	0	0	0	0	0	0	0	0
FBgn0000071	Ama	chr3R:6762592-6765261	23.3125	17.6959	-0.397693	0.123586	0	0	0	0	0	0	0	0	0	1	0	0	0	0	0	1	0	0
FBgn0000077	amx	chrX:9243816-9247336	21.6049	11.7521	-0.878439	-0.761792	0	0	0	0	0	0	0	0	0	0	0	0	0	0	0	0	0	0
FBgn0000083	AnxB9	chr3R:21065240-21073319	714.832	775.757	0.117999	0.0144572	0	0	0	0	0	0	0	0	1	0	0	0	0	0	0	0	0	0
FBgn0000084	AnxB10	chrX:20170221-20173514	209.826	296.969	0.501118	0.4703	0	0	0	0	0	0	0	0	0	0	0	0	0	0	0	0	0	0
FBgn0000094	Anp	chr3R:30209947-30210382	106.513	99.6174	-0.096556	-0.471448	0	0	0	0	0	0	0	0	0	0	0	0	0	0	0	0	0	0
FBgn0000097	aop	chr2L:2155752-2178754	9.73691	5.12377	-0.926258	-0.264164	0	0	0	0	1	1	0	0	0	0	0	0	0	0	0	0	0	0
FBgn0000100	RpLP0	chr3L:22075866-22077487	3440	4812.48	0.484375	0.255066	0	0	0	0	0	0	0	0	0	0	0	0	0	0	0	0	0	0
FBgn0000109	Aprt	chr3L:1883794-1885019	24.9118	19.5577	-0.349098	-0.319442	0	0	0	0	0	0	0	0	0	1	0	0	0	0	0	0	0	0
FBgn0000115	Arl1	chr3L:15983134-15987815	128.293	124.164	-0.0471894	-0.0597553	0	0	0	0	0	0	0	0	0	0	0	0	0	0	0	0	0	0
FBgn0000116	Argk	chr3L:9048780-9066027	9.92573	13.9578	0.491822	-0.432707	0	0	0	0	0	0	0	0	0	0	0	0	0	0	0	0	0	0
FBgn0000117	arm	chrX:1890255-1900646	251.014	288.449	0.200551	0.163502	0	0	0	0	0	0	0	0	1	1	0	1	0	0	0	0	0	1
FBgn0000119	arr	chr2R:13453639-13483229	10.9633	10.2906	-0.0913647	0.556221	0	0	0	0	0	0	0	0	0	0	0	1	0	0	0	0	0	0
FBgn0000139	ash2	chr3R:24650124-24654820	39.0171	77.7964	0.995595	0.594393	0	0	0	0	0	0	0	0	0	0	2	1	0	0	0	0	0	0
FBgn0000140	asp	chr3R:24753848-24760513	16.8032	8.42992	-0.995145	-0.838409	0	0	0	1	0	0	0	0	0	1	0	2	0	0	0	0	0	0
FBgn0000147	aurA	chr3R:11963123-11967691	31.4863	24.1029	-0.385517	-0.375646	0	0	0	0	0	0	0	0	0	0	0	1	0	0	0	0	1	0
FBgn0000150	awd	chr3R:31744281-31746077	4796.42	3852.15	-0.316296	-0.39969	0	0	0	0	0	0	0	0	0	0	0	0	0	0	0	0	0	1
FBgn0000152	Axs	chrX:16679296-16683895	15.1005	20.827	0.46386	0.225535	0	0	0	0	0	0	0	1	1	0	0	1	0	0	0	0	0	0
FBgn0000173	ben	chrX:13996344-13999805	50.574	33.1704	-0.608499	-0.334579	0	0	0	0	1	0	0	0	0	1	0	0	0	0	0	0	0	0
FBgn0000181	bic	chr2R:12870248-12871794	1332.32	1699.07	0.3508	0.261365	0	0	0	0	0	0	0	0	0	0	0	0	0	0	0	1	1	0
FBgn0000183	BicD	chr2L:17459604-17474773	22.1072	13.9939	-0.659719	-0.292905	0	0	1	0	0	0	0	0	0	0	1	0	0	0	0	0	0	0
FBgn0000212	brm	chr3L:15970081-15982869	50.9059	37.0258	-0.459301	-0.232836	0	0	0	0	0	0	0	0	0	0	0	0	0	0	0	0	0	0
FBgn0000221	brn	chrX:4104341-4105791	14.4589	21.5405	0.575101	-0.0354249	0	0	0	0	0	0	0	0	0	0	1	0	0	0	0	0	0	0
FBgn0000228	Bsg25D	chr2L:5271727-5278548	12.5249	10.4334	-0.26359	0.0172424	0	0	0	0	0	0	0	0	0	1	0	1	0	0	0	0	0	0
FBgn0000229	bsk	chr2L:10247501-10250501	51.5377	33.0592	-0.640575	-0.556635	0	0	0	0	1	1	0	0	1	0	0	0	0	0	0	0	0	0
FBgn0000239	bur	chr2L:21174181-21179683	31.8137	25.1397	-0.339679	-0.229279	0	0	0	0	0	1	0	0	0	0	0	0	0	0	0	0	0	0
FBgn0000244	by	chr3R:9528237-9533011	5.83443	6.41535	0.136937	0.344035	0	0	0	0	0	0	0	0	1	0	0	0	0	0	0	0	1	5
FBgn0000247	ca	chr3R:29803195-29816451	27.16	36.3019	0.41856	0.662275	0	0	0	0	0	0	0	0	0	1	0	0	0	0	0	0	0	0
FBgn0000250	cact	chr2L:16310955-16326207	40.6258	40.411	-0.00764611	-0.206203	0	0	0	0	0	0	0	0	0	0	0	0	0	0	0	0	0	0
FBgn0000253	Cam	chr2R:12259397-12278809	34.0849	24.6507	-0.467504	0.374184	0	0	0	0	0	1	0	0	0	0	0	0	0	0	0	1	1	1
FBgn0000256	capu	chr2L:3872645-3902860	61.475	93.3058	0.601967	0.699783	0	0	0	0	0	0	0	0	0	1	1	1	0	0	0	0	0	0
FBgn0000257	car	chrX:19566018-19569401	17.8184	12.1295	-0.554851	-0.658034	0	0	0	0	0	0	0	0	0	1	0	0	0	0	1	0	0	1
FBgn0000259	CkIIbeta	chrX:11792532-11801587	15.4618	14.9364	-0.0498756	0.163698	0	0	0	0	0	0	0	0	0	0	0	0	0	0	0	0	1	0
FBgn0000261	Cat	chr3L:18822603-18828188	170.198	129.625	-0.392865	0.0077718	0	0	0	0	0	0	0	0	0	0	1	1	0	0	0	1	0	1
FBgn0000276	CecA1	chr3R:30210873-30211273	596.903	1389.96	1.21947	1.17068	0	0	0	0	0	0	0	0	0	0	0	0	0	0	0	0	0	0
FBgn0000277	CecA2	chr3R:30212155-30212568	241.453	460.316	0.930883	1.33444	0	0	0	0	0	0	0	0	0	0	0	0	0	0	0	0	0	0
FBgn0000278	CecB	chr3R:30213314-30213797	63.9103	101.499	0.667339	0.902953	0	0	0	0	0	0	0	0	0	0	0	0	0	0	0	0	0	0
FBgn0000279	CecC	chr3R:30216483-30216938	72.0581	157.505	1.12817	1.00007	0	0	0	0	0	0	0	0	0	0	0	0	0	0	0	0	0	0
FBgn0000283	Cp190	chr3R:15268661-15275241	28.2843	15.8819	-0.832617	-0.337361	0	0	0	0	0	0	0	0	0	2	0	0	0	0	0	0	0	0
FBgn0000289	cg	chr2R:14173692-14182838	21.3859	16.2816	-0.393415	-0.220032	0	0	0	0	0	0	0	0	0	0	0	0	0	0	0	0	0	0
FBgn0000299	Cg25C	chr2L:5029608-5037279	1513.41	2278.59	0.590337	0.77544	0	0	0	0	0	0	0	0	0	3	0	0	0	0	0	0	0	0
FBgn0000308	chic	chr2L:5972114-5981018	370.992	303.404	-0.290145	-0.109452	0	0	0	0	0	0	0	0	0	0	0	0	0	0	0	0	0	1
FBgn0000316	cin	chrX:255673-263999	37.1378	23.9999	-0.629857	-0.415289	0	0	0	0	0	0	0	1	0	0	0	0	0	0	0	0	0	1
FBgn0000317	ck	chr2L:15044962-15057862	10.9676	1.36825	-3.00285	-2.49562	0	0	0	0	0	1	0	0	0	1	1	3	0	1	1	1	0	1
FBgn0000318	cl	chr2L:5520134-5523898	854.309	1018.81	0.25406	0.23015	0	0	0	1	0	0	0	0	0	0	0	0	0	0	0	0	0	0
FBgn0000319	Chc	chrX:15827985-15835490	289.425	175.667	-0.720345	-0.416808	0	0	0	0	0	0	1	0	0	3	1	1	0	0	0	0	0	0
FBgn0000326	clt	chr2R:21617060-21619079	19.6872	30.0859	0.611833	0.504509	0	0	0	0	0	0	0	0	0	0	0	1	0	0	0	0	0	0
FBgn0000330	cm	chrX:7009005-7011145	23.7966	20.8963	-0.187507	-0.400106	0	0	0	0	0	0	0	0	0	0	0	0	0	0	0	0	0	2
FBgn0000339	cni	chr2L:16309291-16310726	147.927	227.345	0.619997	0.442508	0	0	0	0	0	0	0	0	0	0	0	0	0	0	0	0	0	0
FBgn0000352	cos	chr2R:7382175-7387115	10.7412	6.39454	-0.748239	-0.47031	0	0	0	0	0	0	0	1	0	0	0	2	0	0	0	1	0	0
FBgn0000370	crc	chr2L:21310865-21319527	465.006	359.769	-0.370179	-0.227453	0	0	0	0	0	0	0	0	0	0	0	0	0	0	0	0	0	0
FBgn0000376	crm	chrX:2732468-2738773	8.41091	10.7745	0.357282	0.343145	0	0	0	0	0	0	0	0	0	0	1	3	0	0	0	0	0	0
FBgn0000377	crn	chrX:2247593-2249983	35.0791	43.926	0.324466	0.218614	0	0	0	0	0	0	0	0	0	0	0	0	0	0	0	0	0	0
FBgn0000392	cup	chr2L:6663663-6676635	13.4804	7.21565	-0.901661	-0.866221	0	0	0	0	0	0	0	0	2	1	1	0	0	0	0	0	0	0
FBgn0000394	cv	chrX:5690001-5695205	55.1403	57.4109	0.0582191	0.0297285	0	0	1	0	0	0	0	0	0	0	0	0	0	0	0	0	0	0
FBgn0000395	cv-2	chr2R:21355014-21379464	7.14654	8.58124	0.263941	0.556707	0	0	0	0	0	0	0	0	0	0	1	1	0	0	0	1	1	0
FBgn0000404	CycA	chr3L:11826718-11833578	77.1987	43.4373	-0.829642	-0.676763	0	0	0	0	0	1	0	0	0	0	1	0	0	0	0	0	1	1
FBgn0000405	CycB	chr2R:22803520-22806948	111.888	92.2587	-0.278295	-0.24658	0	0	0	1	0	0	0	0	0	0	0	0	0	0	0	0	1	0
FBgn0000409	Cyt-c-p	chr2L:16719931-16722644	917.324	755.495	-0.280009	-0.276744	0	0	0	0	0	0	0	0	0	0	0	0	0	0	0	0	0	0
FBgn0000412	D1	chr3R:9238082-9240654	89.0367	55.2014	-0.689696	-0.680597	0	0	0	0	0	0	0	0	0	0	0	0	0	0	0	0	0	0
FBgn0000416	Sap	chr3R:30881791-30889062	926.477	710.179	-0.383573	-0.340492	0	0	0	0	0	0	0	0	0	0	0	2	0	0	0	0	1	0
FBgn0000426	SmF	chr2R:12182638-12185506	242.655	183.833	-0.400514	-0.499208	0	0	0	0	0	0	0	0	0	0	0	0	0	0	0	0	0	0
FBgn0000447	Dhod	chr3R:8651083-8654766	77.4797	73.2055	-0.0818658	-0.220277	0	0	0	0	0	0	0	0	0	0	0	0	0	0	0	0	0	0
FBgn0000454	Dip-B	chr3R:13782287-13785676	178.929	231.463	0.371394	0.43528	0	0	0	1	0	0	0	0	0	0	0	1	0	0	0	0	0	0
FBgn0000455	Dip-C	chr3R:12411808-12413759	37.3587	42.4022	0.182692	-0.139326	0	0	0	0	0	0	0	1	0	0	0	0	0	0	0	0	0	1
FBgn0000482	dor	chrX:1523553-1669297	25.9127	24.5975	-0.0751495	-0.165909	0	0	0	0	0	0	1	0	0	0	0	1	0	0	0	0	0	0
FBgn0000499	dsh	chrX:11355880-11358724	21.9474	22.9037	0.0615333	-0.0989132	0	0	0	1	0	0	0	0	1	1	0	0	0	0	0	0	0	0
FBgn0000520	dwg	chrX:2727697-2730042	11.967	13.7449	0.199833	-0.138057	0	0	0	0	0	0	0	0	0	1	0	0	0	0	0	0	0	0
FBgn0000524	dx	chrX:6533998-6538575	6.17179	3.45489	-0.83705	-0.392048	0	0	0	0	0	0	0	0	0	0	0	0	0	0	0	0	0	3
FBgn0000536	eas	chrX:16278327-16285618	46.5577	43.2008	-0.107964	-0.133143	0	0	0	0	0	1	0	0	1	0	2	1	0	0	0	0	0	0
FBgn0000542	ec	chrX:3811697-3857621	15.2562	15.4624	0.01936	0.126994	0	0	0	0	1	0	0	0	0	1	0	0	0	0	0	0	0	0
FBgn0000543	ecd	chr3L:2262918-2265857	22.2812	32.9168	0.562996	0.284658	0	0	0	0	0	0	0	0	0	0	0	1	0	0	0	0	0	0
FBgn0000556	Ef1alpha48D	chr2R:11891134-11895762	6707.27	6314.83	-0.0869826	0.0464368	0	0	0	0	0	0	0	0	0	0	0	0	0	0	0	0	0	0
FBgn0000559	EF2	chr2L:21677912-21682164	4598.55	5320.76	0.210451	0.150681	0	0	0	0	0	0	0	0	1	0	0	1	0	0	0	0	0	0
FBgn0000562	egl	chr2R:23734903-23746829	20.2963	14.7804	-0.457529	-0.214927	0	0	0	0	0	0	0	0	1	1	1	0	0	0	0	0	0	0
FBgn0000565	Eip71CD	chr3L:15511051-15513202	28.4781	35.635	0.323443	0.489793	0	0	0	0	0	0	0	0	0	0	0	0	0	0	0	0	0	0
FBgn0000566	Eip55E	chr2R:18627917-18629395	222.134	158.378	-0.488063	-0.311935	0	0	0	0	0	0	0	0	0	0	0	0	0	0	0	0	0	0
FBgn0000578	ena	chr2R:19141631-19163705	8.58248	9.94295	0.21228	0.707851	0	0	0	0	0	0	0	0	0	0	0	1	0	0	0	0	0	1
FBgn0000579	Eno	chr2L:1724767-1729762	619.701	764.692	0.303306	0.396079	0	0	0	0	2	0	0	0	0	0	0	0	0	0	0	0	0	1
FBgn0000581	E(Pc)	chr2R:11452042-11465270	6.27893	5.31142	-0.241421	0.697703	0	0	0	0	0	2	0	0	0	0	0	0	0	0	0	0	0	0
FBgn0000588	esc	chr2L:11814155-11928572	29.7432	18.1846	-0.709842	-0.780981	0	0	0	0	0	0	0	0	0	0	0	0	0	0	0	0	0	0
FBgn0000611	exd	chrX:15992467-15996509	28.9422	15.2651	-0.922938	-0.408998	0	0	0	0	0	0	0	0	0	1	0	2	0	0	0	0	0	0
FBgn0000615	exu	chr2R:20667426-20673495	18.5422	16.1775	-0.196823	-0.0847576	0	0	0	0	0	0	0	0	0	1	0	0	0	0	0	0	0	1
FBgn0000617	e(y)1	chrX:17842160-17844704	60.3039	44.4267	-0.440826	-0.473543	0	0	0	0	0	0	0	0	0	1	0	0	0	0	0	0	0	0
FBgn0000618	e(y)2	chrX:11573730-11576620	89.7121	90.9478	0.0197356	-0.204112	0	0	0	0	0	0	0	0	0	0	0	0	0	0	0	0	0	0
FBgn0000629	E(z)	chr3L:10631078-10638130	23.5798	23.0177	-0.0348048	-0.108717	0	0	0	0	0	0	0	0	1	1	0	0	0	0	0	0	0	0
FBgn0000662	fl(2)d	chr2R:13819623-13824553	17.4651	14.2743	-0.291049	-0.295071	0	0	0	0	0	0	0	0	0	0	0	1	0	0	0	0	0	0
FBgn0000667	Actn	chrX:2010859-2061915	28.5778	36.4654	0.351632	0.754915	0	0	0	0	0	0	0	0	0	0	0	0	0	0	2	1	1	0
FBgn0000709	fliI	chrX:21339740-21345088	24.2587	27.5728	0.184741	0.169751	0	0	0	0	0	0	0	1	0	1	0	0	0	0	0	0	0	0
FBgn0000711	flw	chrX:10385959-10409817	5.70491	6.09953	0.0964944	0.278387	0	0	0	0	0	1	0	0	1	0	0	0	0	0	0	0	0	0
FBgn0000719	fog	chrX:22824316-22885541	9.3262	8.62814	-0.112239	0.398412	0	0	0	0	1	0	0	0	0	1	0	0	0	0	0	0	0	1
FBgn0000721	for	chr2L:3622073-3656953	16.5364	19.2442	0.218778	0.502955	0	0	0	0	0	0	0	0	0	0	0	1	0	0	0	0	0	0
FBgn0000723	FER	chr3R:9365397-9394546	18.4157	14.2355	-0.371448	-0.16161	0	0	0	0	1	0	0	1	1	0	0	0	0	0	0	0	0	0
FBgn0000826	png	chrX:1356487-1357601	5.15235	8.22113	0.674105	-0.501555	0	0	0	0	0	0	0	0	0	0	0	0	0	0	0	0	0	0
FBgn0000928	fs(1)Yb	chrX:2720467-2724158	11.9409	16.2924	0.448296	0.343926	0	0	0	0	0	0	0	0	0	0	1	3	0	0	0	0	0	0
FBgn0000996	dup	chr2R:15376618-15387851	51.8673	46.7542	-0.149729	-0.108374	0	0	0	0	0	0	0	0	0	0	1	0	0	0	0	0	2	0
FBgn0001079	fu	chrX:18657754-18662153	18.4807	12.7753	-0.53266	-0.502181	0	0	0	0	0	0	0	0	2	1	1	0	0	0	0	1	0	0
FBgn0001086	fzy	chr2L:16310955-16326207	123.023	87.0197	-0.499511	-0.567675	0	0	0	0	0	0	0	0	0	1	0	0	0	0	0	0	1	0
FBgn0001091	Gapdh1	chr2R:7791900-7793380	622.478	931.996	0.5823	0.6492	0	0	0	0	0	0	0	0	0	0	0	0	0	0	0	0	0	0
FBgn0001092	Gapdh2	chrX:15868144-15869661	467.265	625.027	0.419678	0.555054	0	0	0	0	0	0	0	0	1	1	0	0	0	0	0	0	0	0
FBgn0001098	Gdh	chr3R:23933911-23943101	48.9899	36.8451	-0.411011	-0.317821	0	0	0	0	0	0	0	0	0	2	0	0	0	0	0	0	0	0
FBgn0001104	Galphai	chr3L:6972749-6980044	136.683	61.2107	-1.15898	-1.07976	0	0	0	0	0	0	0	0	0	0	1	1	0	0	0	0	0	0
FBgn0001105	Gbeta13F	chrX:15860114-15866175	6.83133	8.08129	0.242419	0.629691	0	0	0	0	0	0	0	0	1	0	0	0	0	0	0	0	3	1
FBgn0001108	DCTN1-p150	chr3L:13929386-13934656	50.5092	52.6474	0.059815	0.147891	0	0	0	0	0	0	0	0	0	0	1	0	0	0	0	0	0	0
FBgn0001114	Glt	chr2L:8672697-8679812	73.3229	76.2253	0.0560046	0.426569	0	0	0	0	0	0	0	0	0	0	0	0	0	0	0	0	0	0
FBgn0001123	Galphas	chr2R:23942537-23946936	21.1498	17.6765	-0.258807	0.219558	0	0	0	0	0	0	0	0	0	0	1	0	0	0	0	0	0	0
FBgn0001124	Got1	chr2R:16138351-16141928	280.392	375.491	0.421332	0.428751	0	0	0	0	0	0	0	0	0	0	1	0	0	0	0	0	0	0
FBgn0001125	Got2	chr2L:1982216-1987758	228.486	253.764	0.15138	0.166432	0	0	0	0	0	0	0	0	0	1	0	0	0	0	0	0	0	0
FBgn0001128	Gpdh	chr2L:5943642-5948968	83.2432	123.481	0.568888	0.828016	0	0	0	0	0	0	0	0	0	1	0	0	0	0	0	0	1	2
FBgn0001133	grau	chr2R:21009763-21011921	24.59	37.3025	0.601197	0.64711	0	0	0	0	0	0	0	0	0	0	0	1	0	0	0	0	0	0
FBgn0001139	gro	chr3R:26041735-26052257	17.8486	9.48053	-0.912774	-0.731697	0	0	0	0	0	0	0	0	1	1	0	1	0	0	0	0	0	0
FBgn0001142	Gs1	chr2L:114725-157666	25.8664	138.317	2.41882	2.2877	0	0	0	0	1	0	0	0	0	0	1	0	0	0	0	0	0	1
FBgn0001145	Gs2	chrX:11422831-11430197	6.85382	8.20727	0.259996	0.830996	0	0	0	0	1	0	0	0	0	3	1	0	0	0	0	0	0	0
FBgn0001148	gsb	chr2R:25061963-25064643	8.23832	19.8115	1.26592	1.21501	0	0	0	0	0	0	0	0	0	0	1	0	0	0	0	0	0	0
FBgn0001149	GstD1	chr3R:12367816-12369268	834.504	673.278	-0.309717	-0.546538	0	0	0	0	0	0	0	0	0	1	1	0	0	0	0	0	0	1
FBgn0001168	h	chr3L:8675758-8679253	32.0747	24.1116	-0.41171	0.126156	0	0	0	0	0	0	0	0	0	0	1	0	0	0	0	0	0	0
FBgn0001179	hay	chr3L:10631078-10638130	24.9345	27.53	0.142865	0.104243	0	0	0	0	0	0	0	0	0	1	1	0	0	0	0	0	0	0
FBgn0001185	her	chr2L:16677184-16679691	10.5569	6.59446	-0.678865	-0.326369	0	0	0	0	0	0	0	0	0	0	0	0	0	0	0	0	0	0
FBgn0001186	Hex-A	chrX:9585674-9589813	15.4361	10.1876	-0.599487	-0.158341	0	0	0	0	0	0	0	0	0	0	0	0	0	0	0	0	0	0
FBgn0001189	hfw	chrX:1669569-1692768	20.9843	26.2589	0.323496	0.309314	0	0	0	0	0	0	0	0	0	0	0	0	0	0	0	0	0	0
FBgn0001197	His2Av	chr3R:26866928-26869220	393.192	279.822	-0.490725	-0.3305	0	0	0	1	0	0	0	0	0	1	0	0	0	0	0	0	0	0
FBgn0001202	hook	chr2L:19030843-19033498	43.1509	41.1917	-0.0670366	-0.191121	0	0	0	0	0	0	0	1	0	0	0	0	0	0	0	0	0	0
FBgn0001206	Hmr	chrX:10590919-10595855	11.6047	13.2069	0.18659	0.115514	0	0	0	0	0	0	0	0	0	0	0	0	0	0	0	0	0	0
FBgn0001215	Hrb98DE	chr3R:28599833-28605777	94.436	67.0563	-0.493966	-0.0820529	0	0	0	0	0	0	0	0	0	0	0	0	0	0	0	0	0	1
FBgn0001218	Hsc70-3	chrX:11801695-11807117	484.62	233.431	-1.05386	-0.887612	0	0	0	0	0	0	0	0	0	1	1	0	0	0	0	0	0	0
FBgn0001220	Hsc70-5	chr2R:14252597-14256192	235.011	149.219	-0.655299	-0.433363	0	0	0	0	0	0	0	0	0	0	0	0	0	0	0	0	0	0
FBgn0001222	Hsf	chr2R:18130302-18134634	26.3576	28.3929	0.107307	0.143913	0	0	0	0	0	0	0	0	0	0	0	1	0	0	0	0	0	0
FBgn0001223	Hsp22	chr3L:9372721-9374964	62.1988	7.25123	-3.10059	-3.12466	0	0	1	0	0	0	0	0	0	0	0	0	0	0	0	0	0	1
FBgn0001224	Hsp23	chr3L:9381881-9382765	170.83	20.6509	-3.04828	-2.98543	0	0	0	0	0	0	0	0	0	0	0	1	0	0	0	0	0	0
FBgn0001225	Hsp26	chr3L:9376417-9377427	365.684	44.8975	-3.02589	-3.12418	0	0	0	0	0	0	0	0	0	1	1	1	0	0	0	1	0	0
FBgn0001226	Hsp27	chr3L:9384062-9385694	41.8296	4.0016	-3.38587	-3.34181	0	0	0	0	0	0	0	0	0	0	0	0	0	0	0	0	1	0
FBgn0001230	Hsp68	chr3R:24054390-24057310	213.382	23.5116	-3.18199	-2.93193	0	0	0	0	0	0	0	0	1	0	1	1	0	0	0	0	0	0
FBgn0001233	Hsp83	chr3L:3192968-3197631	2008.46	1135.52	-0.822739	-0.660249	0	0	0	0	0	0	0	0	2	1	1	0	0	0	0	0	1	0
FBgn0001247	Ide	chr3L:20370312-20375896	39.0536	35.2948	-0.145997	0.199143	0	0	0	0	0	0	0	0	1	1	0	1	0	0	0	0	0	0
FBgn0001248	Idh	chr3L:8356403-8360906	388.078	405.178	0.0622118	0.0555114	0	0	0	0	0	0	0	0	0	0	0	1	0	0	0	0	0	0
FBgn0001257	ImpL2	chr3L:4224005-4236147	128.669	117.701	-0.128532	-0.127434	0	0	0	0	0	0	0	0	0	0	1	0	0	0	0	0	0	0
FBgn0001276	ix	chr2R:11359436-11360163	16.0317	21.9624	0.454114	0.305017	0	0	0	0	0	0	0	0	0	0	0	0	0	0	0	0	0	0
FBgn0001280	janA	chr3R:30037983-30039533	184.725	198.262	0.102031	-0.0450687	0	0	0	0	0	0	0	0	0	0	0	0	0	0	0	0	0	0
FBgn0001291	Jra	chr2R:10096479-10099590	86.4636	94.9836	0.135586	0.177045	0	0	0	0	0	0	0	0	0	0	0	0	0	0	0	0	0	0
FBgn0001297	kay	chr3R:29765994-29794113	47.8737	39.2666	-0.28593	-0.0874601	0	0	0	0	0	0	0	0	0	0	1	0	0	0	0	0	0	0
FBgn0001301	kel	chr2L:18129883-18138083	8.69978	6.50309	-0.419853	-0.0800656	0	0	0	0	0	0	0	0	0	1	1	2	0	0	0	0	0	0
FBgn0001308	Khc	chr2R:16266959-16271971	109.841	115.606	0.0738008	0.119276	0	0	0	1	0	0	0	0	0	0	0	1	0	0	0	0	0	0
FBgn0001316	klar	chr3L:434082-540614	13.6372	19.0695	0.483714	0.720102	0	0	0	0	0	1	1	0	0	0	1	3	0	0	0	0	0	0
FBgn0001324	kto	chr3L:19836613-19844944	30.4083	25.7242	-0.241336	-0.0415481	0	0	0	0	0	0	0	0	1	1	0	1	0	0	0	0	1	0
FBgn0001330	kz	chrX:2225295-2242035	14.9119	9.32453	-0.67736	-0.511664	0	0	0	0	0	0	0	0	0	0	0	0	0	0	0	0	0	0
FBgn0001341	l(1)1Bi	chrX:629772-635545	20.2415	9.11107	-1.15162	-0.936934	0	0	0	0	0	0	0	0	0	0	1	0	0	0	0	0	0	0
FBgn0001404	egh	chrX:2588502-2599111	42.0001	20.0625	-1.06589	-0.791665	0	0	0	0	0	0	0	0	0	1	0	0	0	0	1	0	0	0
FBgn0001491	l(1)10Bb	chrX:11324293-11325308	38.4304	25.9363	-0.567279	-0.47597	0	0	0	0	0	0	0	0	0	0	0	0	0	0	0	0	0	1
FBgn0001565	Hlc	chrX:21385517-21387946	109.222	237.256	1.11918	0.862013	0	0	0	0	0	0	0	0	0	0	1	1	0	0	0	0	0	0
FBgn0001612	Grip91	chrX:13736569-13744683	15.4933	11.64	-0.412555	-0.144037	0	0	0	0	0	0	0	0	0	0	0	1	0	0	0	0	0	0
FBgn0001941	ifc	chr2L:5986347-5988854	208.767	234.887	0.170071	0.19251	0	0	0	0	0	0	0	0	0	0	0	0	0	0	0	0	0	0
FBgn0001942	eIF-4a	chr2L:5981763-5985909	1545.59	1943.58	0.330561	0.305705	0	0	0	0	0	0	0	0	0	1	1	0	0	0	0	0	0	0
FBgn0001961	Arpc1	chr2L:13827940-13829741	639.109	464.99	-0.458862	-0.573084	0	1	0	0	0	0	0	0	0	0	0	1	0	0	0	0	0	0
FBgn0001965	Sos	chr2L:13813815-13819824	27.3084	11.6837	-1.22485	-0.959723	0	0	0	0	0	0	1	2	2	1	0	0	0	0	0	0	0	0
FBgn0001970	Pgant35A	chr2L:14359251-14361411	16.5956	9.47891	-0.808007	-1.18137	0	0	0	0	0	0	1	0	0	0	0	1	0	0	0	0	0	0
FBgn0001974	l(2)35Bd	chr2L:15009938-15011764	22.2488	18.2142	-0.288665	-0.055223	0	0	0	1	0	0	0	0	0	0	0	0	0	0	0	0	1	0
FBgn0001977	CIAPIN1	chr2L:15035393-15038861	28.9452	31.385	0.116748	0.0511176	0	0	0	0	0	0	0	0	0	0	0	0	0	0	0	0	0	0
FBgn0001978	stc	chr2L:15113479-15118069	72.548	59.2793	-0.291407	-0.115998	0	0	0	0	0	0	0	0	0	1	0	0	0	0	0	0	0	0
FBgn0001986	l(2)35Df	chr2L:15752262-15755900	40.7442	30.3586	-0.424492	-0.406545	0	0	0	0	0	0	0	0	0	1	0	0	0	0	0	0	0	0
FBgn0001989	ND-B17	chr2L:15749318-15751078	162.807	198.737	0.287694	0.0309247	0	0	0	0	0	0	0	0	0	0	0	0	0	0	0	0	0	0
FBgn0001990	wek	chr2L:15764219-15768349	12.9777	8.56263	-0.599913	-0.807126	0	0	0	0	0	0	0	0	1	0	0	1	0	0	0	0	0	1
FBgn0001995	mRpL4	chr2L:16327068-16329132	79.5939	84.4709	0.0857951	0.0977367	0	0	0	0	0	0	0	0	0	0	0	0	0	0	0	0	0	0
FBgn0002021	l(2)37Bb	chr2L:19049075-19051612	30.0694	40.6785	0.435967	0.397674	0	0	0	0	0	0	0	0	0	1	0	0	0	0	0	0	0	0
FBgn0002022	Catsup	chr2L:19041861-19045148	213.419	187.538	-0.186509	-0.394521	0	0	0	0	0	0	0	0	0	1	0	0	0	0	0	0	0	0
FBgn0002031	l(2)37Cc	chr2L:19121344-19123869	228.553	189.353	-0.271449	-0.212463	0	0	0	0	0	0	0	0	1	0	0	0	0	0	0	0	0	0
FBgn0002044	swm	chr2L:19490261-19497978	20.7101	12.8554	-0.687966	-0.417247	0	0	0	0	0	0	0	0	0	1	1	1	0	0	0	0	0	0
FBgn0002069	Aats-asp	chr2R:12877003-12883168	228.52	195.244	-0.227039	-0.27193	0	0	1	0	0	0	0	0	0	0	0	0	0	0	0	0	0	0
FBgn0002121	l(2)gl	chr2L:9838-21376	11.7075	8.93339	-0.390157	0.443152	0	0	0	0	0	0	0	0	0	0	0	1	0	0	0	0	0	0
FBgn0002174	l(2)tid	chr2R:23705438-23709792	90.4687	81.0393	-0.158798	-0.268394	0	0	0	0	1	0	0	0	0	0	0	0	0	0	0	0	0	1
FBgn0002183	dre4	chr3L:1871573-1876312	125.289	89.0629	-0.492368	-0.380428	0	0	0	0	0	0	0	0	0	2	2	0	0	0	0	0	0	0
FBgn0002283	l(3)73Ah	chr3L:16588474-16591050	28.4585	28.3759	-0.00419584	-0.386492	0	0	0	1	0	0	0	0	0	0	0	0	0	0	0	0	0	0
FBgn0002284	Prosbeta6	chr3L:16609399-16610418	486.031	476.122	-0.029717	-0.149064	0	0	0	0	0	0	0	0	0	0	2	0	0	0	0	0	0	0
FBgn0002354	l(3)87Df	chr3R:13030912-13031598	62.1711	76.5684	0.300504	-0.180845	0	0	0	0	0	0	0	0	0	0	0	0	0	0	0	0	0	0
FBgn0002413	dco	chr3R:31054084-31061210	27.8503	27.0548	-0.0418105	0.279366	0	0	0	0	0	0	0	1	0	0	0	0	0	0	0	0	0	0
FBgn0002431	hyd	chr3R:9711141-9725615	22.2875	8.27553	-1.42931	-0.666225	0	0	0	0	0	0	0	0	1	1	3	6	0	0	0	1	0	0
FBgn0002441	l(3)mbt	chr3R:27265456-27273273	17.9617	14.1588	-0.343225	-0.24023	0	0	0	0	0	0	0	0	0	1	0	2	0	0	0	0	0	0
FBgn0002466	sti	chr3L:12507997-12514815	47.0774	28.4352	-0.727355	-0.552436	0	0	0	0	0	0	0	0	0	1	0	0	0	0	0	0	0	0
FBgn0002524	lace	chr2L:15499126-15505018	266.782	189.927	-0.490221	-0.299562	0	0	1	0	0	0	0	0	0	0	1	0	0	0	0	0	0	0
FBgn0002525	Lam	chr2L:5542479-5546642	137.122	97.7853	-0.487771	-0.142679	0	0	0	0	0	0	0	0	0	0	0	1	0	0	0	0	0	0
FBgn0002526	LanA	chr3L:6203830-6218022	778.457	413.555	-0.912537	0.256877	0	0	0	0	0	0	0	0	0	3	3	4	0	0	0	0	0	1
FBgn0002542	lds	chr3R:7920430-7967408	55.3285	16.3374	-1.75985	-1.70421	0	0	0	0	0	0	0	0	0	1	1	1	0	0	1	0	0	0
FBgn0002543	robo2	chr2L:1380085-1420453	16.036	30.3136	0.918653	1.35765	0	0	0	0	0	0	0	0	0	1	1	0	0	0	0	0	0	0
FBgn0002552	lin	chr2R:8914523-8918877	19.2865	13.9438	-0.46797	-0.524264	0	0	0	0	0	0	0	1	0	1	0	2	0	0	0	0	0	1
FBgn0002566	lt	chr2L:22924794-22943135	18.9723	18.9195	-0.00402025	0.44574	0	0	0	0	0	0	1	0	0	0	1	2	0	0	0	2	1	3
FBgn0002579	RpL36	chrX:628337-629483	7612.29	11065.5	0.539666	0.330615	0	0	0	0	0	0	0	0	0	0	0	0	0	0	0	0	0	0
FBgn0002590	RpS5a	chrX:17143587-17148264	4923.8	6263.66	0.347236	0.237153	0	0	0	0	0	0	0	0	0	1	0	0	0	0	0	0	0	0
FBgn0002593	RpLP1	chr2L:419951-420864	8169.62	10791.9	0.401605	0.203814	0	0	0	0	0	0	0	0	0	0	0	0	0	0	1	1	0	0
FBgn0002607	RpL19	chr2R:24967876-24969547	5319.4	7104.6	0.417489	0.349299	0	0	0	0	0	0	0	0	0	0	1	0	0	0	0	0	0	1
FBgn0002622	RpS3	chr3R:23358811-23360207	4658.72	6204.82	0.413456	0.263818	0	0	0	0	0	0	0	0	0	0	0	0	0	0	0	0	0	0
FBgn0002626	RpL32	chr3R:30045228-30046161	6629.84	9224.89	0.476557	0.287474	0	0	0	0	0	0	0	0	0	0	0	0	0	0	0	0	0	0
FBgn0002638	Rcc1	chr3L:5930261-5932773	133.933	144.745	0.112004	-0.11376	0	0	0	0	0	0	0	0	0	1	1	0	0	0	0	0	0	0
FBgn0002641	mal	chrX:20429674-20433210	18.3109	15.1118	-0.277034	-0.0941551	0	0	0	0	0	0	0	0	0	1	0	1	0	0	0	0	2	0
FBgn0002645	Map205	chr3R:32055278-32068441	12.7665	11.3534	-0.169238	0.406599	0	0	0	0	0	0	0	0	0	0	0	0	0	0	0	0	1	1
FBgn0002707	mei-9	chrX:4314229-4318801	8.95942	7.80288	-0.199398	-0.257566	0	0	0	0	0	0	0	0	1	0	1	1	0	0	0	1	0	0
FBgn0002715	mei-S332	chr2R:22106106-22124566	13.0654	10.2733	-0.346855	-0.124183	0	0	0	0	0	0	0	0	0	0	1	0	0	0	0	0	0	0
FBgn0002719	Men	chr3R:12713102-12722442	113.753	189.165	0.733742	0.687548	0	0	0	0	0	0	0	1	0	0	0	1	0	0	0	1	0	0
FBgn0002736	mago	chr2R:21128576-21142261	108.066	105.019	-0.0412665	-0.185859	0	0	0	0	0	0	0	0	0	0	0	0	0	0	0	0	0	0
FBgn0002774	mle	chr2R:5974856-5980778	15.7652	12.7759	-0.303313	-0.115777	0	0	0	0	0	0	0	0	0	0	2	2	0	1	0	0	1	0
FBgn0002775	msl-3	chr3L:7094817-7125533	21.8124	30.9962	0.506941	0.249682	0	0	0	0	1	0	0	0	0	0	1	0	0	0	0	0	0	0
FBgn0002778	mnd	chr3L:14985099-14991667	35.8818	11.6244	-1.6261	-1.53721	0	0	0	0	0	1	0	0	0	0	0	1	0	0	0	0	0	0
FBgn0002780	mod	chr3R:32052059-32054974	260.169	169.999	-0.613924	-0.356979	0	0	0	0	0	0	0	0	0	0	0	1	0	0	0	0	0	1
FBgn0002781	mod(mdg4)	chr3R:21350845-21377401	334.205	330.62	-0.0155591	-0.0496187	0	0	0	0	0	0	0	0	0	0	0	0	0	0	0	0	0	1
FBgn0002783	mor	chr3R:15965445-15972913	77.8046	66.2579	-0.231764	-0.293276	0	0	0	0	0	0	0	1	0	2	1	1	0	0	0	0	0	0
FBgn0002787	Rpn8	chr2R:24392128-24404527	183.519	184.421	0.00707916	-0.0569386	0	0	0	0	0	0	0	0	0	0	0	0	0	0	0	0	0	0
FBgn0002791	mr	chr2R:23972430-23975408	28.757	36.216	0.332716	0.163325	0	0	0	0	0	0	0	0	0	1	0	2	0	0	0	0	0	0
FBgn0002868	MtnA	chr3R:9783406-9784370	4774.24	6770.98	0.504093	0.435229	0	0	0	0	0	0	0	0	0	0	0	0	0	0	0	0	0	0
FBgn0002872	mu2	chr3L:1941067-1947475	5.59063	3.05409	-0.87227	-0.916874	0	0	0	0	0	0	1	1	1	1	0	2	0	0	0	0	0	1
FBgn0002873	mud	chrX:14247731-14258595	5.16585	3.6187	-0.513533	0.0567852	0	0	0	0	0	0	0	0	0	1	1	1	0	0	0	0	0	0
FBgn0002878	mus101	chrX:13722245-13727113	13.2195	7.98436	-0.727419	-0.714636	0	0	0	0	0	0	0	0	0	1	1	1	0	0	1	0	0	0
FBgn0002891	mus205	chr2R:7793624-7806385	7.69268	4.3197	-0.832554	-0.459978	0	0	0	0	0	0	0	2	0	0	1	1	0	0	0	0	0	0
FBgn0002899	mus301	chr3L:8137807-8151813	15.8589	16.4252	0.0506172	0.084862	0	0	0	0	0	0	0	0	0	0	0	1	0	0	0	0	0	0
FBgn0002901	mus304	chr3L:18109813-18112847	8.43686	4.04215	-1.06158	-0.391632	0	0	0	0	0	0	0	0	0	0	0	1	0	0	1	0	0	0
FBgn0002905	mus308	chr3R:12705093-12712299	7.70746	3.8791	-0.990535	-0.922665	0	0	0	0	0	0	0	1	0	1	1	1	0	0	0	0	0	0
FBgn0002906	Blm	chr3R:11735446-11741783	6.33816	3.22443	-0.975018	-0.641326	0	0	0	0	0	0	0	0	0	2	1	1	0	0	0	0	0	0
FBgn0002914	Myb	chrX:15853420-15857823	76.0747	41.1478	-0.886603	-0.784332	0	0	0	0	0	1	0	1	1	0	1	1	0	0	0	0	0	0
FBgn0002921	Atpalpha	chr3R:20948713-20976239	156.35	164.878	0.0766187	0.360614	0	0	0	0	0	0	0	1	0	0	1	1	0	0	0	0	1	0
FBgn0002922	nau	chr3R:23711526-23718357	8.00351	3.78925	-1.07872	-0.401899	0	0	0	0	0	0	0	0	0	0	0	0	0	0	0	0	0	0
FBgn0002924	ncd	chr3R:29803195-29816451	306.249	353.828	0.208342	0.106791	0	0	0	0	0	0	0	0	0	1	0	0	0	0	0	0	0	0
FBgn0002948	nod	chrX:11580771-11585750	13.0452	7.44659	-0.808868	-0.537975	0	0	0	0	0	0	0	0	0	1	1	4	0	0	0	0	0	0
FBgn0002989	okr	chr2L:2988115-2992759	12.1979	15.3025	0.327132	0.245579	0	0	0	0	0	0	0	0	0	0	1	0	0	0	0	0	0	0
FBgn0003008	or	chr2R:23967938-23970073	32.0735	13.013	-1.30142	-1.56648	0	0	0	0	0	0	0	1	0	0	0	1	0	0	0	0	0	0
FBgn0003041	pbl	chr3L:7896108-7911954	37.707	44.1242	0.226739	0.369083	0	0	0	0	0	0	0	0	0	0	3	1	0	0	0	0	0	1
FBgn0003048	pcx	chrX:2225295-2242035	5.81427	3.00755	-0.951011	0.0091617	0	0	0	0	0	0	1	0	2	2	6	0	0	0	0	0	0	0
FBgn0003062	Fib	chr2R:23072908-23074725	238.528	240.03	0.00905594	-0.0483882	0	0	0	0	0	0	0	0	0	0	0	0	0	0	0	0	0	0
FBgn0003067	Pepck	chr2R:18536766-18539416	5.12156	4.51245	-0.182673	-0.15318	0	0	0	0	0	1	0	1	0	1	0	0	0	0	0	0	0	0
FBgn0003071	Pfk	chr2R:10109739-10117457	29.2387	48.7693	0.738095	1.05342	0	0	0	0	0	0	0	0	0	1	0	1	0	0	0	0	0	0
FBgn0003074	Pgi	chr2R:8910899-8914069	77.1871	114.034	0.563034	0.616847	0	0	0	0	0	1	0	0	1	0	0	1	0	0	0	0	0	0
FBgn0003076	Pgm	chr3L:16122001-16128531	49.7905	125.597	1.33486	1.14484	0	0	0	0	0	0	0	0	0	0	0	1	0	0	0	0	0	0
FBgn0003079	Raf	chrX:2295465-2343870	20.322	21.0129	0.0482316	-0.0382804	0	0	0	1	0	0	0	0	0	1	1	1	0	0	0	0	0	0
FBgn0003082	phr	chr2R:7825288-7828678	30.6299	37.9707	0.309948	-0.00918611	0	0	0	0	0	0	0	0	0	0	0	0	0	0	0	0	0	0
FBgn0003087	pim	chr2L:10362988-10364092	14.9972	10.8431	-0.467922	-0.430921	0	0	0	0	0	0	0	0	0	0	0	0	0	0	0	0	0	0
FBgn0003116	pn	chrX:2181210-2184668	8.71887	11.4191	0.389238	-0.09469	0	0	0	0	0	0	0	1	0	0	0	0	0	0	0	0	0	1
FBgn0003117	pnr	chr3R:16026078-16041796	63.9169	66.258	0.051897	0.253893	0	0	1	0	0	0	0	0	0	0	0	0	0	0	0	0	0	0
FBgn0003118	pnt	chr3R:23290230-23346167	50.4399	47.2874	-0.0931118	0.119832	0	0	0	0	0	0	0	0	0	0	0	1	0	0	0	0	0	0
FBgn0003124	polo	chr3L:20309653-20313466	132.241	117.546	-0.169938	-0.0734566	0	0	0	0	0	0	0	0	0	0	0	0	0	0	0	0	0	0
FBgn0003134	Pp1alpha-96A	chr3R:24518269-24522331	12.4534	11.7974	-0.0780745	-0.0388156	0	0	0	0	0	0	0	0	0	0	0	0	0	0	0	0	3	0
FBgn0003137	Ppn	chr3R:28520664-28540324	25.6606	36.8928	0.523781	0.631072	0	0	0	0	0	0	0	0	0	1	1	2	0	0	0	0	1	1
FBgn0003139	PpV	chrX:6371064-6372915	41.8287	43.3894	0.05285	-0.106367	0	0	0	0	0	0	0	0	0	0	1	0	0	0	0	0	0	1
FBgn0003141	pr	chr2L:20066390-20075458	27.4176	28.6548	0.0636746	-0.165929	0	0	0	0	0	0	0	0	0	0	0	0	0	0	0	0	1	0
FBgn0003165	pum	chr3R:9066342-9237682	10.6597	9.32866	-0.192424	0.787249	0	0	0	0	0	1	0	0	0	2	0	0	0	0	0	0	0	2
FBgn0003169	put	chr3R:14619029-14625703	34.5495	31.3551	-0.139964	-0.0929983	0	0	1	0	0	0	0	0	0	0	1	2	0	0	0	0	0	0
FBgn0003175	px	chr2R:22494296-22562065	7.03851	6.05699	-0.216669	-0.0857688	0	0	0	0	0	0	0	3	1	0	0	4	0	0	0	0	0	0
FBgn0003189	r	chrX:16655358-16668712	59.4472	53.0288	-0.164831	-0.0800034	0	0	0	0	0	0	0	0	0	2	3	2	0	0	0	0	0	0
FBgn0003204	ras	chrX:10711162-10757666	70.7481	55.4128	-0.352472	-0.296902	0	0	0	0	0	0	0	0	0	1	0	0	0	0	0	0	0	1
FBgn0003205	Ras85D	chr3R:9510560-9513067	71.3814	47.5928	-0.584804	-0.476091	0	0	0	0	0	0	0	0	1	0	0	0	0	0	0	0	0	1
FBgn0003206	Ras64B	chr3L:4139075-4141398	29.9343	18.5639	-0.689299	-0.505452	0	0	0	0	0	0	0	0	1	0	0	0	0	0	0	0	0	0
FBgn0003210	rb	chrX:4535634-4540626	18.1198	8.78381	-1.04465	-0.659719	0	0	0	0	0	0	0	1	0	0	1	1	0	0	0	0	1	2
FBgn0003227	rec	chr3R:15804247-15832632	5.71255	2.74511	-1.05727	-0.679227	0	0	0	0	0	0	0	0	0	2	0	1	1	0	0	0	0	0
FBgn0003231	ref(2)P	chr2L:19542467-19546959	95.3901	109.041	0.192964	0.240174	0	0	0	0	0	0	0	0	0	0	0	0	0	0	0	0	0	0
FBgn0003256	rl	chr2R:1071461-1125927	10.3576	7.87522	-0.395301	-0.166472	0	0	0	0	0	0	0	0	0	1	1	0	0	0	0	0	0	0
FBgn0003257	r-l	chr3R:21065240-21073319	66.8656	26.0103	-1.36218	-1.34117	0	0	0	0	0	0	0	0	0	0	0	0	0	0	0	2	0	0
FBgn0003261	Rm62	chr3R:6000425-6008579	390.723	396.763	0.0221327	0.107444	0	0	0	0	0	0	0	0	0	0	1	1	0	0	0	1	0	0
FBgn0003268	rod	chr3R:31580950-31588244	46.7115	28.8605	-0.694683	-0.597664	0	0	0	0	0	0	0	1	0	2	1	3	0	0	0	0	0	0
FBgn0003274	RpLP2	chr2R:16586128-16586732	10643.9	15212.2	0.515198	0.28223	0	0	0	0	0	0	0	0	0	0	0	0	0	0	0	0	0	0
FBgn0003275	RpII18	chr3R:5371794-5372397	196.409	131.964	-0.573717	-0.504553	0	0	0	0	0	0	0	0	0	0	0	0	0	0	0	0	0	0
FBgn0003277	RpII215	chrX:11562799-11570326	35.9169	20.0413	-0.841683	-0.437322	0	0	0	0	0	0	1	0	0	0	1	4	0	0	0	0	0	0
FBgn0003278	RpI135	chr2L:404284-407969	38.889	26.2162	-0.568902	-0.398119	0	0	0	0	0	1	0	0	1	1	1	1	0	0	0	0	0	0
FBgn0003279	RpL4	chr3R:27922820-27924888	3410.08	4311.45	0.338365	0.203458	0	0	0	0	0	0	0	0	0	0	0	0	0	0	0	0	0	0
FBgn0003301	rut	chrX:14787477-14826073	7.94973	6.25829	-0.345138	-0.00183784	0	0	0	0	0	0	0	0	0	1	2	1	0	0	0	0	1	1
FBgn0003317	sax	chr2R:7806483-7810067	21.5569	24.4081	0.179208	0.152286	0	0	0	0	0	0	0	0	0	1	0	0	0	0	0	0	0	0
FBgn0003321	sbr	chrX:10832751-10847092	30.4211	29.8234	-0.0286275	0.0166325	0	0	0	0	0	0	0	0	0	1	0	0	0	0	0	0	1	0
FBgn0003328	scb	chr2R:15248783-15258498	5.20183	4.31244	-0.270515	-0.451108	0	0	0	0	0	0	0	0	0	0	0	0	0	0	0	0	2	0
FBgn0003330	Sce	chr3R:27680430-27682029	36.8945	42.4975	0.203971	0.124657	0	0	0	0	0	0	0	0	0	0	0	0	0	0	0	0	0	0
FBgn0003334	Scm	chr3R:9631640-9637611	5.17476	4.85332	-0.092518	0.199848	0	0	0	0	0	0	0	0	0	0	1	1	0	0	0	0	1	0
FBgn0003345	sd	chrX:15804369-15827682	8.58495	9.22278	0.103391	0.567583	0	0	0	0	0	0	0	0	0	1	0	0	0	0	0	0	0	0
FBgn0003346	RanGAP	chr2L:19435849-19447317	91.0364	75.3974	-0.271929	-0.341037	0	0	0	0	0	1	0	0	1	0	0	1	0	0	0	0	0	0
FBgn0003360	sesB	chrX:10772540-10786958	728.562	459.884	-0.663782	-0.521225	0	0	0	0	0	0	0	0	1	0	1	0	0	0	0	0	0	0
FBgn0003371	sgg	chrX:2633951-2679553	6.73785	6.27591	-0.102463	0.494483	0	0	0	1	0	0	0	0	1	0	0	0	0	0	0	0	1	0
FBgn0003392	shi	chrX:15892115-15906716	38.2219	24.6997	-0.629906	-0.432531	0	0	0	0	0	0	1	0	0	0	1	1	0	0	0	0	1	0
FBgn0003401	shu	chr2R:23841460-23843286	14.1229	12.5726	-0.167747	-0.594461	0	0	0	1	0	0	0	0	0	0	0	0	0	0	0	0	0	0
FBgn0003423	slgA	chrX:21374001-21385159	43.3229	37.8503	-0.194828	-0.0684572	0	0	0	0	0	0	0	0	0	0	0	0	0	0	0	0	0	0
FBgn0003444	smo	chr2L:273835-283269	8.78171	7.7096	-0.187846	-0.0355411	0	0	0	0	0	0	0	1	0	2	0	1	0	0	0	0	0	0
FBgn0003449	snf	chrX:5309241-5310501	94.693	88.0219	-0.105396	-0.202123	0	0	0	0	0	0	0	0	0	0	0	0	0	0	0	0	0	0
FBgn0003459	stwl	chr3L:14402929-14409939	5.9375	2.73346	-1.11913	-0.699531	0	0	0	0	0	0	0	0	0	0	0	1	0	0	0	0	0	0
FBgn0003462	Sod	chr3L:11112280-11113740	447.608	443.78	-0.0123912	-0.142297	0	0	0	0	0	0	0	0	0	0	0	1	0	0	0	0	0	0
FBgn0003464	sol	chrX:21350279-21357912	28.3767	42.6236	0.586946	0.496633	0	0	0	0	0	0	0	1	1	1	0	1	0	0	0	0	0	0
FBgn0003475	spir	chr2L:20311218-20348386	6.02473	4.64652	-0.374746	0.043586	0	0	0	0	0	1	0	0	0	0	0	0	0	1	0	0	0	0
FBgn0003479	spn-A	chr3R:30052513-30056603	32.6641	35.4457	0.117903	-0.0616599	0	0	0	0	0	0	0	0	0	1	0	0	0	0	0	0	0	0
FBgn0003480	spn-B	chr3R:14328050-14372951	5.73111	5.03363	-0.187216	0.37821	0	0	0	0	0	0	0	0	0	1	0	0	0	0	0	0	0	0
FBgn0003482	spn-D	chr3R:27165715-27167122	5.07984	7.33713	0.530433	0.111836	0	0	0	0	0	0	0	0	0	0	0	0	0	0	0	0	0	0
FBgn0003483	spn-E	chr3R:15837418-15844415	5.42268	2.2126	-1.29327	-1.28047	0	0	0	0	0	0	0	0	0	0	1	1	0	0	0	0	0	0
FBgn0003495	spz	chr3R:27064989-27070070	21.0703	21.7661	0.0468676	0.604779	0	0	0	0	0	0	0	0	0	0	0	0	0	0	0	0	0	0
FBgn0003507	srp	chr3R:15986151-16004081	13.5165	16.251	0.265806	0.963578	0	0	0	0	0	0	0	0	0	0	0	0	0	0	0	0	0	1
FBgn0003510	Sry-alpha	chr3R:30039718-30043071	5.95666	3.2703	-0.86508	-0.200762	0	0	0	0	0	1	0	0	0	0	1	0	0	0	0	0	0	0
FBgn0003511	Sry-beta	chr3R:30039718-30043071	14.1315	15.5289	0.136036	0.371133	0	0	0	0	0	1	0	0	0	0	0	0	0	0	0	0	1	0
FBgn0003512	Sry-delta	chr3R:30043340-30044886	40.0966	31.9238	-0.328849	-0.621398	0	0	0	0	0	0	0	0	0	0	0	0	0	0	0	0	0	0
FBgn0003514	sqh	chrX:6223060-6225140	511.086	542.211	0.0852867	-0.0775754	0	0	0	0	0	1	0	0	0	0	0	0	0	0	0	0	0	0
FBgn0003517	sta	chrX:1481796-1483413	4260.54	5553.08	0.382253	0.218113	0	0	0	0	0	0	0	0	0	1	0	0	0	0	0	0	0	0
FBgn0003525	stg	chr3R:29251825-29255800	23.9116	12.4431	-0.942373	-0.818934	0	0	0	0	1	0	0	0	0	0	0	0	0	0	0	0	0	0
FBgn0003545	sub	chr2R:17744100-17748078	29.5998	14.7335	-1.00648	-0.981798	0	0	0	0	0	0	0	0	1	2	1	0	0	0	0	1	0	0
FBgn0003557	Su(dx)	chr2L:2037713-2044372	46.2266	34.2618	-0.432122	-0.254294	0	0	0	0	0	0	0	0	0	0	1	0	0	0	0	1	0	1
FBgn0003559	su(f)	chrX:23096770-23101431	34.0804	42.474	0.317637	0.375814	0	0	0	0	0	0	0	0	0	0	0	1	0	0	0	0	0	0
FBgn0003567	su(Hw)	chr3R:14302427-14308589	33.0527	25.788	-0.358071	-0.232761	0	0	0	0	0	0	0	0	1	0	1	1	0	0	0	0	0	0
FBgn0003575	su(sable)	chrX:635889-643760	13.1869	13.4961	0.0334373	0.157057	0	0	0	0	0	1	0	0	0	2	0	3	0	0	0	0	0	0
FBgn0003598	Su(var)3-7	chr3R:13264363-13272011	22.3059	14.5178	-0.619601	-0.641834	0	0	0	0	0	0	0	0	0	2	0	0	0	0	1	0	0	0
FBgn0003607	Su(var)205	chr2L:8206170-8211122	309.166	265.748	-0.21832	-0.35057	0	0	0	0	0	0	0	1	0	1	0	0	0	0	0	0	0	0
FBgn0003612	Su(var)2-10	chr2R:9116121-9122000	40.8078	28.0174	-0.54252	-0.366683	0	0	0	0	0	0	0	0	0	1	1	1	0	0	0	0	0	0
FBgn0003638	su(w[a])	chrX:1012778-1046040	17.6195	19.9544	0.179528	0.0744721	0	0	0	0	1	0	0	0	0	0	0	0	0	0	0	0	0	0
FBgn0003654	sw	chrX:20227960-20236382	11.4229	8.74657	-0.385143	-0.5461	0	0	0	0	0	0	1	0	0	0	0	0	0	0	1	0	0	0
FBgn0003656	sws	chrX:7956819-7986601	9.11337	6.24655	-0.544926	-0.325637	0	0	0	0	0	0	0	0	0	1	0	1	0	0	0	0	0	0
FBgn0003660	Syb	chr2R:10247813-10255495	266.571	311.316	0.223863	0.0221533	0	0	0	0	0	0	0	0	0	0	0	0	0	0	0	0	0	0
FBgn0003676	T-cp1	chr3R:22489104-22491439	404.085	436.232	0.110436	0.0619028	0	0	0	0	0	0	0	0	0	1	0	0	0	0	0	0	1	0
FBgn0003687	Tbp	chr2R:21685282-21687642	25.9639	29.0062	0.159853	0.0531233	0	0	0	0	0	0	0	0	0	0	0	0	0	0	0	0	0	0
FBgn0003701	thr	chr2R:17860759-17865963	10.4629	5.98927	-0.804824	-0.626818	0	0	0	0	0	0	0	0	0	0	1	1	0	0	0	0	0	0
FBgn0003714	tko	chrX:2442312-2443976	93.6546	80.2521	-0.22281	-0.211198	0	1	0	0	0	0	0	0	0	0	0	0	0	0	0	0	0	0
FBgn0003716	tkv	chr2L:5216700-5271384	11.0291	10.2816	-0.101257	-0.0208615	0	0	0	0	0	0	0	0	0	0	0	0	0	0	0	0	0	0
FBgn0003721	Tm1	chr3R:15281370-15308779	26.5532	14.1595	-0.907122	-0.40944	0	0	0	0	0	0	0	0	0	0	0	0	0	0	0	1	0	2
FBgn0003732	Top2	chr2L:19447364-19453490	148.356	70.0771	-1.08205	-0.923885	0	0	1	0	0	0	0	0	1	3	2	0	0	0	0	0	1	0
FBgn0003741	tra	chr3L:16588474-16591050	8.85102	12.1277	0.454386	0.249011	0	0	0	0	0	0	0	0	0	0	0	0	0	0	0	0	1	0
FBgn0003742	tra2	chr2R:14601277-14604337	39.3477	39.4398	0.00337188	-0.122858	0	0	0	0	0	0	0	0	0	0	0	0	0	0	0	0	0	0
FBgn0003744	trc	chr3L:19830863-19834304	23.4816	18.1458	-0.371897	-0.0887256	0	0	0	0	0	0	0	0	0	0	0	0	0	0	0	0	1	1
FBgn0003748	Treh	chr2R:21074017-21091004	17.6025	21.9292	0.317073	0.349026	0	0	0	0	0	0	0	0	1	2	0	1	0	0	0	0	0	0
FBgn0003882	tub	chr3R:4387741-4389813	43.4558	23.503	-0.886706	-0.890013	0	0	0	0	0	0	1	1	0	0	0	0	0	1	0	0	0	0
FBgn0003884	alphaTub84B	chr3R:7086598-7088839	5239.31	4356.24	-0.266293	-0.103468	0	0	0	0	0	0	0	0	0	1	0	0	0	0	0	0	0	0
FBgn0003885	alphaTub84D	chr3R:7530752-7532732	156.144	93.238	-0.743887	-0.721051	0	0	1	1	0	0	0	0	0	0	0	0	0	0	0	0	0	0
FBgn0003887	betaTub56D	chr2R:19447318-19451600	2671.6	2642.22	-0.0159528	-0.0168814	0	0	0	0	0	0	0	0	0	0	0	0	0	0	0	0	0	0
FBgn0003888	betaTub60D	chr2R:24305880-24313099	370.592	438.389	0.242381	0.322905	0	0	0	0	0	1	0	0	0	1	0	0	0	0	0	0	0	0
FBgn0003890	betaTub97EF	chr3R:27967007-27988384	6.57323	35.8851	2.44871	2.07338	0	0	0	0	0	0	0	0	0	0	1	0	0	0	0	0	0	0
FBgn0003891	tud	chr2R:21183321-21192913	8.146	6.28367	-0.374485	0.531593	0	0	0	0	0	0	1	1	2	1	1	2	0	0	0	0	0	0
FBgn0003892	ptc	chr2R:8649648-8665223	6.78358	3.66603	-0.887828	-0.358104	0	0	0	0	0	1	0	0	0	3	0	1	0	0	0	0	0	0
FBgn0003900	twi	chr2R:22985373-23048325	30.6239	26.1459	-0.228069	-0.108379	0	0	0	0	0	0	0	0	0	0	0	0	0	0	0	0	0	1
FBgn0003941	RpL40	chr2L:4227698-4228561	5566.91	7014.65	0.333494	0.144708	0	0	0	0	0	0	0	0	0	1	1	0	0	0	0	0	0	0
FBgn0003942	RpS27A	chr2L:10408351-10410456	5561.47	7257.87	0.384079	0.246075	0	0	0	0	0	0	0	0	0	0	1	0	0	0	0	0	0	0
FBgn0003943	Ubi-p63E	chr3L:3899258-3903184	53.0892	55.8145	0.0722227	0.114836	0	0	0	0	1	0	0	0	0	0	2	0	0	0	0	0	0	1
FBgn0003963	ush	chr2L:476219-540560	49.4781	39.1777	-0.336756	-0.253715	0	0	0	0	0	0	0	0	0	0	1	3	0	0	0	0	0	1
FBgn0003964	usp	chrX:2010859-2061915	20.0104	19.8465	-0.0118701	0.0245226	0	0	0	0	0	0	0	0	0	0	0	1	0	0	0	0	0	0
FBgn0003969	vap	chrX:15999950-16005812	40.9108	56.0156	0.453346	0.517606	0	0	0	0	0	1	0	0	0	0	1	0	0	0	0	0	0	0
FBgn0003977	vir	chr2R:23359214-23366355	21.8238	16.1065	-0.438264	-0.373131	0	0	0	0	0	0	0	0	1	3	0	1	0	0	0	0	0	1
FBgn0003978	vls	chr2L:20061421-20065679	56.6595	44.4514	-0.350092	-0.199768	0	0	0	0	0	0	0	0	0	0	1	0	0	0	0	0	0	0
FBgn0003996	w	chrX:2739088-3134532	146.541	132.631	-0.143887	0.418683	0	0	0	0	0	0	0	0	0	1	0	0	0	0	0	0	0	0
FBgn0004050	z	chrX:2444166-2470043	29.7359	36.4405	0.293339	0.159182	0	0	0	0	0	0	0	0	0	0	1	0	0	0	0	0	0	1
FBgn0004055	uzip	chr2R:25012061-25031737	9.70055	2.48767	-1.96327	-1.77237	0	0	0	0	0	0	0	0	0	0	0	0	0	1	0	0	2	1
FBgn0004057	Zw	chrX:19667251-19675891	18.7657	19.7075	0.0706499	0.025958	0	0	0	0	1	0	0	0	0	0	2	0	0	0	0	0	0	0
FBgn0004066	Prosalpha4	chrX:16276269-16277587	425.216	444.535	0.0641029	0.0641942	0	0	0	0	0	0	0	0	0	0	0	0	0	0	0	0	1	0
FBgn0004087	Dhfr	chr3R:16481166-16482452	71.2368	77.3042	0.117924	-0.154531	0	0	0	0	0	0	0	0	0	0	0	0	0	0	0	0	0	0
FBgn0004101	bs	chr2R:24342860-24376473	6.88133	9.73698	0.500787	0.285995	0	0	1	0	0	0	0	0	0	0	0	0	0	0	0	0	0	0
FBgn0004103	Pp1-87B	chr3R:12423620-12425917	134.132	117.641	-0.189268	-0.0953081	0	0	0	0	0	0	0	0	0	0	1	0	0	0	0	0	0	0
FBgn0004106	Cdk1	chr2L:10384738-10386262	72.7327	58.698	-0.309293	-0.238233	0	0	0	0	0	0	0	0	0	1	0	1	0	0	0	0	0	0
FBgn0004107	Cdk2	chr3R:20735622-20739100	20.0839	19.6058	-0.0347544	-0.100307	0	0	0	0	0	0	0	0	0	0	0	0	0	0	0	1	0	1
FBgn0004132	boca	chr2R:7565872-7566738	148.874	83.7251	-0.830363	-1.14266	0	0	0	0	0	0	0	0	0	0	0	0	0	0	0	0	1	0
FBgn0004133	blow	chr2R:7566808-7587079	24.8992	15.1158	-0.720045	-0.863742	0	0	0	0	0	0	0	0	0	0	0	1	0	0	0	0	0	0
FBgn0004167	kst	chr3L:3336859-3368133	134.82	111.016	-0.280267	0.287609	0	0	0	0	0	0	0	0	1	3	2	4	0	0	0	0	0	0
FBgn0004177	mts	chr2L:7827649-7833576	68.7148	64.9169	-0.0820277	0.217798	0	0	0	0	0	0	0	0	0	0	1	0	0	0	0	0	0	0
FBgn0004179	Csp	chr3L:22267381-22273745	30.6932	19.1249	-0.682471	-0.397239	0	0	0	0	0	0	0	0	0	0	0	0	0	0	0	0	1	2
FBgn0004197	Ser	chr3R:27172089-27194267	10.8171	12.7117	0.232842	0.253122	0	0	0	0	0	0	0	0	0	2	0	0	0	0	0	0	1	0
FBgn0004237	Hrb87F	chr3R:13656845-13660531	168.218	128.476	-0.388834	0.0143054	0	0	0	0	0	0	0	0	0	0	0	1	0	0	0	0	2	0
FBgn0004240	Dpt	chr2R:18865764-18866260	45.6594	102.515	1.16685	1.30877	0	0	0	0	0	1	0	0	0	0	0	0	0	0	0	0	0	0
FBgn0004362	HmgD	chr2R:21697487-21716727	408.116	306.173	-0.414632	-0.435055	0	0	0	0	1	0	0	0	0	0	0	0	0	0	0	0	0	1
FBgn0004363	porin	chr2L:10847226-10856644	857.105	641.043	-0.419051	-0.309535	0	0	0	0	0	0	0	0	0	0	0	0	0	0	0	1	0	0
FBgn0004367	mei-41	chrX:16391697-16405122	7.4271	6.89208	-0.10786	-0.0442886	0	0	0	0	0	0	1	2	0	2	4	2	0	0	0	0	0	0
FBgn0004368	Ptp4E	chrX:4939127-4955916	10.4251	7.2539	-0.523232	-0.272993	0	0	0	0	0	0	0	0	0	2	2	0	0	0	0	0	0	1
FBgn0004374	neb	chr2L:20075756-20091348	20.381	13.4376	-0.60095	-0.591518	0	0	0	0	0	0	0	0	1	0	1	0	0	0	0	0	0	0
FBgn0004378	Klp61F	chr3L:1235725-1245910	63.4135	52.7237	-0.266337	-0.240759	0	0	0	0	0	0	0	0	0	1	1	2	0	0	0	0	0	0
FBgn0004379	Klp67A	chr3L:9362107-9367046	57.5043	59.6905	0.0538324	0.0110529	0	0	0	0	0	0	0	0	0	0	1	1	0	0	0	0	0	0
FBgn0004380	Klp64D	chr3L:5356863-5359392	17.9873	20.9714	0.221445	0.2068	0	0	0	0	0	0	0	0	0	1	0	0	0	0	0	0	0	0
FBgn0004381	Klp68D	chr3L:11795613-11798875	23.2406	17.9007	-0.376632	-0.0653284	0	0	0	0	0	0	0	0	0	0	1	1	0	0	0	0	0	1
FBgn0004387	Klp98A	chr3R:27547774-27559145	9.12682	9.71246	0.0897255	0.115849	0	0	0	0	0	0	0	1	0	0	1	0	0	0	0	0	0	2
FBgn0004390	RasGAP1	chr3L:9839092-9855285	7.23555	6.42422	-0.171582	0.260435	0	0	0	0	0	0	0	0	0	0	0	0	0	0	0	0	0	0
FBgn0004391	shtd	chrX:15453470-15462441	34.2991	23.7821	-0.528295	-0.395494	0	0	0	0	0	0	0	0	0	3	0	0	0	0	0	0	1	0
FBgn0004397	Vinc	chrX:2214346-2222567	99.6394	78.2256	-0.349076	-0.228943	0	0	0	0	0	1	0	0	0	1	0	0	0	0	0	0	0	0
FBgn0004401	Pep	chr3L:17638102-17645036	245.886	236.962	-0.0533352	-0.0234466	0	0	0	0	0	0	0	0	0	0	0	0	0	0	0	0	1	0
FBgn0004403	RpS14a	chrX:7933741-7934677	2236.63	3316.05	0.568138	0.390265	0	0	0	0	0	0	0	0	0	0	0	0	0	0	0	0	0	0
FBgn0004404	RpS14b	chrX:7934897-7935792	556.239	875.132	0.653797	0.455756	0	0	0	0	0	0	0	0	0	0	0	0	0	0	0	0	0	0
FBgn0004406	tam	chr2L:13823979-13827772	35.6761	44.684	0.324804	0.174604	0	0	0	0	0	0	0	0	0	0	1	1	0	0	0	0	0	0
FBgn0004419	me31B	chr2L:10239340-10242172	64.0696	56.4986	-0.181423	-0.151727	0	0	0	0	0	0	0	0	0	0	2	2	0	0	0	0	0	0
FBgn0004432	Cyp1	chrX:16313708-16320370	876.536	903.079	0.0430393	-0.0602425	0	0	0	0	0	0	0	0	0	0	0	0	0	0	0	0	0	0
FBgn0004436	Ubc6	chr3R:4948754-4952682	44.382	44.193	-0.00615645	0.378558	0	0	0	0	0	0	0	0	0	0	0	0	0	0	0	0	0	0
FBgn0004449	Ten-m	chr3L:22293043-22407863	14.4234	10.5312	-0.453737	0.0449727	0	0	0	0	0	0	0	2	0	0	2	1	0	0	0	0	0	0
FBgn0004463	RpIII128	chr2R:12039040-12042623	33.7817	33.4899	-0.012515	0.0236129	0	0	0	0	0	0	0	0	0	0	1	0	0	0	0	0	0	0
FBgn0004465	Su(P)	chr3L:16610661-16612199	69.9293	105.899	0.598717	0.358197	0	0	0	0	0	0	0	0	0	0	0	0	0	0	0	0	0	0
FBgn0004507	GlyP	chr2L:2130812-2137296	57.328	73.3004	0.354582	0.402049	0	0	0	0	0	0	0	0	0	1	2	0	0	0	0	0	0	0
FBgn0004509	Fur1	chr3R:25347430-25473058	7.4663	9.64911	0.370002	0.46232	0	0	0	0	0	0	0	0	2	1	1	1	0	0	0	0	1	0
FBgn0004510	Ets97D	chr3R:26881733-26912886	26.6624	25.9884	-0.0369407	-0.0833239	0	0	0	0	0	0	0	0	0	0	0	1	0	0	0	0	0	0
FBgn0004556	Dbp73D	chr3L:16728495-16730818	25.4659	14.4286	-0.819632	-0.598199	0	0	0	0	0	0	0	0	0	0	2	1	0	0	0	0	0	0
FBgn0004569	aos	chr3L:16419596-16543370	174.152	110.9	-0.651088	-0.554631	0	0	0	0	1	0	0	0	0	2	1	0	0	0	1	0	0	0
FBgn0004574	Rop	chr3L:4136358-4138996	130.173	103.577	-0.329723	-0.325062	0	0	0	0	0	0	1	0	0	0	0	0	0	0	0	0	0	0
FBgn0004583	ex	chr2L:431226-453024	5.61169	4.19656	-0.419227	0.425805	0	0	0	0	1	0	0	1	0	0	2	5	0	0	0	0	1	0
FBgn0004584	Rrp1	chr2L:2969772-2972508	89.6451	67.415	-0.411156	-0.528838	0	0	0	0	0	0	0	0	0	0	0	0	0	0	0	0	1	0
FBgn0004587	B52	chr3R:13661310-13666891	290.615	275.149	-0.078892	-0.135229	0	0	0	0	0	0	0	0	0	0	0	1	0	0	0	0	0	0
FBgn0004597	CycC	chr3R:14886455-14890205	34.2798	24.22	-0.501163	-0.73909	0	0	0	0	0	0	0	0	0	0	0	0	0	0	0	0	0	0
FBgn0004598	Fur2	chrX:16373085-16381782	47.6993	46.7187	-0.0299669	0.261345	0	0	0	0	0	0	1	0	0	1	0	0	0	0	0	0	0	0
FBgn0004606	zfh1	chr3R:30765925-30789202	29.1926	23.2072	-0.331029	0.3224	0	0	1	0	0	0	0	0	1	2	0	1	0	0	1	0	0	1
FBgn0004611	Plc21C	chr2L:305934-357874	6.93644	10.9331	0.65643	1.07255	0	0	0	0	1	1	0	0	0	0	0	0	0	0	0	0	1	0
FBgn0004629	Cys	chr3R:14569102-14569644	933.769	1278.42	0.45322	-0.00201092	0	0	0	0	0	0	0	0	0	0	0	0	0	0	0	0	0	0
FBgn0004636	Rap1	chr3L:1859114-1862239	9.41027	7.03432	-0.419824	-0.0796188	0	0	0	0	1	0	0	0	0	0	0	0	0	0	0	0	4	1
FBgn0004638	drk	chr2R:13495221-13506011	16.7796	20.799	0.309806	0.723264	0	0	0	0	0	0	0	0	0	0	0	0	0	0	0	0	0	0
FBgn0004643	Zw10	chrX:2604196-2608876	101.144	48.3682	-1.06429	-1.20561	0	0	0	0	0	0	0	0	1	0	0	0	0	0	1	0	0	0
FBgn0004647	N	chrX:3134869-3172221	6.08661	5.3907	-0.175165	-0.0849068	0	0	0	0	0	0	0	1	0	1	2	0	0	0	0	0	0	0
FBgn0004648	svr	chrX:496445-509072	14.1365	7.21696	-0.969961	-0.477794	0	0	0	0	0	0	0	0	0	0	0	1	0	0	0	0	0	0
FBgn0004654	Pgd	chrX:2145135-2149647	109.699	24.8394	-2.14284	-2.24843	0	0	0	0	0	0	0	0	0	1	0	0	1	0	0	0	0	0
FBgn0004655	wapl	chrX:2149935-2158983	11.4825	10.5325	-0.124584	0.0934577	0	0	1	0	0	0	0	1	0	1	3	0	0	0	0	0	0	0
FBgn0004656	fs(1)h	chrX:8037807-8061436	7.96156	5.12681	-0.634989	0.400071	0	0	0	0	0	0	0	0	0	1	1	1	0	0	0	1	0	0
FBgn0004657	mys	chrX:8061644-8070237	112.988	78.5713	-0.524093	-0.186482	0	0	0	0	0	0	0	0	0	1	0	0	0	0	0	0	0	0
FBgn0004687	Mlc-c	chrX:5619135-5622539	255.016	147.013	-0.794641	-0.876702	0	0	0	0	0	0	0	0	0	0	0	1	0	0	0	1	0	1
FBgn0004698	Xpc	chr2R:15311509-15322171	23.6305	10.9763	-1.10626	-0.597186	0	0	0	0	0	0	0	0	0	1	1	2	0	0	0	0	0	1
FBgn0004797	mdy	chr2L:16802025-16826964	22.9345	39.0495	0.76778	0.990031	0	0	0	0	0	0	0	0	1	0	0	0	0	0	0	0	0	0
FBgn0004811	fs(2)ltoPP43	chr2L:19792103-19795851	32.7825	22.0328	-0.573274	-0.67579	0	0	0	0	0	0	0	0	0	0	0	0	0	0	0	0	0	0
FBgn0004828	His3.3B	chrX:9152522-9156669	225.917	210.89	-0.0992995	-0.0699834	0	0	0	0	0	0	0	0	0	0	0	0	0	0	0	1	0	0
FBgn0004832	Xpac	chrX:4101317-4104197	25.9997	21.9864	-0.241885	-0.329633	0	0	0	0	0	0	0	0	0	0	0	0	0	0	0	0	0	0
FBgn0004838	Hrb27C	chr2L:6920703-6932057	18.5362	13.2363	-0.485838	1.02775	0	0	0	0	0	0	0	0	0	0	0	0	0	0	0	0	2	1
FBgn0004855	RpII15	chr3R:14309088-14310178	70.0493	56.1915	-0.31802	-0.395962	0	0	0	0	0	0	0	0	0	0	0	0	0	0	0	0	1	1
FBgn0004856	Bx42	chrX:9103869-9106604	42.3461	43.2099	0.0291318	-0.0499125	0	0	0	0	0	0	0	0	1	0	1	2	0	0	0	0	0	0
FBgn0004864	hop	chrX:11360929-11368098	9.30372	7.66575	-0.279382	0.0508256	0	0	0	0	0	1	0	0	0	0	0	0	0	0	0	0	0	0
FBgn0004867	RpS2	chr2L:9896264-9897552	3976.35	5032.95	0.339959	0.171614	0	0	0	0	0	0	0	0	0	0	0	0	0	0	0	0	0	0
FBgn0004868	Gdi	chr2L:9491175-9494876	211.558	128.64	-0.717721	-0.668975	0	0	0	0	0	0	0	0	1	0	0	0	0	0	0	0	0	1
FBgn0004875	enc	chr3L:3818678-3842326	5.92613	5.36793	-0.142723	0.528194	0	0	0	0	0	0	0	1	0	0	1	1	0	0	0	0	0	0
FBgn0004888	Scsalpha	chr3L:3814210-3818383	274.509	321.404	0.227536	0.245374	0	0	0	0	0	0	0	0	0	0	1	0	0	0	0	0	0	1
FBgn0004889	tws	chr3R:10126128-10139772	7.95208	5.25155	-0.598589	0.255111	0	0	0	0	0	0	1	0	0	0	0	1	0	0	1	0	0	0
FBgn0004893	bowl	chr2L:3771699-3784121	18.1955	15.4739	-0.233744	-0.230085	0	0	0	0	0	0	0	0	0	0	0	1	1	0	0	0	0	2
FBgn0004901	Prat	chr3R:7903029-7911779	54.9905	31.8607	-0.787404	-0.794501	0	0	0	0	0	0	0	0	0	0	0	2	0	0	0	1	0	0
FBgn0004903	Rb97D	chr3R:26872128-26875742	7.50258	5.90703	-0.344955	0.292042	0	0	0	0	0	0	0	0	0	0	0	0	0	0	0	0	0	0
FBgn0004907	14-3-3zeta	chr2R:10099676-10109687	336.616	276.304	-0.284849	0.0653674	0	0	0	0	0	0	0	0	0	0	0	1	0	0	0	0	1	0
FBgn0004908	Arl2	chr3R:8341099-8343516	75.6942	65.7739	-0.202668	-0.135114	0	0	0	0	0	1	0	0	0	0	0	0	0	0	0	0	0	0
FBgn0004913	Gnf1	chr3R:4906621-4910081	50.1193	41.7413	-0.263889	-0.207449	0	0	0	0	0	0	0	0	0	0	0	3	0	0	0	0	0	0
FBgn0004914	Hnf4	chr2L:8687225-8709611	29.6456	50.094	0.756822	0.834996	0	0	0	0	0	0	0	0	0	0	2	0	0	0	0	0	1	0
FBgn0004915	TfIIB	chr2L:10431337-10435656	39.0816	45.2172	0.210383	0.064952	0	0	0	0	0	0	0	0	0	0	1	0	0	0	0	0	0	2
FBgn0004919	gol	chr2R:25072626-25084347	5.6308	9.48322	0.752036	0.851671	0	0	0	0	0	0	0	0	0	0	0	1	0	0	0	0	0	0
FBgn0004921	Ggamma1	chr2R:8901403-8904791	212.472	196.885	-0.109918	0.276999	0	0	0	0	0	0	0	0	0	0	0	0	0	1	0	1	0	2
FBgn0004924	Top1	chrX:15319478-15328029	28.2727	16.8949	-0.742826	-0.379392	0	0	0	0	0	0	1	1	0	0	0	0	0	0	0	0	0	1
FBgn0004926	eIF-2beta	chr3L:12521128-12526731	399.082	322.866	-0.305752	-0.310638	0	0	0	0	0	0	0	0	0	0	0	0	0	0	0	0	0	0
FBgn0004957	por	chrX:18366356-18379854	21.4452	23.4212	0.127158	-0.352935	0	0	0	0	0	1	0	1	0	0	0	0	0	0	0	0	0	0
FBgn0005198	gig	chr3L:20129180-20139010	20.9572	24.789	0.242257	0.396607	0	0	0	0	0	0	0	0	1	2	2	1	0	0	0	0	0	0
FBgn0005278	Sam-S	chr2L:106902-114432	117.623	106.561	-0.142493	0.045104	0	0	0	0	0	0	0	1	0	1	0	1	0	0	0	0	1	0
FBgn0005322	nmd	chr2L:10302172-10303947	121.837	142.37	0.224703	0.289895	0	0	0	0	0	0	0	0	0	0	0	2	0	0	1	0	0	0
FBgn0005355	Su(fu)	chr3R:12689872-12691468	50.0155	38.4698	-0.378648	-0.460552	0	0	0	0	0	0	0	0	0	0	0	0	0	0	0	0	0	0
FBgn0005386	ash1	chr3L:19590772-19598755	6.12769	5.16569	-0.246381	0.168258	0	0	0	0	0	0	0	1	0	0	1	5	0	0	0	0	0	0
FBgn0005411	U2af50	chrX:16356695-16359039	107.74	121.798	0.17694	0.0244117	0	0	0	0	0	0	0	1	0	0	0	1	0	0	0	0	1	0
FBgn0005533	RpS17	chr3L:9428794-9429821	6270.74	8257.51	0.397071	0.288984	0	0	0	0	0	0	0	0	0	1	0	0	0	0	0	0	0	0
FBgn0005585	Calr	chr3R:9628690-9630851	2418.23	2184.95	-0.146347	-0.280482	0	0	0	0	0	0	0	1	0	1	0	0	0	0	0	0	0	0
FBgn0005593	RpL7	chr2L:10201003-10202321	6321.7	8144.61	0.365533	0.229192	0	0	0	0	0	0	0	0	0	0	0	0	0	0	0	0	0	0
FBgn0005596	yem	chr3R:29116390-29122879	13.4683	11.699	-0.203189	-0.10795	0	0	0	1	0	0	0	0	0	0	1	1	0	0	0	0	0	0
FBgn0005616	msl-2	chr2L:3462217-3466112	24.9876	19.9434	-0.325302	0.00855065	0	0	0	0	0	0	0	0	0	0	0	0	0	0	0	0	0	0
FBgn0005617	msl-1	chr2L:18683719-18688800	9.5384	7.06205	-0.43366	-0.132282	0	0	0	0	0	0	0	0	0	0	0	0	0	0	0	0	0	0
FBgn0005630	lola	chr2R:10481893-10543291	37.8977	52.9844	0.48346	0.854424	0	0	0	0	0	0	0	0	0	0	0	0	0	0	0	0	0	0
FBgn0005632	faf	chr3R:31777019-31793907	35.7573	26.2526	-0.445775	0.117076	0	0	0	0	0	0	0	0	0	0	2	2	0	0	0	0	0	0
FBgn0005636	nvy	chr2R:24275733-24291084	9.82984	2.14145	-2.19858	-1.87529	0	0	0	0	0	0	0	0	1	0	0	0	0	0	0	0	0	0
FBgn0005642	wdn	chr3R:28807982-28811337	27.314	31.0054	0.18288	0.048654	0	0	0	0	0	0	0	1	0	1	0	2	0	0	0	0	0	0
FBgn0005648	Pabp2	chr2R:8131430-8135315	17.6425	7.52198	-1.22987	-0.626436	0	0	0	0	0	0	0	0	0	0	0	0	0	0	0	0	1	0
FBgn0005649	Rox8	chr3R:24043055-24049168	14.6992	8.59749	-0.773752	-0.523867	0	0	0	0	0	2	0	0	0	0	0	1	0	0	0	0	0	0
FBgn0005654	lat	chr2R:13202727-13206547	12.9164	19.4894	0.593486	0.330653	0	1	1	0	0	0	0	0	0	0	1	0	0	0	0	0	0	0
FBgn0005655	PCNA	chr2R:20261753-20262883	358.721	368.085	0.0371743	-0.10547	0	0	0	0	1	0	0	0	0	0	1	0	0	0	0	1	0	0
FBgn0005660	Ets21C	chr2L:544924-552923	8.53729	5.78793	-0.560732	-0.252659	0	0	0	0	0	0	0	0	1	0	0	0	0	0	0	0	1	2
FBgn0005671	Vha55	chr3R:12623761-12627829	123.25	65.321	-0.915975	-0.778294	0	0	0	0	1	0	0	0	0	1	1	0	0	0	1	0	0	0
FBgn0005672	spi	chr2L:19567899-19577315	173.31	40.5112	-2.09696	-1.8963	0	0	0	0	0	1	0	1	1	0	0	0	0	0	0	0	0	0
FBgn0005674	Aats-glupro	chr3R:23952135-23958391	103.504	85.0014	-0.284126	-0.170983	0	0	0	0	0	0	0	0	0	1	2	0	0	0	0	0	0	0
FBgn0005683	pie	chr2L:10420624-10422780	11.8311	9.64039	-0.295421	-0.450537	0	0	0	0	0	0	0	0	0	0	0	2	0	0	0	0	0	0
FBgn0005695	gcl	chr2R:8724257-8729501	8.13884	10.2861	0.337795	0.445024	0	0	0	0	0	0	0	0	0	0	2	0	0	0	0	0	0	0
FBgn0005696	DNApol-alpha73	chr3R:27239162-27241228	29.4163	23.0144	-0.354076	-0.496585	0	0	0	0	0	0	0	0	0	2	1	0	0	0	0	0	1	0
FBgn0005777	PpD3	chr3R:9747874-9754686	75.947	53.9786	-0.492607	-0.144857	0	0	0	0	0	0	0	0	0	0	1	0	0	0	0	0	0	0
FBgn0008635	betaCOP	chrX:18381548-18385242	333.937	224.88	-0.570422	-0.646441	0	0	0	0	0	0	0	0	0	0	0	0	0	0	0	1	0	0
FBgn0010019	Cyp4g1	chrX:268508-470726	11.6379	14.1541	0.28239	0.0941519	0	0	0	0	0	0	0	0	0	1	0	1	0	0	0	0	0	0
FBgn0010038	GstD2	chr3R:12371970-12372704	14.9669	13.6021	-0.13795	1.24416	0	0	0	0	0	0	0	0	0	1	0	0	0	0	0	0	0	0
FBgn0010039	GstD3	chr3R:12373067-12373813	268.81	305.801	0.186006	0.0453467	0	1	0	0	0	0	0	1	0	0	0	0	0	0	0	0	0	0
FBgn0010040	GstD4	chr3R:12374099-12374824	14.9673	4.91995	-1.6051	-0.883614	0	0	0	0	0	0	0	0	0	1	0	0	0	0	0	0	0	0
FBgn0010041	GstD5	chr3R:12375732-12376572	141.103	47.4818	-1.5713	-1.26585	0	0	0	0	0	0	0	0	0	1	0	0	0	0	0	0	0	0
FBgn0010043	GstD7	chr3R:12378499-12379255	203.679	165.594	-0.298649	-0.573886	0	0	0	0	0	0	0	0	0	1	0	0	0	0	0	0	0	0
FBgn0010051	Itp	chr3R:5508841-5539411	11.5719	9.87448	-0.228849	-0.0212244	0	0	0	1	2	0	0	0	0	1	3	1	1	0	0	0	0	1
FBgn0010053	Jheh1	chr2R:18853433-18855087	107.122	105.851	-0.0172204	-0.158109	0	0	0	0	0	0	0	0	0	0	1	0	0	0	0	0	0	0
FBgn0010078	RpL23	chr2R:22854382-22858794	5789.13	7897.97	0.448136	0.249764	0	0	0	0	0	0	0	0	0	0	0	0	0	0	0	0	0	0
FBgn0010100	Acon	chr2L:21163640-21173185	219.115	199.366	-0.136266	-0.0956855	0	0	0	0	0	0	0	0	0	0	0	0	0	0	0	0	0	0
FBgn0010173	RpA-70	chr3R:8262119-8264451	209.626	172.317	-0.282756	-0.329851	0	0	0	0	0	0	0	0	0	0	0	1	0	0	0	0	0	0
FBgn0010194	Wnt5	chrX:18501400-18505405	6.14054	3.25742	-0.914636	-0.606786	0	0	0	1	0	0	0	0	0	1	0	2	0	0	0	0	0	0
FBgn0010198	RpS15Aa	chrX:13335636-13337705	3310.93	4218.28	0.349418	0.197638	0	0	0	0	0	0	0	0	0	0	0	0	0	0	0	0	0	0
FBgn0010213	Sod2	chr2R:16772784-16773915	210.669	227.267	0.10941	0.036538	0	0	0	0	0	0	0	0	0	0	0	0	0	0	0	0	0	0
FBgn0010215	alpha-Cat	chr3L:23318645-23338100	8.39754	8.23131	-0.0288456	0.378491	0	0	0	0	0	0	0	0	0	0	2	1	0	0	0	0	1	0
FBgn0010217	ATPsynbeta	chr4:1029710-1034917	841.584	906.396	0.107034	0.217355	0	0	0	0	0	0	0	0	1	0	1	1	0	0	0	0	0	0
FBgn0010220	Dbp45A	chr2R:9087833-9094658	32.7672	42.747	0.383572	0.409081	0	0	0	0	0	0	0	0	0	0	0	0	0	0	0	0	0	0
FBgn0010222	Nmdmc	chr3R:9042507-9052231	78.1108	88.0474	0.172759	0.0724296	0	0	0	0	0	1	0	0	0	0	0	0	0	0	0	0	0	0
FBgn0010225	Gel	chr3R:4235216-4242717	88.815	192.941	1.11929	1.04134	0	0	0	0	0	0	0	0	0	0	0	1	0	0	0	0	0	0
FBgn0010228	HmgZ	chr2R:21697487-21716727	154.447	210.269	0.445123	0.384065	0	0	0	0	0	0	0	0	0	0	0	0	0	0	0	0	0	0
FBgn0010235	Klc	chr3L:12745343-12750056	97.0246	63.9886	-0.600534	-0.712251	0	0	0	0	0	0	0	0	0	0	0	1	0	0	0	1	0	0
FBgn0010238	Lac	chr2R:12453189-12465630	28.0461	7.44816	-1.91284	-2.08617	0	0	0	0	0	0	0	0	0	1	1	0	0	0	0	1	0	0
FBgn0010246	Myo61F	chr3L:1318479-1329617	78.4736	38.6003	-1.0236	-1.03238	0	0	0	0	0	0	0	0	0	1	2	0	0	0	0	0	0	0
FBgn0010265	RpS13	chr2L:8363476-8364662	5706.22	6975.49	0.28976	0.207427	0	0	0	0	0	0	0	1	0	0	0	0	0	0	0	0	0	0
FBgn0010269	Dsor1	chrX:9247341-9250037	26.6841	30.2986	0.18327	0.254527	0	0	0	0	1	0	0	0	0	0	0	0	0	0	0	0	0	0
FBgn0010278	Ssrp	chr2R:23806360-23809004	126.455	77.12	-0.713452	-0.59611	0	0	0	0	0	0	0	0	0	0	0	0	0	0	0	0	1	1
FBgn0010280	Taf4	chr3L:16113211-16121651	8.88131	9.80245	0.14237	0.620604	0	0	0	0	0	0	0	0	0	0	0	1	0	0	0	0	1	0
FBgn0010282	TfIIFalpha	chr3R:6380466-6382604	42.9132	31.0917	-0.464891	-0.456887	0	0	0	0	0	0	0	0	0	0	0	0	0	0	0	0	0	0
FBgn0010287	Trf	chr2L:8072894-8073948	15.6042	14.2625	-0.129712	-0.406877	0	0	0	0	0	0	0	0	0	0	0	0	0	0	0	0	0	1
FBgn0010288	Uch	chr2L:2212737-2214211	190.51	226.273	0.248202	0.160503	0	0	0	0	1	0	0	0	0	0	0	0	0	0	0	0	0	0
FBgn0010292	bys	chrX:7901879-7903643	58.0804	49.4519	-0.232026	-0.314965	0	0	0	0	0	0	0	0	0	0	0	0	0	0	0	0	0	0
FBgn0010300	brat	chr2L:19132322-19181702	12.094	7.46835	-0.695433	-0.0779576	0	0	0	0	0	0	0	0	0	0	1	0	0	1	0	0	0	1
FBgn0010303	hep	chrX:13079204-13090434	5.42977	4.23608	-0.358159	0.318018	0	0	0	0	0	0	0	0	0	0	2	1	0	0	0	0	0	1
FBgn0010309	pigeon	chr2L:19186042-19189938	6.74437	5.48899	-0.297142	-0.521426	0	0	0	0	0	0	0	0	0	0	2	0	1	0	0	0	0	1
FBgn0010314	Cks30A	chr2L:9330762-9331981	33.2206	8.01439	-2.05141	-1.42919	0	0	0	0	0	1	0	0	0	0	0	0	0	0	0	1	0	0
FBgn0010315	CycD	chrX:15906821-15909676	14.8559	13.3621	-0.15289	-0.183149	0	0	0	0	0	0	0	0	0	0	0	0	0	0	0	0	0	0
FBgn0010316	dap	chr2R:9712320-9716256	7.13938	4.08773	-0.804498	-0.206596	0	0	0	0	0	0	0	0	0	0	0	0	0	0	0	0	0	0
FBgn0010328	woc	chr3R:27256594-27264055	80.688	74.9668	-0.106101	0.14139	0	0	0	0	0	0	0	0	0	2	0	2	0	0	0	0	0	0
FBgn0010333	Rac1	chr3L:1300878-1302683	49.6053	23.1056	-1.10226	-0.877688	0	0	0	0	0	0	0	0	0	0	0	0	0	0	0	0	0	0
FBgn0010339	128up	chr2R:12037297-12038851	134.487	124.552	-0.11072	0.0110158	0	0	0	0	0	0	0	0	0	0	0	0	0	0	0	0	0	0
FBgn0010340	140up	chr3R:14122653-14125548	35.5489	21.6968	-0.712323	-0.366561	0	0	0	0	0	0	0	0	0	0	2	0	0	0	0	0	0	0
FBgn0010341	Cdc42	chrX:19697090-19701755	80.4878	58.6296	-0.45714	-0.242844	0	0	0	0	0	0	0	0	0	0	0	0	0	0	0	0	0	0
FBgn0010342	Map60	chr2R:9587192-9605624	47.7112	45.4258	-0.070815	-0.466178	0	0	0	0	0	0	0	0	1	0	0	0	0	0	0	0	0	0
FBgn0010348	Arf79F	chr3L:22868379-22878984	400.239	228.027	-0.81166	-0.47822	0	0	0	0	0	0	0	0	0	0	0	0	0	0	0	0	0	0
FBgn0010350	CdsA	chr3L:8125326-8137498	41.655	36.851	-0.176787	-0.0947842	0	0	0	0	0	0	0	0	0	0	0	0	0	0	0	0	0	1
FBgn0010352	Nc73EF	chr3L:16939099-16968724	103.757	83.2426	-0.31781	-0.0627065	0	0	0	0	0	1	0	0	0	0	0	0	0	0	0	0	0	0
FBgn0010355	Taf1	chr3R:6646888-6657442	25.7305	25.6114	-0.00668928	0.15429	0	0	0	0	0	0	0	0	0	3	0	2	0	0	0	0	0	0
FBgn0010356	Taf5	chr2R:10877311-10879673	27.1846	25.7171	-0.0800607	-0.0416171	0	0	0	0	0	0	0	0	0	0	1	3	0	0	0	0	0	0
FBgn0010379	Akt1	chr3R:16099227-16105670	5.47424	3.63388	-0.591147	-0.0867618	0	0	0	0	0	0	0	0	0	0	0	0	0	0	0	0	0	0
FBgn0010380	AP-1-2beta	chrX:19731003-19734581	146.161	68.3927	-1.09565	-1.07933	0	0	0	0	0	0	0	0	0	1	1	2	0	0	1	0	0	0
FBgn0010388	Dro	chr2R:14745960-14746714	1091.29	2613.4	1.25989	1.67133	0	0	0	0	0	0	0	0	0	0	0	0	0	0	0	0	0	0
FBgn0010389	htl	chr3R:18045215-18052984	19.1534	14.3841	-0.413126	-0.341853	0	0	0	0	2	1	0	0	0	0	2	2	0	0	0	0	0	0
FBgn0010391	Gtp-bp	chrX:11126876-11129087	202.805	153.705	-0.399928	-0.60311	0	0	0	0	0	0	0	0	0	0	1	2	0	0	0	0	0	0
FBgn0010398	Lrr47	chr2L:10517334-10519269	8.35079	10.7886	0.36953	0.387553	0	0	0	0	0	0	0	0	0	0	1	0	0	0	0	0	1	0
FBgn0010406	RNaseX25	chr3L:7970587-7974991	79.0813	105.345	0.413706	0.148093	0	0	0	0	0	0	0	0	0	0	0	1	0	0	0	0	1	0
FBgn0010408	RpS9	chr3L:9509792-9511531	4453.7	6103.79	0.454699	0.306654	0	0	0	0	0	0	0	0	0	0	1	0	0	0	0	0	0	0
FBgn0010409	RpL18A	chr2R:17546405-17547462	5731.96	7158	0.320527	0.0395165	0	0	0	0	0	0	0	0	0	0	0	0	0	0	0	0	0	0
FBgn0010411	RpS18	chr2R:20263978-20264848	4506.36	6513.54	0.531481	0.325588	0	0	0	0	0	0	0	0	0	0	0	0	0	0	0	0	0	0
FBgn0010412	RpS19a	chrX:16637893-16639249	5491.4	7696.59	0.487047	0.316701	0	0	0	0	0	0	0	0	0	0	0	0	0	0	0	0	0	0
FBgn0010414	SerT	chr2R:24404594-24411074	11.0989	3.52805	-1.65348	-1.33156	0	0	0	0	0	0	0	0	0	0	0	0	0	0	0	1	0	0
FBgn0010416	TH1	chrX:16388819-16391438	38.5693	26.1235	-0.562106	-0.48252	0	0	0	0	0	0	0	0	0	0	0	0	0	0	0	0	1	0
FBgn0010417	Taf6	chr3L:19599087-19601382	29.9138	47.4778	0.666444	0.365701	0	0	0	0	0	0	0	0	1	0	0	0	0	0	0	0	0	0
FBgn0010421	TfIIFbeta	chr3R:10761309-10767804	23.1568	22.6258	-0.0334664	-0.274652	0	0	0	0	0	0	0	0	0	0	0	0	0	0	0	0	0	0
FBgn0010422	TfIIS	chr2L:15058302-15060757	51.8364	44.014	-0.236003	-0.229178	0	0	0	0	0	0	0	0	0	0	1	0	0	0	0	0	0	0
FBgn0010434	cora	chr2R:19229062-19243751	66.9623	71.2702	0.0899496	0.0880655	0	0	0	0	0	0	0	0	0	0	1	2	0	0	0	0	0	0
FBgn0010438	mtSSB	chr3R:16203370-16205250	242.227	182.906	-0.405262	-0.298737	0	0	0	0	0	0	0	0	0	0	0	0	0	0	0	0	0	0
FBgn0010441	pll	chr3R:27251111-27256463	35.8628	10.2799	-1.80267	-1.97083	0	0	0	0	0	0	0	0	0	0	0	1	1	0	0	0	0	0
FBgn0010470	Fkbp14	chr2R:21487166-21497929	619.355	701.488	0.17965	0.156374	0	0	0	0	0	0	1	0	0	1	0	0	0	0	0	0	0	0
FBgn0010488	NAT1	chr2R:12915993-12923734	58.5495	38.9476	-0.588125	-0.224595	0	0	0	0	0	0	0	0	0	0	0	1	0	0	0	0	0	0
FBgn0010501	Dcp-1	chr2R:23548238-23554712	16.3639	5.84753	-1.48462	-1.17824	0	0	0	0	1	0	0	0	0	1	1	0	0	0	0	1	0	1
FBgn0010504	kermit	chr2R:8136985-8156654	33.1365	28.5703	-0.213904	-0.52847	0	0	0	0	0	0	0	0	0	1	1	0	0	0	0	0	0	0
FBgn0010516	wal	chr2R:11688568-11690863	225.157	317.514	0.495889	0.565776	0	0	0	0	0	0	0	0	0	0	0	0	0	0	0	0	0	0
FBgn0010520	Bka	chr2L:9895286-9896104	31.1682	28.3146	-0.138528	-0.372631	0	0	0	0	0	0	0	0	0	0	0	0	0	0	0	0	0	0
FBgn0010531	Ccs	chr2R:10121485-10122574	23.2913	29.4331	0.337648	0.0912336	0	0	0	0	0	0	0	0	0	0	0	0	0	0	0	0	0	0
FBgn0010548	Aldh-III	chr2R:7466878-7477162	133.762	179.322	0.422877	0.35671	0	0	0	0	0	0	0	0	1	0	0	1	0	0	0	0	0	0
FBgn0010551	Phb2	chr2R:18819466-18829699	303.419	245.788	-0.303897	-0.25847	0	0	0	0	0	0	0	0	0	0	1	0	0	0	0	0	0	0
FBgn0010583	dock	chr2L:825968-833241	16.8086	14.0292	-0.260766	-0.0514236	0	0	0	0	0	0	0	0	0	0	0	0	0	0	0	0	1	1
FBgn0010590	Prosbeta1	chr2R:16008338-16014787	301.82	305.357	0.0168068	-0.167684	0	0	0	0	0	0	0	0	0	0	1	0	0	0	0	0	0	0
FBgn0010591	Sply	chr2R:17088440-17091958	70.6092	28.2406	-1.32208	-1.35409	0	0	0	0	0	0	0	1	0	0	1	1	0	0	0	0	1	0
FBgn0010602	lwr	chr2L:540598-542580	434.821	386.372	-0.170429	-0.254954	0	0	0	1	0	0	0	0	0	1	0	0	0	0	0	0	0	0
FBgn0010607	l(2)05714	chr2L:4969003-4973921	37.6758	46.7571	0.311547	0.374133	0	0	0	0	0	0	0	0	0	0	1	0	0	0	0	0	0	0
FBgn0010611	Hmgs	chr2R:16324812-16341242	110.46	125.244	0.181217	0.201868	0	0	0	0	0	1	0	0	0	0	0	1	0	0	0	0	0	0
FBgn0010612	ATPsynG	chr2L:10975521-10976399	2323.18	2911.02	0.325424	0.249821	0	0	0	0	0	0	0	0	0	0	0	0	0	0	0	0	0	0
FBgn0010621	Cct5	chr2R:12174801-12178553	316.14	317.088	0.0043192	-0.0370919	0	0	0	0	0	0	0	0	0	1	0	0	0	0	0	0	0	0
FBgn0010622	DCTN3-p24	chr2R:23055473-23062593	53.9608	47.5914	-0.181211	-0.103786	0	0	0	1	0	0	0	0	0	1	1	0	0	0	0	0	0	0
FBgn0010638	Sec61beta	chr2R:14618770-14619681	682.456	313.579	-1.12191	-1.16056	0	0	0	0	0	1	0	0	0	0	0	0	0	0	1	1	1	0
FBgn0010651	MFS14	chr2R:18796974-18803727	57.2584	35.6255	-0.684576	-0.627427	0	0	0	0	0	1	0	0	0	0	0	0	0	0	0	0	0	0
FBgn0010660	Nup214	chr2R:22918936-22924742	43.8016	32.2834	-0.44019	-0.246325	0	0	0	0	0	0	0	0	0	0	2	0	0	0	0	0	0	0
FBgn0010741	l(3)01239	chr3L:11070525-11074388	219.187	221.731	0.0166465	-0.144236	0	0	0	0	0	0	0	0	0	0	0	0	0	0	0	0	0	0
FBgn0010747	Srp54k	chr3L:5152677-5154777	166.295	151.521	-0.134222	0.0990576	0	0	0	0	0	0	0	0	0	1	0	1	0	0	0	0	0	0
FBgn0010750	atms	chr3R:4750034-4777490	57.4803	64.255	0.160741	0.212278	0	0	0	0	0	0	0	0	0	0	0	1	0	0	0	0	0	0
FBgn0010768	sqz	chr3R:19164210-19170576	8.18951	18.7005	1.19123	1.29851	0	0	0	0	0	0	0	1	0	0	0	0	0	0	0	0	0	0
FBgn0010770	ppan	chr3R:21116253-21118856	47.9173	36.1722	-0.405665	-0.543348	0	0	0	0	0	0	0	0	0	0	0	0	0	0	0	0	0	0
FBgn0010772	Xe7	chr3R:5660634-5669334	9.46344	6.94694	-0.445987	-0.367069	0	0	0	0	1	0	0	0	0	1	0	0	0	0	0	0	0	1
FBgn0010774	Ref1	chr3R:7074858-7080387	151.583	165.299	0.124977	0.0667964	0	0	0	0	1	1	0	0	0	0	0	0	0	0	0	0	0	0
FBgn0010786	l(3)02640	chr3L:1333238-1339415	85.0753	74.4508	-0.192452	-0.123142	0	0	0	0	0	0	0	0	0	0	0	2	0	0	0	0	0	0
FBgn0010803	Aats-trp	chr3R:9265026-9266904	67.8799	66.0087	-0.0403289	-0.207416	0	0	0	0	0	0	0	0	0	0	0	0	0	0	0	0	0	0
FBgn0010808	l(3)03670	chr3R:31052615-31053915	133.915	162.198	0.276434	0.0797547	0	0	0	0	0	0	0	0	0	0	0	0	0	0	0	0	0	0
FBgn0010812	unc-45	chr3R:8033300-8037403	39.4304	55.9953	0.505997	0.624814	0	0	0	0	0	0	0	0	0	0	1	0	0	0	0	1	0	0
FBgn0010830	l(3)04053	chr3L:22738601-22741388	15.8365	20.3911	0.36468	0.362353	0	0	0	0	0	0	0	0	0	0	0	1	0	0	0	0	0	0
FBgn0010877	l(3)05822	chr3R:18288865-18298879	32.1529	25.3167	-0.344858	-0.213033	0	0	0	0	0	1	0	0	1	0	0	0	0	0	0	0	0	1
FBgn0010905	Spn	chr3L:2505244-2554292	9.94049	6.90497	-0.525681	0.0466184	0	0	0	0	0	0	1	1	0	2	2	3	0	0	0	0	2	1
FBgn0010909	msn	chr3L:2554846-2586540	14.7975	11.9941	-0.303028	0.226898	0	0	0	0	0	0	0	0	1	1	1	0	0	0	0	0	0	0
FBgn0010926	l(3)07882	chr3R:17534814-17539963	26.6981	22.5843	-0.241418	0.0755653	0	0	0	0	0	0	0	0	0	0	0	0	0	0	0	0	0	0
FBgn0011016	SsRbeta	chr3L:16129616-16130983	640.009	288.704	-1.1485	-1.15886	0	0	1	0	0	0	0	0	0	1	0	0	0	0	0	0	0	1
FBgn0011020	Sas-4	chr3R:7151366-7154219	15.607	16.0821	0.0432588	-0.0805521	0	0	0	0	0	0	0	0	0	0	0	0	0	0	0	0	0	0
FBgn0011202	dia	chr2L:20758143-20768053	16.4918	13.7285	-0.264577	-0.206104	0	0	0	0	0	0	0	1	0	0	0	0	0	0	0	0	0	1
FBgn0011204	cue	chr3L:1502842-1523380	61.2891	37.9915	-0.689953	-0.865208	0	0	0	0	0	0	0	0	0	0	0	2	0	0	0	0	0	0
FBgn0011205	fbl	chr3L:20384428-20393553	47.5866	29.2247	-0.703367	-0.679528	0	0	0	0	0	0	0	1	0	0	1	0	0	0	0	0	0	0
FBgn0011207	pelo	chr2L:9700809-9708883	34.5441	36.5221	0.0803284	-0.0225684	0	0	0	0	0	0	0	0	0	0	0	0	0	0	0	0	0	0
FBgn0011211	blw	chr2R:22799098-22802180	655.96	487.198	-0.4291	-0.425153	0	0	0	0	0	0	1	0	0	0	0	0	0	0	0	0	1	0
FBgn0011217	eff	chr3R:14732413-14741319	72.354	55.4244	-0.384551	0.0726045	0	0	0	0	0	0	0	0	0	0	0	0	0	0	0	0	1	0
FBgn0011225	jar	chr3R:24252825-24271233	26.0371	31.1001	0.256352	0.175015	0	0	0	0	0	1	0	0	0	1	0	0	0	0	0	0	0	0
FBgn0011227	ox	chr2R:12756433-12757529	490.202	559.399	0.190502	0.179533	0	0	0	0	0	0	0	0	0	0	0	0	0	0	0	0	0	0
FBgn0011230	poe	chr2L:8043470-8071624	80.3662	60.5358	0	0.327111	0	0	0	0	0	0	0	0	0	1	3	2	0	0	0	0	0	0
FBgn0011232	scat	chr2L:9431404-9435341	13.5471	13.1538	-0.0425105	-0.193097	0	0	1	0	0	0	0	2	0	0	0	1	0	0	0	1	0	1
FBgn0011236	ken	chr2R:23870272-23877442	19.8111	15.903	-0.317013	-0.184336	0	0	0	0	0	0	0	0	0	0	0	1	0	0	0	0	1	1
FBgn0011241	cbx	chr2R:9863650-9875072	18.2606	36.5608	1.00156	0.446141	0	0	0	0	0	0	0	0	0	0	0	0	0	0	0	0	0	0
FBgn0011272	RpL13	chr2L:9967312-9968645	3864.51	5144.13	0.412643	0.283045	0	0	0	0	0	0	0	0	0	0	0	0	0	0	0	0	0	0
FBgn0011284	RpS4	chr3L:13041755-13044234	3523.05	4543.34	0.36693	0.218362	0	0	0	0	0	0	0	0	0	0	0	0	0	0	0	0	0	0
FBgn0011289	TfIIA-L	chr3R:27251111-27256463	92.3645	113.57	0.298176	0.131724	0	0	0	0	0	0	0	0	1	0	0	0	0	0	0	0	0	0
FBgn0011290	Taf12	chr3R:11678385-11679690	47.5883	45.3428	-0.0697336	0.046348	0	0	0	0	0	0	0	0	0	0	0	0	0	0	0	0	0	0
FBgn0011291	Taf11	chr2L:9762423-9763262	47.9393	44.1528	-0.118703	0.212052	0	0	0	0	0	0	0	0	0	0	0	0	0	0	0	0	0	0
FBgn0011297	l(2)not	chr2R:23705438-23709792	71.4147	93.0551	0.381864	0.156887	0	0	0	0	0	0	0	0	0	0	0	0	0	0	0	0	0	0
FBgn0011305	Rsf1	chr2L:10261794-10263554	49.9802	69.9122	0.484186	0.480161	0	0	0	0	0	0	0	0	0	0	0	0	0	0	0	1	0	0
FBgn0011327	Uch-L5	chr3L:9475492-9476965	112.734	106.319	-0.0845258	-0.0976556	0	0	0	0	0	0	0	0	0	0	0	0	0	0	0	0	0	0
FBgn0011335	l(3)j2D3	chr3L:12116100-12118055	21.8829	24.9103	0.186938	0.307405	0	0	0	0	0	0	0	0	0	1	0	0	0	0	0	0	0	0
FBgn0011336	OstStt3	chr3R:25065790-25069637	394.654	318.337	-0.310031	-0.24914	0	0	0	0	0	0	0	1	0	0	0	2	0	0	0	0	0	0
FBgn0011361	ND-ACP	chr3L:1329948-1331631	495.394	504.796	0.0271246	0.110028	0	0	0	0	0	0	0	0	0	0	0	0	0	0	0	0	0	0
FBgn0011455	ND-SGDH	chr3L:12136966-12138584	309.714	361.04	0.221222	0.175136	0	0	0	0	0	0	0	0	0	0	0	0	0	0	0	0	0	0
FBgn0011476	l(3)neo43	chr3R:15275521-15278668	22.2719	22.9366	0.0424289	-0.0517556	0	0	0	0	0	0	0	0	0	0	0	0	0	0	0	0	0	0
FBgn0011509	SrpRbeta	chr3L:8718948-8720225	373.795	250.304	-0.578566	-0.635974	0	0	0	0	0	0	0	0	0	0	0	0	0	0	0	0	0	0
FBgn0011566	Bzd	chrX:2604196-2608876	26.9301	32.5432	0.273134	0.428876	0	0	0	0	0	0	0	0	1	0	0	0	0	0	0	0	0	0
FBgn0011570	cpb	chr2L:1704901-1706962	315.487	307.417	-0.0373849	-0.0649405	0	0	0	0	0	0	0	0	0	0	0	0	0	0	0	0	0	0
FBgn0011571	caz	chrX:16288809-16293520	201.564	216.43	0.102661	0.145144	0	0	0	0	0	0	0	0	0	0	0	0	0	0	0	0	0	0
FBgn0011573	Cdc37	chr3L:1795391-1798610	97.2242	94.5724	-0.0398963	-0.0295017	0	0	0	0	1	0	0	0	0	0	1	0	0	0	0	0	0	0
FBgn0011584	Trp1	chr2L:10009380-10013170	109.419	101.099	-0.114092	-0.174349	0	0	0	0	0	0	0	0	0	0	0	1	0	0	0	0	0	1
FBgn0011586	e(r)	chrX:8904143-8906248	115.158	88.0873	-0.386614	-0.484893	0	0	0	0	0	0	0	0	0	0	0	0	0	0	0	0	0	1
FBgn0011604	Iswi	chr2R:12636670-12640628	88.3655	68.1162	-0.375485	-0.470237	0	0	0	0	0	0	0	0	0	0	0	0	0	0	0	0	0	1
FBgn0011606	Klp3A	chrX:2599157-2604052	73.2034	60.6468	-0.271478	-0.225983	0	0	0	0	0	0	0	0	0	2	0	1	0	0	0	1	0	0
FBgn0011638	La	chr2L:20348392-20350012	419.091	326.255	-0.361261	-0.217511	0	0	0	0	0	0	0	0	0	0	0	1	0	0	0	0	0	0
FBgn0011640	lark	chr3L:7335441-7345183	112.511	110.467	-0.0264481	-0.0889525	0	0	0	0	0	0	0	0	0	0	0	0	0	0	0	0	2	0
FBgn0011648	Mad	chr2L:3146055-3159643	5.36271	6.88294	0.360064	0.572448	0	0	0	0	0	0	0	0	1	0	0	1	0	0	0	1	0	1
FBgn0011655	Med	chr3R:31596641-31616160	13.9207	17.6312	0.340893	0.327957	0	0	0	1	1	1	0	0	0	0	0	0	0	0	0	0	1	0
FBgn0011659	Mlh1	chr2R:8170273-8173613	20.757	28.3901	0.451794	0.22873	0	0	0	0	0	0	0	0	0	0	2	0	0	0	0	0	0	0
FBgn0011660	Pms2	chr2R:15340471-15371520	12.2538	12.8492	0.0684491	0.0364	0	0	0	0	0	0	0	0	0	0	0	0	0	0	0	0	0	0
FBgn0011661	Moe	chrX:8873011-8898332	174.418	129.36	-0.431164	-0.244775	0	0	0	0	0	0	0	0	0	0	0	0	0	0	0	0	0	0
FBgn0011672	Mvl	chr3R:21051382-21060800	28.4616	28.1467	-0.0160522	-0.298329	0	0	0	0	0	0	0	0	0	1	0	0	0	0	0	0	0	0
FBgn0011692	pav	chr3L:4242733-4246233	81.0334	63.5019	-0.351715	-0.490741	0	0	0	0	0	1	0	0	0	1	1	0	0	0	0	0	0	0
FBgn0011703	RnrL	chr2L:10325025-10327943	184.118	136.154	-0.435387	-0.402709	0	0	0	0	0	0	0	0	0	0	0	1	0	0	0	0	0	0
FBgn0011704	RnrS	chr2R:11983144-11985393	172.141	177.971	0.0480467	-0.150697	0	0	0	0	0	0	0	0	0	0	0	0	0	0	0	0	1	0
FBgn0011705	rost	chr2L:8985935-8989539	54.622	57.7381	0.080039	0.075059	0	0	0	0	1	0	0	0	0	0	0	0	0	0	0	0	0	0
FBgn0011708	Syx5	chr2L:16307345-16309274	64.8715	49.3802	-0.393651	-0.478183	0	0	0	0	0	0	0	1	0	1	0	2	0	0	0	0	0	1
FBgn0011710	2015-09-01	chrX:21358285-21361688	122.3	111.095	-0.138636	-0.070291	0	0	0	0	0	0	0	0	0	0	0	0	0	0	0	0	0	0
FBgn0011715	Snr1	chr3R:5470925-5472754	71.8842	74.0891	0.0435873	-0.28344	0	0	0	0	0	0	0	1	0	1	1	0	0	0	0	0	0	0
FBgn0011722	Tig	chr2L:6412314-6423310	593.684	590.358	-0.00810438	0.0991709	0	0	0	0	0	0	0	0	0	0	2	0	0	0	0	0	1	0
FBgn0011725	twin	chr3R:24196892-24226934	18.71	16.4239	-0.188013	0.0546303	0	0	0	0	0	0	0	0	0	0	0	0	0	0	0	0	0	0
FBgn0011726	tsr	chr2R:24037942-24046805	2443.81	3116.63	0.350855	0.268451	0	0	0	0	0	0	0	0	0	0	1	0	0	0	0	0	0	0
FBgn0011737	Wee1	chr2L:6908082-6914138	35.439	20.356	-0.79988	-0.590278	0	0	0	1	0	0	0	0	0	1	0	0	1	0	0	0	0	1
FBgn0011740	alpha-Man-IIa	chr3R:9412547-9417264	32.1934	36.4279	0.178276	-0.047429	0	0	0	0	0	0	0	1	0	0	0	1	0	0	0	0	0	0
FBgn0011741	Arp6	chrX:15734269-15737120	83.471	97.6916	0.226961	0.11965	0	0	0	0	0	0	0	0	0	1	1	0	0	0	0	0	0	0
FBgn0011742	Arp2	chrX:16548289-16553968	68.6049	58.925	-0.219431	-0.0487686	0	0	0	0	0	0	0	0	0	1	0	0	0	0	0	0	0	0
FBgn0011745	Arp1	chr3R:12691732-12694842	151.031	149.333	-0.0163095	-0.28426	0	0	0	0	0	0	1	0	0	0	0	0	0	0	0	0	0	0
FBgn0011747	Ank	chr4:115073-129849	8.04713	6.97839	-0.205579	0.718372	0	0	0	0	0	0	0	0	1	0	0	0	0	0	0	0	0	1
FBgn0011754	PhKgamma	chrX:11695136-11705300	14.4336	18.4177	0.351661	0.312635	0	0	0	0	0	1	0	0	0	0	0	0	0	0	0	0	1	0
FBgn0011760	ctp	chrX:4687799-4702034	49.0693	33.3464	-0.557289	0.185108	0	0	0	1	0	1	0	0	0	0	0	0	0	0	0	0	0	1
FBgn0011762	DNApol-alpha50	chr3L:8340313-8344404	14.3462	14.2923	-0.00542734	-0.139076	0	0	0	0	0	0	0	0	1	0	0	0	0	0	0	0	0	0
FBgn0011763	Dp	chr2R:13220282-13228202	51.8885	36.3965	-0.511617	-0.281451	0	0	1	0	0	0	0	0	1	0	0	0	0	0	0	0	0	0
FBgn0011766	E2f1	chr3R:21620303-21660871	7.26403	5.90681	-0.29839	-0.0671856	0	0	0	0	0	0	0	0	0	0	0	0	0	0	0	0	0	0
FBgn0011768	Fdh	chr3R:10870905-10872381	201.515	247.041	0.293864	0.188195	0	0	0	0	0	0	0	0	0	0	0	0	0	0	0	0	0	0
FBgn0011769	Fdx1	chr3L:9367376-9371238	28.4381	37.1218	0.38444	0.203662	0	0	0	0	0	0	0	0	0	0	0	0	0	0	0	0	0	0
FBgn0011770	Gip	chrX:10326463-10329872	54.867	88.4617	0.689115	0.4447	0	0	0	0	0	0	0	0	0	0	1	0	0	0	0	0	0	0
FBgn0011771	Hem	chr3L:22284353-22288195	66.1295	54.0802	-0.290194	-0.360624	0	0	0	0	0	0	0	0	0	2	2	2	0	0	0	0	0	1
FBgn0011774	Irbp	chr3R:11410046-11412440	51.3517	21.7001	-1.24271	-1.0098	0	0	0	0	0	0	0	0	0	1	0	0	0	0	0	0	0	1
FBgn0011785	BRWD3	chr3R:24318999-24333316	25.6496	28.5586	0.154986	0.214686	0	0	0	0	0	0	0	0	0	0	0	2	0	0	0	0	1	0
FBgn0011787	mRpL12	chr3L:8956790-8957584	205.374	192.761	-0.0914419	-0.236169	0	0	0	0	0	0	0	0	0	0	0	0	0	0	0	0	0	0
FBgn0011824	CG4038	chr2R:21092221-21101453	166.346	143.769	-0.210437	-0.184432	0	0	0	0	0	0	0	0	0	0	0	0	0	0	0	0	0	0
FBgn0011826	Pp2B-14D	chrX:16554626-16560016	11.5646	8.03752	-0.524887	0.0788988	0	0	0	0	0	1	0	0	0	0	0	0	0	0	0	1	0	2
FBgn0011828	Pxn	chr3L:2600330-2630064	54.0835	38.6081	-0.486286	-0.454131	0	0	0	0	0	0	0	0	1	0	0	1	0	0	0	0	0	0
FBgn0011836	Taf2	chr3L:9878984-9888683	23.4059	21.889	-0.0966681	-0.0307756	0	0	0	0	0	0	0	0	0	0	0	1	0	0	0	0	0	0
FBgn0012034	AcCoAS	chr3L:21270721-21280243	139.494	132.429	-0.0749827	-0.070571	0	0	0	1	0	0	0	0	0	1	0	0	0	1	0	0	0	1
FBgn0012036	Aldh	chr2L:9370308-9415156	369.601	524.867	0.505983	0.471689	0	0	0	0	0	0	0	0	0	1	0	0	0	0	0	0	0	0
FBgn0012037	Ance	chr2L:13905644-13909212	22.0351	62.963	1.5147	0.915349	0	0	0	0	0	0	0	0	0	1	1	0	0	0	0	0	0	0
FBgn0012042	AttA	chr2R:14747361-14748215	50.5765	353.631	2.80571	3.03247	0	0	0	0	0	0	0	0	0	0	0	0	0	0	0	0	0	0
FBgn0012051	CalpA	chr2R:19425112-19430564	48.9203	68.7644	0.491226	0.382693	0	0	0	0	0	0	0	0	0	0	1	3	0	0	0	0	0	1
FBgn0012058	Cdc27	chr3L:7245480-7249340	15.8989	12.3122	-0.368839	-0.380636	0	0	0	0	0	0	0	0	0	0	1	2	0	0	0	0	0	0
FBgn0013263	Trl	chr3L:14747928-14761844	36.8811	18.5649	-0.990306	-0.711966	0	0	0	0	0	0	0	0	0	0	0	1	0	0	0	0	0	0
FBgn0013269	FK506-bp1	chr3R:15330737-15333133	406.266	287.518	-0.498774	-0.469409	0	0	0	0	0	0	0	0	1	0	0	0	0	0	0	0	0	0
FBgn0013272	Gp150	chr2R:22317661-22329720	167.083	66.9711	-1.31896	-1.28472	0	0	0	0	0	0	0	0	0	0	0	0	0	0	0	0	0	0
FBgn0013277	Hsp70Ba	chr3R:12465452-12467776	5.7514	0.0711551	-6.3368	-5.84346	0	0	0	0	0	0	0	0	1	2	0	0	0	0	0	0	0	0
FBgn0013278	Hsp70Bb	chr3R:12505792-12508139	12.3692	0.631776	-4.2912	-3.44143	0	0	0	0	0	0	0	0	1	2	1	0	0	0	0	0	0	0
FBgn0013279	Hsp70Bc	chr3R:12509075-12511461	8.20534	0.481963	-4.08957	-3.98835	0	0	0	0	0	0	0	0	1	2	0	0	0	0	0	0	0	0
FBgn0013303	Nca	chr3L:19991886-19997568	19.8789	15.485	-0.360362	-0.231536	0	0	0	0	0	0	0	0	0	0	1	0	0	0	0	0	0	0
FBgn0013305	Nmda1	chr2R:12877003-12883168	161.467	175.442	0.119757	0.0611123	0	0	0	0	0	0	0	0	0	0	1	0	0	0	0	0	0	0
FBgn0013325	RpL11	chr2R:19442341-19443825	5912.08	8606.12	0.541698	0.44069	0	0	0	0	0	0	0	0	0	0	0	0	0	0	0	0	0	0
FBgn0013334	Sap47	chr3R:15935099-15962124	5.48722	2.62274	-1.065	-0.206135	0	1	1	0	1	0	0	0	0	0	0	0	0	0	1	1	1	0
FBgn0013347	TfIIA-S	chr3R:23890387-23891060	197.253	252.621	0.356922	0.284537	0	0	0	0	0	0	0	0	0	0	0	0	0	0	0	0	0	0
FBgn0013432	bcn92	chrX:2145135-2149647	51.0102	35.4095	-0.52665	-0.252368	0	0	0	0	0	0	0	1	0	0	0	0	0	0	0	0	0	0
FBgn0013435	Cdc2rk	chr2R:10066649-10068702	21.8694	9.76518	-1.16319	-0.996435	0	0	0	0	0	0	0	1	0	0	0	0	0	0	0	0	0	0
FBgn0013531	MED20	chr2L:8071811-8072848	29.8402	33.6101	0.171635	0.0252054	0	0	0	0	0	0	0	0	0	0	0	0	0	0	0	0	0	0
FBgn0013548	l(2)dtl	chr2R:23702476-23705403	17.4182	21.4339	0.299297	-0.0169772	0	0	0	0	0	0	0	0	0	2	0	0	0	0	0	0	0	0
FBgn0013563	Pex1	chr3L:14071891-14083229	12.0368	12.0964	0.00712519	0.0882581	0	0	0	0	0	0	0	0	0	1	0	1	0	0	0	0	0	0
FBgn0013576	mtd	chr3R:5270115-5350443	18.2882	18.288	-1.07477e-05	0.805838	0	0	0	0	0	0	0	0	0	3	0	0	0	0	1	0	0	1
FBgn0013717	not	chr3L:18618304-18622129	7.09427	6.40517	-0.147417	0.0665852	0	0	0	0	0	0	0	1	0	0	0	1	0	0	0	0	0	0
FBgn0013720	pck	chrX:1470665-1472325	20.6598	12.6183	-0.71131	-0.782637	0	0	0	0	0	0	0	0	0	0	1	0	0	1	0	0	0	1
FBgn0013726	pnut	chr2R:8237270-8240297	91.3108	77.4024	-0.238408	-0.204525	1	0	0	0	0	1	0	0	0	0	0	0	0	0	0	1	0	0
FBgn0013733	shot	chr2R:13864236-13942110	10.7293	14.9088	0.47461	1.58867	0	0	0	0	0	0	1	3	2	8	8	12	0	0	0	0	1	0
FBgn0013746	alien	chr2L:8993817-8997379	84.607	72.0388	-0.232003	-0.183018	0	0	0	0	0	0	0	0	0	1	1	0	0	0	0	0	0	2
FBgn0013749	Arf102F	chr4:1124166-1125325	223.321	186.829	-0.257405	-0.231306	0	0	0	0	0	0	0	0	0	0	0	1	0	0	0	0	0	0
FBgn0013750	Arf51F	chr2R:15322500-15325490	23.9001	14.7134	-0.69988	-0.371275	0	0	0	0	0	0	0	0	0	0	0	0	0	0	0	0	1	0
FBgn0013753	Bgb	chr3L:1639710-1640952	29.6929	37.0676	0.320038	0.125528	0	0	0	0	0	0	0	0	0	0	0	0	0	0	0	0	0	0
FBgn0013756	Mtor	chr2R:11852616-11861202	25.658	14.2695	-0.846474	-0.325846	0	0	0	0	0	0	0	0	0	0	3	1	0	0	0	0	1	0
FBgn0013759	CASK	chr3R:21783399-21822674	7.70795	4.27215	-0.851384	-0.692348	0	0	0	0	0	0	0	0	0	0	0	0	0	0	1	0	0	0
FBgn0013762	Cdk5	chr2R:15566270-15573991	31.8162	29.5387	-0.107154	-0.0627469	0	0	0	0	0	0	0	0	0	1	0	0	0	0	0	0	0	0
FBgn0013763	CG5210	chr2R:16673234-16732916	2236.92	3593.52	0.683887	0.431002	0	0	0	0	0	0	0	1	0	0	0	0	0	0	0	0	0	0
FBgn0013764	Chi	chr2R:24031537-24033943	33.9147	37.443	0.142784	-0.229055	0	0	0	0	0	0	0	1	1	0	0	0	0	0	0	0	0	0
FBgn0013765	cnn	chr2R:13439313-13450475	19.4937	13.8628	-0.491796	0.0355691	0	0	0	0	0	0	0	0	0	0	0	0	0	0	0	0	0	0
FBgn0013770	Cp1	chr2R:13960674-13967981	971.836	1325.15	0.447375	1.36944	0	0	0	0	0	0	0	0	0	0	0	0	0	0	0	0	0	0
FBgn0013772	Cyp6a8	chr2R:14887170-14889010	66.4478	43.3992	-0.614551	-0.70743	0	0	0	0	0	0	0	0	0	0	1	1	0	0	0	0	0	1
FBgn0013799	Deaf1	chr3L:19818173-19830686	6.17355	3.52416	-0.808819	-0.179314	0	0	0	0	0	0	0	0	0	0	0	0	0	0	0	0	0	1
FBgn0013954	FK506-bp2	chr2R:19290108-19290962	1424.14	1136.79	-0.325131	-0.537299	0	0	0	0	0	0	0	0	0	1	0	0	0	0	0	0	0	0
FBgn0013981	His4r	chr3R:14625754-14626614	1342.21	1862.6	0.472707	0.189181	0	0	0	0	0	0	0	0	0	0	0	0	0	0	0	0	1	0
FBgn0013983	imd	chr2R:18409047-18421124	51.9403	58.7085	0.176715	0.107631	0	0	0	0	1	0	0	0	0	1	0	0	0	0	0	0	0	1
FBgn0013987	MAPk-Ak2	chrX:5759907-5764203	89.7293	67.1678	-0.417809	0.120463	0	0	0	0	0	1	0	0	0	0	1	0	0	0	0	0	0	0
FBgn0013997	Nrx-IV	chr3L:12146518-12156990	12.3347	5.74017	-1.10356	-0.864527	0	0	0	0	1	0	0	0	0	1	1	1	1	0	0	0	0	0
FBgn0014002	Pdi	chr3L:15137737-15142840	2455.32	1474.86	-0.735328	-0.770457	0	0	0	0	0	0	0	0	0	0	0	0	0	0	0	0	1	0
FBgn0014006	Ask1	chr3R:19879718-19886030	24.4102	27.0153	0.146297	0.487324	0	0	0	0	0	0	0	0	0	0	0	1	0	0	0	0	0	0
FBgn0014009	Rab2	chr2R:6696738-6699469	71.0378	83.461	0.232517	0.0954825	0	0	0	0	0	0	0	0	0	0	0	1	0	0	0	0	0	0
FBgn0014010	Rab5	chr2L:2359141-2365273	41.024	33.1879	-0.305811	-0.132317	0	0	0	0	1	0	0	0	0	0	1	0	0	0	0	1	1	2
FBgn0014011	Rac2	chr3L:7423826-7454717	8.38225	9.54135	0.186855	0.456598	0	0	0	0	0	0	0	0	0	0	0	0	0	0	0	0	0	0
FBgn0014018	Rel	chr3R:9042507-9052231	106.228	255.416	1.26569	1.23467	0	0	0	0	0	0	0	1	0	1	0	1	0	0	0	0	0	0
FBgn0014020	Rho1	chr2R:16102686-16107229	220.272	227.873	0.0489468	0.452633	0	0	0	0	0	0	0	0	0	0	0	0	0	0	0	0	0	0
FBgn0014022	Rlb1	chr3R:9513326-9515908	5.40845	4.39438	-0.299556	-0.210763	0	0	0	0	0	0	0	0	0	0	1	0	0	0	0	0	0	0
FBgn0014023	mRpL47	chr3R:9513326-9515908	89.6394	85.2205	-0.0729327	0.0845042	0	0	0	0	0	0	0	0	0	0	0	0	0	0	0	0	0	0
FBgn0014024	Rnp4F	chrX:5317408-5322696	34.4799	26.1111	-0.401092	-0.278459	0	0	0	0	0	0	0	0	0	0	0	1	0	0	0	0	0	0
FBgn0014026	RpL7A	chrX:6530896-6533348	4803.34	6181.32	0.363875	0.229019	0	0	0	0	0	0	0	0	0	0	0	0	0	0	0	0	0	0
FBgn0014028	SdhB	chr2R:6807625-6809766	184.091	241.67	0.392618	0.155233	0	0	0	0	0	0	0	0	0	0	0	0	0	0	0	0	0	0
FBgn0014029	2015-09-02	chr3R:20586128-20588356	248.878	262.875	0.0789436	-0.0785041	0	0	0	0	0	0	0	1	0	0	0	0	0	0	0	0	0	0
FBgn0014032	Sptr	chrX:8461478-8464438	10.9779	21.4395	0.965671	0.375855	0	0	0	0	0	0	0	0	0	0	0	0	0	0	0	0	0	0
FBgn0014075	Ugt	chr3L:18872746-18878245	103	28.7055	-1.84325	-1.53754	0	0	0	0	0	0	0	0	1	0	0	1	0	0	1	0	0	0
FBgn0014092	CG4278	chr2L:16327068-16329132	43.5428	61.958	0.508857	0.346838	0	0	0	0	0	0	0	0	0	0	0	0	0	0	0	0	0	0
FBgn0014127	barr	chr2L:20058162-20061370	37.4083	39.6284	0.0831759	0.0784542	0	0	0	0	0	1	0	0	0	0	1	1	0	0	0	0	0	0
FBgn0014133	bif	chrX:11678969-11694740	51.6705	45.4221	-0.185946	0.295079	0	0	0	0	0	0	0	0	2	0	0	1	0	0	0	0	1	2
FBgn0014141	cher	chr3R:17088279-17125389	202.975	252.347	0.314108	0.538717	0	0	0	0	0	0	0	2	1	2	3	1	0	0	0	0	0	0
FBgn0014184	Oda	chr2R:12166294-12174264	183.547	128.816	-0.510842	-0.311847	0	0	0	0	0	0	0	0	0	0	0	0	0	0	0	0	0	2
FBgn0014189	Hel25E	chr2L:5539325-5542314	315.185	347.606	0.141253	0.00987943	0	0	0	0	0	0	0	0	0	1	2	0	0	0	0	0	0	0
FBgn0014269	prod	chr2R:18969403-18971133	57.2486	47.7468	-0.261837	-0.209917	0	0	0	0	0	0	0	0	0	0	0	0	0	0	0	0	0	0
FBgn0014340	mof	chrX:5873839-5876853	31.7061	24.2355	-0.387637	-0.287227	0	0	0	0	0	0	0	0	1	0	0	0	0	0	0	0	0	0
FBgn0014342	mia	chr3R:5548114-5551168	13.3163	8.63696	-0.624603	-0.745395	0	0	0	0	0	0	0	0	0	0	2	0	0	0	0	1	0	0
FBgn0014366	noi	chr3R:5588872-5591459	47.9043	52.2855	0.126257	0.184605	0	0	0	0	0	0	0	0	0	1	0	0	0	0	0	0	0	0
FBgn0014380	RhoL	chr3R:9497100-9502581	91.9954	62.3176	-0.561924	-0.65796	0	0	0	0	1	0	0	0	0	1	0	0	0	0	0	0	0	0
FBgn0014388	sty	chr3L:3401152-3424935	10.7364	9.60278	-0.160989	0.42481	0	0	0	0	0	0	0	0	0	0	1	0	0	0	1	0	0	2
FBgn0014391	sun	chrX:15847858-15849258	735.033	807.179	0.13508	0.0533556	0	0	0	0	0	0	0	0	0	0	0	0	0	0	0	0	0	0
FBgn0014411	Vps26	chrX:1873852-1877270	30.0024	17.2933	-0.794869	-0.72684	1	0	0	0	0	0	0	0	0	0	0	0	0	0	0	1	0	0
FBgn0014417	CG13397	chr2L:8408887-8411868	43.6111	35.3258	-0.303973	-0.0544152	0	0	0	0	0	0	0	0	0	0	0	0	0	0	0	0	0	1
FBgn0014427	CG11899	chr3R:29200453-29202525	34.8983	37.1749	0.0911695	0.123637	0	0	0	0	0	0	0	0	0	0	0	0	0	0	0	0	0	0
FBgn0014455	Ahcy13	chrX:15450260-15453167	240.046	255.683	0.0910456	0.162405	0	0	0	1	0	0	0	0	0	0	0	0	0	0	0	0	0	0
FBgn0014857	His3.3A	chr2L:5055057-5058248	407.41	435.743	0.096996	-0.0627075	0	0	0	0	0	0	0	0	0	0	0	0	0	0	0	0	0	0
FBgn0014861	Mcm2	chr3R:8264969-8267924	74.0557	49.0896	-0.593194	-0.544545	0	0	0	0	0	0	1	0	0	2	3	1	0	0	0	0	0	0
FBgn0014865	Mtk	chr2R:15401095-15471884	132.065	329.834	1.32049	1.29857	0	0	0	0	0	0	0	0	0	0	0	0	0	0	0	0	0	0
FBgn0014868	Ost48	chrX:9156928-9158515	471.777	372.318	-0.341573	-0.446365	0	0	0	0	0	0	0	0	0	1	1	0	0	0	0	0	0	0
FBgn0014869	Pglym78	chr3R:29148247-29151794	173.787	214.693	0.304954	0.303525	0	0	0	0	0	0	0	0	0	2	0	0	0	0	0	0	0	0
FBgn0014870	Psi	chr2R:16856219-16867714	11.7486	10.7077	-0.133838	0.285058	0	0	0	0	1	0	0	1	0	0	0	0	0	0	0	0	0	1
FBgn0014877	Roe1	chr2R:13554076-13555606	87.2156	45.9244	-0.925326	-0.720934	0	0	0	0	0	0	0	0	0	0	0	0	0	0	0	0	0	0
FBgn0014879	Set	chr3R:15263551-15265253	151.721	138.233	-0.134319	-0.212404	0	0	0	0	0	0	0	0	0	0	0	0	0	0	0	0	0	0
FBgn0014903	CG14630	chrX:1012778-1046040	5.23526	4.37045	-0.260479	-0.219729	0	0	0	0	0	0	0	0	0	0	0	1	0	0	0	0	0	0
FBgn0014906	Hydr2	chr2L:3163644-3169462	82.3681	75.0528	-0.13418	-0.110454	0	0	0	0	0	0	0	1	0	0	1	0	0	0	0	0	0	0
FBgn0014930	CG2846	chr3R:7912016-7913290	57.7168	48.5137	-0.250599	-0.468994	0	0	0	0	0	0	0	0	0	0	0	0	0	0	0	0	0	1
FBgn0015000	betaggt-I	chr2L:4945578-4949784	58.599	73.5378	0.32761	0.206315	0	0	0	0	0	0	0	0	0	0	1	1	0	0	0	0	0	0
FBgn0015019	Cctgamma	chr3R:16647604-16649978	391.738	403.396	0.042308	0.0912714	0	0	0	0	0	0	0	0	0	0	0	0	0	0	0	0	0	0
FBgn0015024	CkIalpha	chrX:12653625-12657834	5.71302	6.2429	0.127963	0.455297	0	0	0	0	0	0	0	0	0	0	0	0	0	0	0	0	0	0
FBgn0015031	cype	chr2L:5327226-5327969	357.462	517.583	0.534001	0.313131	0	0	0	0	0	0	0	0	0	0	0	0	0	0	0	0	0	0
FBgn0015040	Cyp9c1	chr2R:24615422-24638588	185.604	360.303	0.956987	0.667184	0	0	0	0	0	0	0	0	0	0	1	0	0	0	0	0	0	0
FBgn0015075	Ddx1	chr3L:22263368-22266679	47.2865	59.4227	0.329587	0.326077	0	0	0	0	0	0	0	0	0	1	0	0	0	0	0	0	0	0
FBgn0015218	eIF-4E	chr3L:9399617-9402460	322.971	350.426	0.117705	0.067597	0	0	0	0	0	1	0	0	0	0	2	0	0	0	0	0	0	0
FBgn0015222	Fer1HCH	chr3R:30385572-30390584	2535.3	2817.54	0.152276	0.0964604	0	0	0	0	0	0	0	0	0	0	0	0	0	0	0	0	0	1
FBgn0015239	Hr78	chr3L:21494018-21497494	21.4242	25.8709	0.272087	0.280034	0	0	0	0	0	0	0	0	0	0	0	0	0	0	0	0	0	0
FBgn0015240	Hr96	chr3R:25025234-25029351	16.4845	20.2653	0.297908	0.318165	0	0	0	0	0	0	0	0	0	1	0	0	0	0	0	0	0	0
FBgn0015245	Hsp60	chrX:11108481-11112308	410.684	282.609	-0.539221	-0.382121	0	0	0	0	0	0	0	0	0	1	0	0	0	0	0	0	0	0
FBgn0015247	Diap2	chr2R:15932169-15940073	71.0991	135.004	0.925099	0.70328	0	0	0	0	0	0	0	0	0	0	0	1	0	0	0	0	0	0
FBgn0015268	Nap1	chr2R:23903749-23907294	585.804	620.455	0.0829076	0.00281033	0	0	0	0	1	0	0	0	0	1	0	1	0	0	0	0	0	0
FBgn0015270	Orc2	chr3R:13964884-14032057	21.8811	17.1744	-0.349424	-0.371039	0	0	0	0	0	0	0	0	1	1	1	0	0	0	0	0	0	0
FBgn0015271	Orc5	chr2L:13829836-13833105	22.6585	31.8846	0.492809	0.121929	0	0	0	0	0	0	0	0	0	0	0	0	0	0	0	0	0	0
FBgn0015277	Pi3K59F	chr2R:23560491-23564780	14.3264	19.3989	0.437295	0.0800107	0	0	0	0	0	0	0	1	0	2	1	0	0	0	0	0	0	0
FBgn0015278	Pi3K68D	chr3L:11774649-11790013	12.0187	4.88256	-1.29957	-0.831086	0	0	0	1	0	0	0	0	1	3	2	2	1	0	0	0	2	0
FBgn0015279	Pi3K92E	chr3R:20628971-20634732	24.7469	23.1518	-0.09612	-0.0282436	0	0	0	0	0	0	0	1	0	0	1	0	0	0	0	0	0	0
FBgn0015282	Rpt2	chr3R:23929242-23931558	306.645	328.596	0.0997454	0.0670269	0	0	0	0	0	0	0	0	0	0	0	0	0	0	0	0	0	0
FBgn0015283	Rpn10	chr3L:21536999-21538582	184.024	211.756	0.20251	0.141376	0	0	0	0	0	0	0	0	0	0	0	0	0	0	0	0	0	0
FBgn0015288	RpL22	chrX:762559-765130	2703.99	3689.23	0.448233	0.264985	0	0	0	0	0	0	0	0	0	0	0	0	0	0	0	0	0	0
FBgn0015295	Shark	chr2R:16197041-16202884	27.5909	31.7483	0.202488	0.176787	0	0	0	0	0	0	0	0	0	0	1	0	0	0	0	0	0	0
FBgn0015296	Shc	chr3L:9427009-9428671	113.039	143.474	0.343979	0.220438	0	0	0	0	0	0	0	0	0	0	0	0	0	0	0	0	0	0
FBgn0015298	Srp19	chr3L:7347309-7348034	166.316	151.522	-0.134401	-0.231013	0	0	0	0	0	0	0	0	0	0	0	0	0	0	0	0	0	0
FBgn0015299	Ssb-c31a	chr2L:8211346-8211938	241.367	226.459	-0.0919753	-0.271487	0	0	0	0	0	0	0	0	0	0	1	0	0	0	0	0	0	0
FBgn0015320	Ubc2	chr2L:10765009-10768006	21.4785	10.503	-1.0321	-0.683226	0	0	0	0	0	0	0	0	0	0	0	0	0	0	0	0	1	2
FBgn0015321	Ubc4	chr3L:9698335-9700481	79.4408	82.1735	0.0487917	0.00597316	0	0	0	0	0	0	0	0	0	0	0	0	0	0	0	0	0	0
FBgn0015324	Vha26	chr3R:5591762-5595356	70.2662	28.0517	-1.32474	-0.773671	0	0	0	0	0	0	0	0	0	0	0	0	0	1	0	0	0	0
FBgn0015331	abs	chr3R:4233046-4235041	37.0033	34.6677	-0.0940636	0.0345527	0	0	0	0	0	0	0	0	0	0	1	0	0	0	0	0	0	0
FBgn0015338	CG5861	chr2L:16303263-16307298	163.985	166.188	0.0192548	-0.157895	0	0	0	0	0	0	0	0	0	0	2	0	0	0	0	0	0	0
FBgn0015351	CG14906	chr3R:16649980-16651157	21.4527	19.3588	-0.148173	0.120721	0	0	0	0	0	0	0	0	0	1	0	0	0	0	0	0	0	0
FBgn0015359	CG2034	chr3L:2257455-2262664	61.4062	41.3947	-0.568938	-0.456874	0	0	0	0	0	0	0	0	0	0	0	1	0	0	0	0	0	0
FBgn0015360	oxt	chr3L:2257455-2262664	26.1481	22.609	-0.209804	0.0207072	0	0	0	0	0	1	0	0	0	0	1	1	0	0	0	0	0	0
FBgn0015372	RabX1	chr2R:23519838-23523613	15.2613	17.9654	0.235344	0.17293	0	0	0	0	0	0	0	0	0	0	1	0	0	0	0	0	0	0
FBgn0015376	cutlet	chr2L:3707229-3711748	6.37868	10.5998	0.732708	0.358286	0	0	0	0	0	0	0	0	0	0	1	1	0	0	0	0	0	0
FBgn0015379	dod	chrX:21345357-21349843	55.229	68.1333	0.302933	-0.0155056	0	0	0	0	0	0	0	0	0	0	1	0	0	0	0	0	0	0
FBgn0015391	glu	chr2L:16732549-16738388	28.1534	11.6726	-1.27018	-0.943558	0	0	0	0	0	0	0	1	1	0	1	1	0	0	0	0	0	0
FBgn0015393	hoip	chr2L:9699790-9700459	393.439	185.997	-1.08086	-0.968521	0	0	0	0	0	0	0	0	0	1	0	0	0	0	0	0	1	0
FBgn0015396	jumu	chr3R:10350181-10361612	8.77576	5.45829	-0.685076	-0.2118	0	0	0	0	0	0	0	1	0	0	0	0	0	0	0	0	0	3
FBgn0015402	ksr	chr3R:5474898-5485393	8.91474	11.5397	0.372337	0.664397	0	0	0	0	0	0	0	0	0	0	2	0	0	0	0	0	1	1
FBgn0015477	Rme-8	chr2R:9167762-9177261	35.9928	19.7215	-0.867939	-0.501177	0	0	0	0	0	0	1	0	1	0	2	1	0	0	0	0	0	0
FBgn0015509	Cul1	chr2R:7916855-7922604	76.0461	74.8864	-0.0221707	0.179994	0	0	0	0	0	1	0	0	0	0	0	0	0	0	0	0	1	1
FBgn0015513	mbc	chr3R:23781764-23801634	26.2766	24.3303	-0.111028	0.233518	0	0	0	0	0	0	1	0	0	1	4	2	0	0	0	0	0	0
FBgn0015521	RpS21	chr2L:2856069-2857029	4115.69	5221.06	0.343207	0.208716	0	0	0	0	0	0	0	0	0	0	0	0	0	0	0	0	0	0
FBgn0015527	peng	chrX:21345357-21349843	118.357	108.399	-0.126791	-0.0208057	0	0	0	0	0	0	0	0	0	0	0	0	0	0	0	0	0	0
FBgn0015541	sda	chr3R:26915760-26945309	9.71732	5.21368	-0.898257	-0.941472	0	0	0	0	0	0	0	1	0	0	0	0	0	0	0	0	0	0
FBgn0015544	spag	chr2R:24159383-24161503	13.3879	16.5523	0.306105	0.33296	0	0	0	0	0	0	0	0	0	0	0	0	0	0	0	0	0	0
FBgn0015546	spel1	chr2L:14362068-14366840	18.1524	20.8984	0.203231	0.165061	0	0	0	0	0	0	0	0	0	0	0	2	1	0	0	0	1	0
FBgn0015553	tos	chr2L:18677220-18683715	6.10731	3.33596	-0.872436	-1.01101	0	0	0	0	0	0	1	0	0	0	1	1	0	0	0	0	0	0
FBgn0015568	alpha-Est1	chr3R:7545732-7549124	19.3768	22.4722	0.213812	-0.00760363	0	0	0	0	0	0	0	0	0	0	1	2	0	0	0	0	0	0
FBgn0015569	alpha-Est10	chr3R:7486582-7493845	11.3033	14.1829	0.3274	0.167576	0	0	0	0	0	0	0	0	0	1	0	2	0	0	0	0	0	1
FBgn0015571	alpha-Est3	chr3R:7538971-7541631	7.85791	24.4144	1.63551	1.44966	0	0	0	0	0	0	0	0	0	0	0	0	0	0	0	0	0	0
FBgn0015575	alpha-Est7	chr3R:7519562-7523753	117.057	166.715	0.510178	0.880271	0	0	0	0	0	0	0	0	0	3	0	0	0	0	0	0	0	0
FBgn0015577	alpha-Est9	chr3R:7493920-7505098	7.88692	7.92235	0.00646726	0.254236	0	0	0	0	0	0	0	0	0	0	0	0	0	0	0	0	0	0
FBgn0015582	dare	chr2R:11285147-11293591	22.0533	28.6222	0.376141	-0.0599039	0	0	0	0	0	0	0	0	0	0	0	0	0	0	0	0	0	1
FBgn0015589	Apc	chr3R:28832300-28844748	38.6474	31.4327	-0.298105	0.0788787	0	0	0	0	0	0	0	0	0	2	0	0	0	0	0	0	0	0
FBgn0015602	BEAF-32	chr2R:14770468-14772630	59.1325	67.8708	0.198839	-0.12459	0	0	0	0	0	0	0	0	0	0	0	0	0	0	0	0	0	0
FBgn0015614	CanB2	chr2R:7786009-7789053	37.4446	36.3406	-0.0431776	-0.0424746	0	0	0	0	0	0	0	0	0	0	1	0	0	0	0	0	0	1
FBgn0015615	SMC3	chrX:16588995-16593439	25.2815	18.7535	-0.430927	-0.452751	0	0	0	0	0	0	0	0	0	0	1	2	0	0	0	0	1	0
FBgn0015618	Cdk8	chr3L:9837079-9838670	13.0092	19.7676	0.603598	0.352551	0	0	0	0	0	0	0	0	0	0	0	0	0	0	0	0	0	0
FBgn0015621	Clp	chr2L:819963-821209	45.9139	43.7513	-0.0696055	-0.23561	0	0	0	0	0	0	0	0	0	0	1	0	0	0	0	0	0	0
FBgn0015622	Cnx99A	chr3R:29315253-29319644	201.606	111.929	-0.848953	-0.737818	0	0	0	0	0	0	0	0	0	0	0	0	0	0	0	0	0	1
FBgn0015623	Cpr	chr2L:6338835-6346280	159.383	123.234	-0.371095	-0.240504	0	0	0	0	0	0	0	0	0	2	1	1	0	0	0	0	0	0
FBgn0015625	CycB3	chr3R:24867933-24870816	18.5938	12.3296	-0.592696	-0.558582	0	0	0	0	1	0	0	0	0	1	0	1	0	1	0	0	0	0
FBgn0015663	Dot	chr2L:3619096-3621681	23.9687	21.531	-0.154733	-0.213283	0	0	0	0	0	0	0	0	1	0	0	0	0	0	0	0	0	0
FBgn0015664	Dref	chr2L:9964146-9967229	49.9402	32.6591	-0.612715	-0.500495	0	0	0	0	0	0	0	1	0	0	0	0	0	0	0	0	0	0
FBgn0015714	Cyp6a17	chr2R:14873952-14875739	10.5116	45.4453	2.11215	1.69911	0	0	0	0	0	0	0	0	0	0	1	0	0	0	0	0	0	0
FBgn0015737	Hmu	chr3R:27288768-27292209	160.757	10.0618	-3.99792	-4.08639	0	0	0	0	0	0	0	0	0	0	0	0	1	0	1	0	0	0
FBgn0015754	Lis-1	chr2R:16178825-16185103	28.7472	26.7516	-0.103795	0.0563281	0	0	0	0	0	1	0	0	1	0	0	0	0	0	0	0	0	0
FBgn0015756	RpL9	chr2L:11002757-11004189	4977.37	6955.51	0.482774	0.366912	0	0	0	0	0	0	0	0	0	0	0	2	0	0	0	0	0	0
FBgn0015765	p38a	chr3R:24150415-24152321	33.3707	30.2838	-0.140037	-0.181667	0	0	0	0	0	0	0	0	0	0	0	1	0	0	0	0	0	0
FBgn0015766	Msr-110	chr3L:5566918-5577348	82.6537	19.8898	-2.05505	-2.17641	0	0	0	0	0	0	0	0	0	4	0	0	1	0	0	0	0	1
FBgn0015776	nrv1	chr2L:6778554-6786861	132.672	112.278	-0.240785	-0.172882	0	0	0	0	0	0	0	0	0	0	0	0	0	0	0	0	0	1
FBgn0015777	nrv2	chr2L:6789769-6798862	16.7441	19.1244	0.191764	0.190736	1	0	0	0	0	0	0	0	0	1	0	1	0	0	0	0	0	1
FBgn0015778	rin	chr3R:13647003-13654527	5.66642	3.90484	-0.537173	0.0359314	0	0	0	0	0	0	0	0	0	0	0	0	0	0	0	0	1	1
FBgn0015781	P5cr	chr3R:19028930-19031271	28.1557	33.4086	0.246794	0.110808	0	0	0	0	0	0	0	0	0	0	0	0	0	0	0	0	0	0
FBgn0015789	Rab10	chrX:20251337-20254691	99.9075	103.957	0.0573235	0.0768262	0	0	0	0	0	0	0	0	0	0	0	0	0	0	0	0	0	0
FBgn0015790	Rab11	chr3R:21111407-21116146	211.133	116.474	-0.858147	-0.907637	0	0	0	0	0	0	0	0	1	0	0	0	0	0	0	0	0	0
FBgn0015791	Rab14	chr2L:14355144-14358764	29.5298	32.0966	0.120246	-0.133942	0	0	0	0	1	0	0	0	0	0	0	0	0	0	0	0	0	0
FBgn0015793	Rab19	chr3L:8297017-8299839	24.4314	45.5109	0.897475	0.894008	0	0	0	0	0	0	0	0	0	0	0	0	0	0	0	0	0	0
FBgn0015794	Rab18	chrX:5670826-5671812	72.2893	114.511	0.663635	0.370453	0	0	0	0	0	0	0	0	0	0	0	0	0	0	0	0	0	0
FBgn0015795	Rab7	chr3R:23993007-23995452	94.8778	85.921	-0.143059	-0.00556272	0	0	0	0	0	0	0	0	0	0	0	0	0	0	0	0	1	1
FBgn0015797	Rab6	chr2L:12107220-12109116	120.173	74.6601	-0.68671	-0.687826	0	0	0	0	0	0	0	0	0	0	0	1	1	0	0	0	0	1
FBgn0015799	Rbf	chrX:797089-801479	48.5465	43.6765	-0.15251	-0.10286	0	0	0	0	0	0	0	0	0	0	1	0	0	0	0	0	0	0
FBgn0015801	Reg-5	chr2R:24788007-24793410	71.9664	99.2296	0.463447	0.252997	0	0	0	0	0	0	0	0	0	1	2	0	0	0	0	0	0	0
FBgn0015803	RtGEF	chr2L:20350433-20365254	17.7467	20.7516	0.22567	0.480625	0	0	0	0	0	0	0	0	0	1	1	3	0	0	0	0	0	0
FBgn0015805	HDAC1	chr3L:4626733-4629467	146.902	111.666	-0.39567	-0.448546	0	0	0	0	0	0	1	0	0	1	0	0	0	0	0	1	0	0
FBgn0015808	ScpX	chr2L:18831228-18833630	45.7293	63.4461	0.472413	0.427531	0	0	0	0	0	0	0	0	0	1	0	0	0	0	0	0	0	0
FBgn0015818	Spx	chrX:6255821-6257596	37.6187	36.6476	-0.0377301	-0.0618623	0	0	0	0	0	0	0	0	0	1	0	0	0	0	0	0	0	0
FBgn0015828	TfIIEalpha	chr3L:11682037-11683805	57.1299	50.754	-0.170726	-0.182461	0	0	0	0	0	0	0	0	0	0	1	2	0	0	0	0	0	0
FBgn0015829	TfIIEbeta	chr3L:4287037-4288349	34.086	34.6222	0.0225218	-0.0298458	0	0	0	0	1	0	0	0	0	0	0	1	0	0	0	0	0	0
FBgn0015834	Trip1	chr2L:4965672-4967775	554.243	648.094	0.225683	0.114525	0	0	0	0	0	0	0	0	0	1	1	0	0	0	0	0	0	0
FBgn0015838	Vang	chr2R:9103237-9106796	5.37806	4.03226	-0.415498	0.0509628	0	0	0	0	0	0	0	1	0	0	0	0	0	0	0	0	0	0
FBgn0015905	ast	chr2L:1077947-1080803	33.5306	26.3663	-0.34678	-0.313671	0	0	0	0	0	0	0	0	0	0	2	0	0	0	0	0	0	0
FBgn0015924	crq	chr2L:431226-453024	115.159	74.5984	-0.626414	-0.0500655	0	0	0	0	0	2	0	0	0	0	0	1	0	1	0	0	0	0
FBgn0015925	csul	chr2R:16264651-16266959	36.5741	32.3981	-0.174912	-0.36459	0	0	0	0	0	0	0	0	0	1	1	2	0	0	0	0	0	0
FBgn0015926	dah	chrX:15328341-15333154	21.6565	13.8879	-0.640976	-0.789908	0	0	0	0	0	0	0	0	1	1	0	0	0	0	0	0	1	1
FBgn0015929	dpa	chr2R:7496701-7500145	65.0083	57.0732	-0.18781	-0.147379	0	0	0	0	0	0	0	0	0	1	0	0	0	0	0	1	0	0
FBgn0015949	hrg	chr2R:19663918-19669832	21.8738	17.175	-0.348896	-0.107195	0	0	0	0	0	1	0	0	0	1	1	1	0	0	0	0	0	0
FBgn0016031	lama	chr3L:5343618-5355923	30.6818	20.6787	-0.569238	-0.313011	0	0	0	0	0	0	0	1	0	0	0	1	0	0	0	0	0	0
FBgn0016034	mael	chr3L:22721202-22727789	35.2667	21.9834	-0.681891	-0.663943	0	1	0	0	1	1	0	0	0	0	0	0	0	0	0	0	0	0
FBgn0016038	mod(r)	chrX:621529-623051	54.1779	50.4271	-0.103506	0.128401	0	0	0	0	1	0	0	0	0	0	0	0	0	0	0	1	0	0
FBgn0016041	Tom40	chrX:7736892-7739978	39.5922	22.2385	-0.832159	-0.583021	0	0	0	0	1	0	0	0	0	0	0	1	0	0	0	0	0	1
FBgn0016054	phr6-4	chr2L:20643350-20645791	13.5097	8.95784	-0.592776	-0.785482	0	0	0	0	0	0	0	0	0	0	0	0	0	0	0	0	0	0
FBgn0016059	Sema-1b	chr2R:17672838-17683499	18.7554	17.6797	-0.0852119	0.0623767	0	0	0	0	0	0	0	0	0	1	0	0	0	0	0	2	0	0
FBgn0016075	vkg	chr2L:5012143-5028191	1245.4	1977.76	0.667259	0.567465	0	0	0	0	0	0	0	0	0	2	0	1	0	0	0	0	0	0
FBgn0016078	wun	chr2R:9400530-9413463	24.1963	33.6579	0.476158	0.420814	0	0	0	0	0	0	0	0	0	0	0	0	0	0	0	0	0	0
FBgn0016080	xmas-1	chrX:17151230-17159306	9.29562	8.9515	-0.0544213	-0.256337	0	0	0	0	1	0	0	0	0	0	0	0	0	0	0	0	0	2
FBgn0016081	fry	chr3L:9631833-9679103	39.5185	49.8824	0.336003	0.861463	0	0	0	0	0	1	0	0	1	2	1	1	0	0	0	0	0	0
FBgn0016119	ATPsynCF6	chr3R:23355219-23356064	331.015	368.41	0.154418	0.0548454	0	0	0	0	0	0	0	0	0	0	0	1	0	0	0	0	0	0
FBgn0016120	ATPsynD	chr3R:19094999-19096271	596.473	595.352	-0.0027157	-0.00662294	0	0	0	0	1	0	0	0	0	1	0	0	0	0	0	0	0	0
FBgn0016122	Acer	chr2L:8521932-8528618	10.775	12.4681	0.210553	0.0259904	0	0	0	0	0	0	0	0	0	0	1	0	0	0	0	0	0	2
FBgn0016126	CaMKI	chr4:445503-453947	5.46909	4.54767	-0.266173	-0.0136433	0	0	0	0	0	0	0	0	0	0	2	0	0	0	0	0	0	1
FBgn0016131	Cdk4	chr2R:16579469-16585448	37.3275	55.0758	0.561179	0.381034	0	0	0	0	0	0	0	0	0	0	0	0	0	0	0	0	0	0
FBgn0016641	PTP-ER	chr2R:21619320-21624446	10.3879	8.21437	-0.338688	-0.270424	0	0	0	0	0	0	0	0	1	0	1	1	0	0	0	0	0	0
FBgn0016672	Ipp	chr3R:13958788-13960474	16.2141	25.9822	0.680268	0.428658	0	0	0	0	0	0	0	0	0	0	0	0	0	0	0	0	0	0
FBgn0016685	Nlp	chr3R:30003680-30010352	602.521	447.294	-0.429787	-0.424355	0	0	0	0	1	0	0	0	0	0	1	0	0	0	0	0	1	0
FBgn0016687	Nurf-38	chr2R:24558966-24561087	465.684	286.24	-0.702127	-0.775319	0	0	0	0	0	0	1	0	0	1	0	1	0	0	0	0	0	1
FBgn0016691	ATPsynO	chr3R:15265590-15268538	603.668	664.998	0.139593	0.0726652	0	0	0	0	0	0	0	0	0	0	0	0	0	0	0	0	0	0
FBgn0016693	Past1	chr3R:12695128-12704875	349.025	321.912	-0.116663	-0.01162	0	0	0	0	0	0	0	0	0	0	0	0	0	0	0	0	0	0
FBgn0016696	Pitslre	chr3L:20771527-20778264	16.7701	13.9142	-0.269333	-0.299713	0	0	0	0	0	0	0	1	0	2	2	1	0	0	0	0	0	0
FBgn0016697	Prosalpha5	chr2R:17412766-17413769	416.071	447.862	0.106222	0.0468076	0	0	0	0	0	0	0	0	0	0	1	0	0	0	0	0	0	0
FBgn0016698	Ptpa	chr2L:3377001-3378590	36.734	57.0714	0.635654	0.545403	0	0	0	0	0	0	0	0	0	0	1	0	0	0	0	0	0	0
FBgn0016700	Rab1	chr3R:21266028-21269060	183.533	151.08	-0.280723	-0.198938	0	0	0	0	0	0	0	0	1	0	0	0	0	0	0	0	0	0
FBgn0016701	Rab4	chr2R:17573461-17581525	66.5917	47.4665	-0.488432	-0.695916	0	0	0	0	0	0	0	0	0	0	0	0	0	0	1	0	0	0
FBgn0016726	RpL29	chr2R:21293767-21295588	6636.01	8663.68	0.384664	0.196626	0	0	0	0	0	1	0	0	0	0	0	0	0	0	0	0	0	0
FBgn0016756	Usp47	chr3L:5752972-5761886	46.4979	50.2816	0.112865	0.140949	0	0	0	0	0	0	0	0	0	0	0	0	0	0	0	0	0	0
FBgn0016762	angel	chr2R:23688076-23697824	11.8782	24.2743	1.03111	0.796428	0	0	0	0	0	0	0	0	0	0	0	1	0	0	0	0	0	0
FBgn0016794	dos	chr3L:2589413-2595590	48.3864	57.363	0.245519	0.419331	0	0	0	0	0	0	1	0	0	0	0	1	0	0	0	0	1	0
FBgn0016917	Stat92E	chr3R:20535322-20552311	54.0986	26.981	-1.00365	-0.473569	0	0	0	0	1	0	0	0	0	0	1	0	0	1	0	0	0	0
FBgn0016926	Pino	chr2L:1114653-1128953	30.0791	27.0954	-0.150713	-0.0162187	0	0	0	0	0	0	0	0	0	0	0	0	0	0	0	0	0	0
FBgn0016970	l(2)k10201	chr2R:9399079-9400329	15.7192	25.7944	0.714527	0.5174	0	0	0	0	0	0	0	0	0	0	0	1	0	0	0	0	0	0
FBgn0016978	snRNP-U1-70K	chr2L:6968710-6971737	72.7118	62.1438	-0.22658	-0.0984994	0	0	0	0	0	0	0	0	0	0	0	0	0	0	0	0	0	1
FBgn0016983	smid	chr3L:7381613-7385637	97.013	94.1901	-0.0426034	0.0531761	0	0	0	0	0	0	0	0	0	0	0	0	0	0	0	0	0	0
FBgn0016984	sktl	chr2R:20821261-20836028	63.2916	52.2169	-0.277496	-0.211635	0	0	0	0	0	0	0	1	1	1	1	0	0	0	0	0	0	1
FBgn0017414	cag	chr2R:10886809-10894414	9.33774	14.8655	0.67082	0.309391	0	0	0	0	0	0	0	0	0	0	0	1	0	0	0	0	0	0
FBgn0017429	CG5989	chr3L:8602410-8604149	53.4258	68.0363	0.348766	0.323244	0	0	0	0	0	0	0	0	0	0	0	0	0	0	0	0	0	0
FBgn0017430	Nelf-E	chr3L:8576807-8600879	23.9923	28.0117	0.223462	0.159706	0	0	0	0	0	0	0	0	0	1	1	0	0	0	0	0	0	0
FBgn0017457	U2af38	chr2L:292418-294681	95.5266	81.4778	-0.229496	-0.256128	0	0	0	0	0	0	0	0	0	0	0	0	0	0	0	0	1	0
FBgn0017482	T3dh	chr2R:22329725-22332813	6.92046	12.9862	0.908034	0.745083	0	0	0	0	0	0	0	0	0	0	0	1	0	0	0	0	1	0
FBgn0017545	RpS3A	chr4:65224-67207	5756.41	6921.16	0.265844	0.246034	0	0	0	0	0	0	0	0	0	0	1	0	0	0	0	0	1	1
FBgn0017550	Rga	chr3R:5607274-5613112	38.6907	33.6085	-0.203161	-0.0377464	0	0	0	0	0	0	0	0	0	0	0	1	0	0	0	0	0	0
FBgn0017551	Rca1	chr2L:6852314-6853866	16.7529	13.9331	-0.265894	-0.194275	0	0	0	0	0	0	0	1	0	0	1	1	0	0	0	0	1	0
FBgn0017558	Pdk	chr2R:9426438-9434638	8.65632	7.43024	-0.220346	0.262353	0	0	0	0	0	0	0	0	0	1	0	0	0	1	0	0	0	0
FBgn0017566	ND-75	chrX:8248650-8251687	112.875	124.413	0.140405	0.0225792	0	0	0	0	0	0	0	1	0	0	0	0	0	0	0	0	0	0
FBgn0017567	ND-23	chr3R:15836047-15837117	164.99	153.926	-0.100143	-0.046649	0	0	0	0	0	0	0	0	0	0	0	0	0	0	0	0	0	0
FBgn0017572	Mo25	chr3L:16613217-16615472	33.2807	27.3458	-0.283368	-0.240002	0	0	0	0	0	1	0	0	0	0	1	0	0	0	0	0	1	1
FBgn0017577	Mcm5	chr3R:10788523-10791150	59.72	52.7584	-0.178812	-0.147184	0	0	0	0	0	0	0	0	0	1	0	0	0	0	0	0	1	0
FBgn0017578	Max	chr3L:19261393-19268913	26.6018	20.2979	-0.390192	-0.282994	0	0	0	0	0	0	0	0	0	0	0	0	0	0	0	0	1	0
FBgn0017579	RpL14	chr3L:8601005-8602392	7132.95	8586.56	0.267582	0.107893	0	0	0	0	0	0	0	0	0	0	0	0	0	0	0	0	0	0
FBgn0017581	Lk6	chr3R:11750930-11764457	32.945	50.5309	0.617107	0.982759	0	0	0	0	0	0	1	0	0	1	0	0	0	0	0	0	1	0
FBgn0019624	COX5A	chr3R:11819358-11820299	1014.63	1439.34	0.504449	0.277937	0	0	0	0	0	0	0	0	0	0	0	0	0	0	0	0	0	0
FBgn0019637	Atu	chr3R:5613357-5615939	45.0264	40.6516	-0.147458	-0.255146	0	0	0	0	0	0	0	0	1	0	0	2	0	0	0	0	0	0
FBgn0019644	ATPsynB	chr3L:9729998-9731224	742.966	927.463	0.319993	0.21957	0	0	0	0	0	0	0	0	0	0	0	0	0	0	0	0	0	0
FBgn0019662	qm	chr3L:7348312-7356713	8.38437	5.95682	-0.49316	-0.289823	0	0	0	0	0	0	0	0	1	0	0	1	0	0	0	0	0	0
FBgn0019686	lok	chr2L:20061421-20065679	30.6267	23.479	-0.383419	-0.302801	0	0	0	0	0	0	0	0	0	0	0	0	0	0	0	1	0	0
FBgn0019830	colt	chr2L:2767889-2770069	85.7186	97.5053	0.185873	0.168153	0	0	0	0	0	1	0	0	0	0	0	0	0	0	0	0	0	0
FBgn0019886	Letm1	chr2R:24509507-24515320	47.1009	43.9646	-0.0994106	0.258223	0	0	0	0	0	1	0	0	0	0	0	0	0	0	0	0	0	0
FBgn0019890	Smg5	chr2L:13898827-13904661	37.2324	48.3298	0.376357	0.366636	0	0	0	0	0	0	0	0	1	0	1	0	0	0	0	0	0	0
FBgn0019925	Surf4	chr3R:15343652-15346176	173.072	101.31	-0.772598	-0.735219	0	0	0	0	0	0	0	0	0	1	0	0	0	0	0	0	1	0
FBgn0019932	SamDC	chr2L:10339456-10341503	27.9829	27.2537	-0.0380955	-0.173573	0	0	0	0	0	0	0	0	0	0	0	0	0	0	0	0	0	1
FBgn0019936	RpS20	chr3R:20822180-20824239	4320.09	5307.82	0.297058	0.160314	0	0	0	0	0	0	0	0	0	0	0	0	0	0	0	0	0	0
FBgn0019938	RpI1	chr2R:14591202-14601216	47.8128	33.743	-0.502807	-0.207497	0	0	0	0	0	0	0	0	0	0	2	0	0	0	0	0	0	0
FBgn0019947	Psn	chr3L:20432467-20436209	127.495	112.83	-0.176299	-0.239617	0	0	0	0	0	0	0	0	0	0	0	0	0	0	0	0	0	0
FBgn0019948	Phm	chr2R:23978800-23988455	142.228	124.866	-0.187819	-0.481655	0	0	0	0	0	0	0	0	0	1	0	0	0	0	1	0	0	0
FBgn0019949	Cdk9	chr2R:22636062-22637727	31.9319	40.4381	0.340716	0.130694	0	0	0	0	0	0	0	0	1	0	0	0	0	0	0	0	0	0
FBgn0019952	Orct	chr3R:24276259-24278792	144.288	152.976	0.0843596	0.23502	0	0	0	0	0	0	0	0	1	1	0	0	0	0	1	0	0	0
FBgn0019957	ND-42	chr3R:22027708-22029393	149.34	197.567	0.403744	0.257122	0	0	0	0	0	0	0	0	0	0	0	0	0	0	0	0	0	0
FBgn0019960	Mitofilin	chr3R:22019504-22023335	91.0291	92.0062	0.0154034	0.100372	0	0	0	0	0	0	0	0	0	0	0	0	0	0	0	0	0	0
FBgn0019968	Khc-73	chr2R:15515777-15532259	18.6262	13.8934	-0.42293	-0.204952	0	0	0	0	0	0	1	0	2	1	1	3	0	0	0	0	0	1
FBgn0019972	Drice	chr3R:29799657-29801584	73.6955	130.012	0.818997	0.742124	0	0	0	0	0	0	0	0	0	0	1	1	0	0	0	0	0	0
FBgn0019982	Gs1l	chr2L:4454625-4456807	57.7995	66.4737	0.201727	-0.17511	0	0	0	0	0	0	0	0	0	0	0	1	0	0	0	0	0	0
FBgn0019990	Gcn2	chr3R:31395659-31457873	16.8399	14.9839	-0.168471	0.133303	0	0	0	0	0	1	0	0	0	0	0	3	0	0	0	0	0	0
FBgn0020018	Ppox	chr3R:24659620-24661851	43.4985	24.0416	-0.855432	-1.01381	0	0	0	0	0	0	0	0	0	1	0	0	0	0	0	1	0	0
FBgn0020224	Cbl	chr3L:8424953-8432246	12.1964	9.28612	-0.393313	-0.193538	0	0	0	0	0	0	0	0	0	0	1	0	0	0	0	0	0	0
FBgn0020235	ATPsyngamma	chr3R:29747703-29749163	1777.01	1946.34	0.131307	0.0336783	0	0	0	0	0	0	0	0	0	0	1	0	0	0	0	0	0	0
FBgn0020236	ATPCL	chr2R:15992407-16007667	123.734	142.766	0.206414	0.211498	0	0	0	0	0	0	0	0	0	2	1	2	0	0	0	0	0	0
FBgn0020238	14-3-3epsilon	chr3R:18242530-18250550	573.528	343.463	-0.739707	-0.539513	0	0	0	0	0	0	0	0	1	0	0	0	0	0	0	0	2	1
FBgn0020249	stck	chr3R:8356977-8362554	95.2836	129.198	0.439282	0.407688	0	0	0	0	0	0	0	0	0	1	0	1	0	0	0	0	0	0
FBgn0020255	Ran	chrX:11144851-11148716	537.36	311.702	-0.785721	-0.620571	0	1	0	0	0	0	0	0	0	1	2	0	0	0	0	0	0	0
FBgn0020261	pcm	chrX:19485758-19492011	30.0211	29.1387	-0.0430402	0.10749	0	0	0	0	0	0	0	0	2	1	1	1	0	0	0	0	0	0
FBgn0020270	mre11	chr2L:11282089-11285706	83.8173	58.8752	-0.509587	-0.469036	0	0	0	0	0	0	0	0	1	0	1	1	0	0	0	0	0	0
FBgn0020272	mst	chrX:21388976-21391533	46.0319	43.2462	-0.0900596	-0.0364961	0	0	0	0	0	0	0	0	0	1	0	0	0	0	0	0	0	0
FBgn0020278	loco	chr3R:22619967-22639387	60.2443	66.2392	0.136861	0.183114	0	0	1	0	0	0	0	1	0	1	0	1	0	0	0	0	0	0
FBgn0020279	lig	chr2R:8067976-8078815	118.275	93.5431	-0.338439	-0.138723	0	0	0	0	0	0	0	1	0	1	1	0	0	0	0	0	0	0
FBgn0020304	drongo	chr2L:833583-851071	66.3442	40.3693	-0.716711	-0.58979	0	0	0	1	0	0	0	0	1	0	1	0	0	0	0	0	0	0
FBgn0020305	dbe	chr2L:868672-869857	97.5623	91.2469	-0.0965471	0.000153606	0	0	0	0	0	0	0	0	0	1	0	0	0	0	0	0	0	0
FBgn0020306	dom	chr2R:21323429-21341847	48.2786	34.1485	-0.499561	0.0531225	0	0	0	0	0	0	1	1	0	0	4	3	0	0	0	0	0	0
FBgn0020309	crol	chr2L:11794326-11809438	15.0775	12.9572	-0.218645	0.0678005	0	0	0	0	0	0	0	0	0	0	0	0	0	0	0	0	1	0
FBgn0020312	CG4050	chr2R:21123734-21128510	53.2971	53.2627	-0.000930246	-0.116979	0	0	0	0	0	0	0	0	0	0	1	0	0	0	1	0	1	0
FBgn0020369	Rpt6	chrX:21307585-21317663	261.441	304.566	0.220272	0.166487	0	0	0	0	0	0	0	0	0	0	0	1	0	0	0	0	0	0
FBgn0020370	TppII	chr2R:13152884-13163948	110.475	135.453	0.294063	0.347604	0	0	0	0	0	0	0	0	0	0	0	0	0	0	0	0	0	0
FBgn0020381	Dredd	chrX:629772-635545	15.9565	34.2923	1.10374	0.792515	0	0	0	0	0	0	0	0	0	0	1	0	0	0	0	0	0	0
FBgn0020386	Pdk1	chr3L:129449-145895	12.4256	9.78029	-0.345364	0.186386	0	0	0	0	0	0	0	0	0	1	0	0	0	0	0	0	0	1
FBgn0020388	Gcn5	chr3L:12521128-12526731	49.2446	56.5424	0.199368	0.0815779	0	0	0	0	0	0	0	0	0	0	1	0	0	0	0	0	0	0
FBgn0020389	Papss	chr3L:19845292-19860925	19.5904	22.517	0.200867	-0.0509943	0	0	0	0	0	0	0	0	0	1	2	0	0	0	0	0	0	0
FBgn0020392	Nmt	chr3L:8176134-8178429	79.8342	58.5029	-0.4485	-0.509237	0	0	0	0	0	0	0	0	0	1	0	0	0	0	0	0	1	1
FBgn0020407	asun	chr3R:16264270-16266891	14.9557	11.4094	-0.390469	-0.344582	0	0	0	0	0	0	0	0	0	1	1	0	0	0	0	0	0	0
FBgn0020414	Idgf3	chr2L:16450906-16455194	945.3	1380.64	0.546488	0.458809	0	0	0	0	0	0	0	0	0	0	0	0	0	0	0	0	0	2
FBgn0020415	Idgf2	chr2L:16400174-16450508	304.442	1079.11	1.8256	1.75917	0	0	0	0	0	0	0	0	0	0	0	0	0	0	0	0	0	0
FBgn0020416	Idgf1	chr2L:16400174-16450508	303.002	804.631	1.409	1.07345	0	0	0	0	0	0	0	0	0	0	0	1	0	0	0	0	0	0
FBgn0020440	Fak	chr2R:19430658-19437259	5.50301	3.53076	-0.640242	-0.052	0	0	0	0	0	0	0	1	0	0	0	1	0	0	0	0	0	0
FBgn0020443	Elf	chr2L:12431074-12441279	100.248	44.2041	-1.18133	-0.852658	0	0	0	1	0	0	0	0	0	1	0	0	0	0	0	0	0	0
FBgn0020496	CtBP	chr3R:13011648-13026275	32.4123	21.8665	-0.567823	-0.241402	0	0	0	0	0	1	0	0	0	0	0	1	0	0	0	0	0	0
FBgn0020497	emb	chr2L:8403572-8408853	23.0917	18.6001	-0.312065	-0.000382647	0	0	0	0	0	0	0	0	0	0	2	1	0	0	0	0	0	0
FBgn0020510	Abi	chr3R:14119261-14122420	39.5813	27.4951	-0.525643	-0.346446	0	0	0	0	0	0	0	0	0	0	0	0	0	0	0	0	0	1
FBgn0020513	ade5	chrX:12757035-12760617	271.825	329.439	0.277333	0.355818	0	0	0	0	0	0	0	0	0	0	0	0	0	1	0	0	0	0
FBgn0020545	kraken	chr2L:852767-854539	190.779	161.574	-0.239706	-0.277614	0	0	0	0	0	0	0	0	0	0	1	0	0	0	0	0	0	1
FBgn0020616	SA	chr2L:6950420-6956950	30.1451	30.3867	0.0115155	0.0145477	0	0	0	0	0	0	0	0	0	0	1	1	0	0	0	0	0	0
FBgn0020618	Rack1	chr2L:7821150-7827315	2854.94	3722.45	0.382791	0.261184	0	0	0	0	0	0	0	0	0	0	0	0	0	0	0	0	0	0
FBgn0020620	RN-tre	chr2R:13983394-13990707	27.6566	9.191	-1.58933	-1.48848	0	0	0	0	0	0	0	0	0	0	0	0	0	0	0	0	1	2
FBgn0020621	Pkn	chr2R:9252020-9285097	9.03228	7.30319	-0.306563	0.141661	0	0	0	0	0	0	0	0	0	1	0	0	0	0	0	0	0	0
FBgn0020622	Pi3K21B	chr2L:297879-305233	5.00614	2.90504	-0.785143	0.0485484	0	0	0	0	0	0	0	0	0	0	0	0	0	0	0	0	0	0
FBgn0020626	Osbp	chr3R:24932009-24938222	71.5918	78.1333	0.126142	0.250691	0	0	0	0	0	0	0	0	0	0	0	0	0	0	0	0	0	0
FBgn0020633	Mcm7	chr3L:8891595-8894310	106.353	105.887	-0.00633236	-0.0372203	0	0	0	0	1	0	0	2	0	0	2	0	0	0	0	0	0	0
FBgn0020647	KrT95D	chr3R:23995658-24031827	68.3803	61.6825	-0.14872	-0.0307469	0	0	0	0	1	0	0	0	1	1	0	0	0	0	0	0	0	0
FBgn0020653	Trxr-1	chrX:8241500-8248033	314.511	270.745	-0.216175	-0.203576	0	0	0	1	0	0	0	0	0	3	0	1	0	0	0	0	0	0
FBgn0020655	ArfGAP1	chr3L:12415025-12417580	76.0719	46.2401	-0.718221	-0.761441	0	0	0	0	0	1	0	0	0	0	0	0	0	0	0	0	0	1
FBgn0020762	Atet	chr2L:4333912-4345776	7.59196	9.69172	0.35228	0.542313	0	0	0	0	0	0	0	0	0	2	0	1	0	0	0	1	0	0
FBgn0020764	Alas	chr2R:23964771-23966757	46.9236	60.2455	0.360539	0.163273	0	0	0	0	0	0	1	0	0	3	0	1	0	0	0	0	0	0
FBgn0020767	Spred	chr2R:14759645-14769423	21.2156	16.8255	-0.33447	0.0291383	0	0	0	0	0	0	0	0	0	0	0	1	0	0	0	0	0	1
FBgn0020887	Su(z)12	chr3L:19918241-19923462	18.2272	10.1699	-0.84179	-0.756184	0	0	0	0	1	0	1	0	0	1	1	1	0	0	0	0	0	0
FBgn0020909	Rtc1	chrX:13757178-13758598	46.4995	48.2949	0.054656	-0.115509	0	0	0	0	0	0	0	0	0	0	0	0	0	0	0	0	0	0
FBgn0020910	RpL3	chr3R:11221893-11225173	3798.13	5393.4	0.505906	0.393624	0	0	0	0	0	0	0	0	0	0	0	0	0	0	0	0	0	0
FBgn0020930	Dgkepsilon	chr2R:12757545-12760999	68.7252	64.0469	-0.101711	0.0384806	0	0	0	0	0	0	0	0	0	0	0	0	0	0	0	0	0	0
FBgn0021750	Aats-ser	chr3R:15333265-15343256	25.7022	29.9244	0.21943	0.253993	0	0	0	0	0	0	0	0	0	0	0	0	0	0	0	0	1	0
FBgn0021760	chb	chr3L:21172852-21183278	31.9076	20.1322	-0.664392	-0.359088	0	0	0	0	0	0	0	1	1	0	3	3	0	0	0	0	0	0
FBgn0021761	Nup154	chr2L:11004819-11011086	77.4503	60.4733	-0.356973	-0.148224	0	0	0	0	0	0	0	0	0	2	2	1	0	0	0	0	0	0
FBgn0021765	scu	chrX:18091258-18092853	213.436	274.793	0.364544	0.0601958	0	0	0	0	0	0	0	0	0	0	0	0	0	0	0	0	0	0
FBgn0021768	nudC	chr3L:16787572-16829074	103.925	103.246	-0.00946723	-0.231302	0	0	0	0	0	0	0	0	0	0	1	0	0	0	0	0	1	0
FBgn0021795	Tapdelta	chr2R:11370299-11371335	752.492	436.724	-0.784955	-0.936078	0	0	0	0	0	1	0	0	0	0	0	0	0	0	0	0	0	0
FBgn0021796	Tor	chr2L:13004479-13013197	26.4697	25.4628	-0.0559476	0.0644526	0	0	0	0	0	0	0	0	0	1	0	0	0	0	0	0	0	1
FBgn0021814	Vps28	chr2R:8078868-8080041	122.426	145.855	0.252622	0.0629094	0	0	0	0	0	0	0	0	0	1	0	0	0	0	0	0	0	0
FBgn0021818	cnk	chr2R:17413969-17420007	19.8766	13.7987	-0.526535	-0.247346	0	0	0	0	0	0	0	0	0	1	1	3	0	0	0	0	0	0
FBgn0021825	DCTN2-p50	chr2R:8891831-8893339	113.791	134.161	0.23757	0.0948884	0	0	0	0	0	1	0	0	0	1	0	0	0	0	0	0	1	0
FBgn0021847	l(2)k14710	chr2R:6209781-6214122	18.3935	18.489	0.00747233	-0.0442628	0	0	0	0	0	0	0	1	0	0	0	0	0	0	0	0	0	0
FBgn0021856	l(2)k14505	chr2L:21261167-21262411	67.1539	64.045	-0.0683866	-0.238296	0	0	0	0	0	0	0	0	0	0	0	0	0	0	0	0	0	0
FBgn0021872	Xbp1	chr2R:21143544-21145750	653.165	944.377	0.531915	0.534016	0	0	0	0	0	0	0	0	0	0	0	0	0	0	0	0	0	0
FBgn0021874	Nle	chr2L:564162-568121	89.8585	88.5522	-0.0211273	-0.0392954	0	0	0	0	0	0	0	0	1	0	0	0	0	0	0	0	0	0
FBgn0021875	Zfrp8	chr2R:24133988-24138050	31.832	46.6465	0.551288	0.389298	0	0	0	0	0	0	0	0	0	0	0	0	0	0	0	0	1	0
FBgn0021895	ytr	chr2R:23847160-23851480	47.419	29.0456	-0.707146	-0.355598	0	0	0	2	0	0	0	0	0	0	0	0	0	0	0	0	0	1
FBgn0021906	RFeSP	chr2L:1611409-1614160	453.6	524.632	0.209884	0.228041	0	0	0	0	0	0	0	0	0	0	0	0	0	0	0	0	0	0
FBgn0021944	Coprox	chr2L:6964420-6965887	95.574	92.476	-0.0475392	-0.0498644	0	0	0	0	0	0	0	1	0	0	0	0	0	0	0	0	0	1
FBgn0021967	ND-PDSW	chr2L:3466156-3467334	257.496	294.628	0.194341	0.214219	0	0	0	0	0	0	0	0	0	0	1	0	0	0	0	0	0	0
FBgn0021979	l(2)k09913	chr2R:23067195-23071875	146.327	144.244	-0.0206791	-0.24781	0	0	0	0	0	0	1	0	0	0	0	0	0	0	0	0	0	0
FBgn0021995	Rs1	chr2R:8163563-8167769	65.6686	67.0194	0.0293743	0.0917468	0	0	0	0	0	0	0	0	0	0	1	1	0	0	0	0	0	0
FBgn0022023	eIF-3p40	chr2L:5051192-5054575	611.394	706.882	0.209367	0.0105628	0	0	0	0	0	0	0	0	0	1	0	0	0	0	0	0	1	0
FBgn0022027	Vps25	chr2R:8625450-8626180	102.613	126.023	0.296476	0.201755	0	0	0	0	0	0	0	0	0	0	0	0	0	0	0	0	0	0
FBgn0022029	l(2)k01209	chr2R:17420406-17427511	41.6209	48.8014	0.229612	0.122532	0	0	0	0	0	0	0	0	0	0	2	0	0	0	0	0	0	0
FBgn0022069	Nnp-1	chr2L:13363307-13366189	65.8886	45.5734	-0.531836	-0.375111	0	0	0	0	0	0	0	0	0	0	0	0	0	0	0	0	0	1
FBgn0022097	Vha36-1	chr2R:15541434-15542498	187.67	126.501	-0.56905	-0.716932	0	0	0	0	0	0	0	0	0	0	0	0	0	0	0	0	0	3
FBgn0022153	l(2)k05819	chr2L:4394195-4400487	53.8496	50.3522	-0.0968802	0.198252	0	0	0	0	0	0	0	0	0	2	2	1	0	0	0	0	0	0
FBgn0022160	Gpo-1	chr2R:15857751-15862755	51.1298	86.5352	0.759121	0.438972	0	0	0	0	1	0	0	0	0	0	0	0	0	0	0	0	0	0
FBgn0022213	Cas	chr2L:16802025-16826964	97.3763	73.4301	-0.407198	-0.309453	0	0	0	0	0	0	0	0	0	1	1	2	0	0	0	0	1	0
FBgn0022224	ubl	chr2R:6810010-6810530	154.183	217.25	0.494713	0.312125	0	0	0	0	0	0	0	0	0	0	0	0	0	0	0	0	0	0
FBgn0022238	lolal	chr2R:18154094-18158192	9.70821	7.30852	-0.409626	0.424228	0	0	0	0	0	0	0	0	0	0	1	0	0	0	0	0	1	1
FBgn0022246	Rpp30	chr2L:251038-252373	26.1615	42.2278	0.690749	0.475145	0	0	0	0	0	0	0	0	0	0	0	1	0	0	0	0	0	0
FBgn0022288	l(2)09851	chr2R:5754516-5756327	250.521	184.302	-0.44286	-0.254068	0	0	0	0	0	0	0	0	0	1	0	0	0	0	0	0	0	0
FBgn0022338	dnk	chr3R:18978979-18982749	171.712	189.533	0.142451	0.10343	0	0	0	0	0	0	0	0	0	0	0	0	0	0	0	0	1	0
FBgn0022343	CG3760	chr2R:24938180-24940483	166.295	113.309	-0.553479	-0.506288	0	0	0	0	0	0	0	0	0	0	0	1	0	0	0	0	0	0
FBgn0022344	CG10340	chr3R:16611418-16614391	95.7775	120.1	0.326483	0.129324	0	0	0	0	0	0	0	0	0	0	0	0	0	0	0	0	0	0
FBgn0022349	CG1910	chr3R:31747642-31754705	70.6471	42.5463	-0.731597	-0.547497	0	0	0	0	0	0	0	0	0	0	0	0	0	0	0	0	0	0
FBgn0022355	Tsf1	chrX:18387083-18390344	13.5845	27.1247	0.997643	1.1411	0	0	0	0	0	0	0	0	0	0	0	1	0	0	0	0	0	0
FBgn0022699	D19B	chr3L:6182175-6184920	23.9311	25.8547	0.111541	0.130635	0	0	0	0	0	0	1	0	0	0	0	1	0	0	0	0	0	0
FBgn0022709	Adk1	chr3L:12200321-12204082	24.5195	55.1119	1.16843	0.949975	0	0	0	0	0	0	0	0	0	0	0	0	0	0	0	0	0	0
FBgn0022724	Taf8	chrX:18101969-18103482	21.8148	20.5593	-0.0855208	-0.0389985	0	0	0	0	0	0	0	0	1	0	0	1	0	0	0	0	0	0
FBgn0022764	Sin3A	chr2R:12572067-12592917	30.3982	25.7041	-0.241987	0.301682	0	0	0	0	0	0	0	0	0	1	0	1	0	0	0	0	0	0
FBgn0022768	Pp2C1	chrX:4679987-4686903	17.6713	16.3313	-0.113767	0.125779	0	0	0	0	0	0	0	0	0	2	1	5	0	0	0	0	0	0
FBgn0022772	Orc1	chr2R:7519279-7525716	17.5288	17.1467	-0.0317966	-0.270279	0	0	0	0	0	0	1	1	0	1	1	1	0	0	0	0	0	0
FBgn0022774	Oat	chr3L:19647279-19649851	42.2898	63.04	0.575958	0.824723	0	0	0	0	0	0	0	0	0	0	1	0	0	0	0	0	0	0
FBgn0022786	Hira	chrX:7722118-7725917	18.73	15.8005	-0.245384	-0.0820837	0	0	0	0	0	0	0	1	0	0	2	1	0	0	0	0	0	0
FBgn0022787	Hel89B	chr3R:15973297-15983451	52.1731	87.2588	0.741993	0.955677	0	0	0	0	0	0	0	0	0	1	3	2	0	0	0	0	0	0
FBgn0022893	Df31	chr2L:21626308-21629932	388.997	277.85	-0.485451	-0.385825	0	0	0	0	0	0	0	0	0	0	0	0	0	1	0	0	0	0
FBgn0022935	D19A	chr3L:6185188-6189123	17.4441	17.7002	0.0210236	-0.130295	0	0	0	0	0	0	0	2	0	1	0	0	0	0	0	0	0	0
FBgn0022936	CycH	chr3L:21821996-21823309	44.4312	26.3894	-0.751617	-0.804221	0	0	0	0	0	0	0	0	1	0	1	1	0	0	0	0	0	0
FBgn0022942	Cbp80	chrX:4647870-4666700	40.2114	36.8341	-0.12656	-0.046496	0	0	0	0	0	0	0	0	0	0	0	1	0	0	0	0	0	0
FBgn0022943	Cbp20	chr3R:18164660-18165439	66.5686	65.1422	-0.0312486	-0.120769	0	0	0	0	0	0	0	0	0	0	0	0	0	0	0	0	0	0
FBgn0022959	yps	chr3L:12121273-12125150	46.278	48.3901	0.0643838	0.0804387	0	0	0	0	0	0	0	0	0	0	0	0	0	0	0	0	0	0
FBgn0022960	vimar	chr2R:6975284-6985712	10.0796	8.38362	-0.265792	-0.0861012	0	0	0	0	0	0	0	0	0	0	0	0	0	0	0	0	0	1
FBgn0022984	qkr58E-3	chr2R:22404176-22411545	20.7453	11.9619	-0.794341	-0.481817	0	0	0	0	0	0	0	0	0	0	1	1	0	0	0	0	0	0
FBgn0022985	qkr58E-2	chr2R:22415559-22420376	22.2027	18.0578	-0.298111	0.0102995	0	0	0	0	0	0	0	0	0	1	0	0	0	0	0	0	0	0
FBgn0022986	qkr58E-1	chr2R:22411788-22415518	20.0261	19.4554	-0.0417163	0.218223	0	0	0	0	0	0	0	0	0	0	2	1	0	0	0	0	0	1
FBgn0022987	qkr54B	chr2R:17469623-17475129	9.41952	6.2913	-0.582295	-0.140918	0	0	0	0	0	0	0	0	0	0	1	1	0	0	0	0	0	0
FBgn0023000	mth	chr3L:328096-356050	12.659	21.2751	0.749006	0.585774	0	0	0	0	0	0	0	0	0	0	3	0	0	0	0	0	0	0
FBgn0023023	CRMP	chr3R:5571107-5579189	6.87061	7.91688	0.204493	0.191109	0	0	0	0	0	0	0	0	0	2	1	0	0	0	0	0	0	0
FBgn0023081	gek	chr2R:24092078-24098636	28.4685	31.1534	0.130024	0.295147	0	0	0	0	0	0	0	0	0	1	2	0	0	0	0	0	0	0
FBgn0023083	fray	chr3R:18573090-18590726	24.2824	21.9304	-0.146979	0.229117	0	0	0	0	0	1	0	1	0	0	1	1	0	0	0	0	0	0
FBgn0023094	cyc	chr3L:19813769-19815938	22.2695	6.35388	-1.80936	-2.13857	0	0	0	0	0	0	0	0	0	1	1	0	0	0	0	0	0	2
FBgn0023097	bon	chr3R:20593138-20616901	5.17831	3.16192	-0.71168	-0.283157	0	0	0	0	1	1	0	0	0	0	0	1	0	0	0	0	1	0
FBgn0023129	aay	chr3L:9411037-9426758	7.09708	11.7709	0.729932	0.70667	0	0	0	0	0	0	0	0	0	0	0	0	0	0	0	0	0	0
FBgn0023130	a6	chrX:1692823-1695889	5.54787	2.59751	-1.0948	-1.27727	0	0	0	0	0	0	0	1	0	0	0	0	0	0	0	1	0	0
FBgn0023143	Uba1	chr2R:9688288-9693328	302.206	338.345	0.162962	0.238861	0	0	0	0	0	0	0	0	0	1	0	1	0	0	0	0	0	0
FBgn0023167	SmD3	chr2R:12166294-12174264	177.125	155.356	-0.189191	-0.204128	0	0	0	0	0	0	0	0	0	0	1	0	0	0	0	0	0	0
FBgn0023169	AMPKalpha	chrX:1375535-1380480	79.7597	90.2187	0.177767	0.0268218	0	0	0	0	0	0	0	0	0	1	0	0	0	0	0	0	0	0
FBgn0023170	RpL39	chr2R:24060377-24062431	18017.6	24839.2	0.463213	0.268219	0	0	0	0	0	0	0	0	0	0	0	0	0	0	0	0	0	1
FBgn0023171	rnh1	chr2R:7931053-7932380	55.5692	57.5117	0.0495697	0.248436	0	0	0	0	0	0	0	0	0	0	1	0	0	0	0	0	0	0
FBgn0023172	RhoGEF2	chr2R:17027189-17044653	11.9789	7.62952	-0.650831	0.140702	0	0	1	1	0	0	1	1	1	1	1	2	0	0	0	0	0	1
FBgn0023174	Prosbeta2	chr3L:14999950-15014062	350.14	322.466	-0.118784	-0.132977	0	0	0	0	0	0	0	0	0	0	0	1	0	0	0	0	0	0
FBgn0023175	Prosalpha7	chr2R:9846635-9847836	267.647	278.516	0.0574303	0.0859223	0	0	0	0	0	0	0	0	0	0	0	0	0	0	0	0	0	0
FBgn0023177	Pp4-19C	chrX:20421086-20424002	107.338	115.024	0.0997742	-0.0611523	0	0	0	0	0	0	0	0	0	1	0	0	0	0	0	0	0	0
FBgn0023180	Orc6	chr2R:9842685-9846485	30.6504	13.6594	-1.16601	-0.985993	0	0	0	0	0	0	0	0	0	0	0	0	0	0	0	0	1	0
FBgn0023181	Orc4	chr2R:24795739-24797414	28.9298	26.1872	-0.143691	-0.348989	0	0	0	0	0	0	0	0	1	0	0	0	0	0	0	0	0	0
FBgn0023212	EloB	chr3R:20578221-20579850	88.0631	97.4045	0.14545	-0.0358677	0	0	0	0	0	1	0	0	0	0	1	0	0	0	0	0	0	0
FBgn0023213	eIF4G	chr4:915296-930715	7.01914	6.89286	-0.0261921	0.979169	0	0	0	0	0	0	0	0	0	0	1	2	0	0	0	0	0	0
FBgn0023214	edl	chr2R:18667526-18673536	27.3514	24.3391	-0.168341	-0.108388	0	0	0	0	0	0	0	0	0	0	0	0	0	0	0	0	0	0
FBgn0023216	Parg	chrX:3667620-3671502	10.7899	16.4676	0.609957	0.290497	0	0	0	0	0	1	0	0	0	0	0	0	0	0	0	0	0	0
FBgn0023388	Dap160	chr2L:21134438-21142347	16.6843	8.92175	-0.903096	-0.649893	0	0	0	0	0	0	0	0	0	0	0	0	0	0	0	0	0	0
FBgn0023395	Chd3	chr3L:19447172-19450238	17.0917	11.5755	-0.562215	-0.410732	0	0	0	0	0	0	0	0	0	1	0	0	0	0	0	0	1	0
FBgn0023407	B4	chr2L:13500623-13549328	17.1278	8.81215	-0.958776	-0.30559	0	0	0	0	1	0	0	1	1	1	0	2	0	0	0	0	0	0
FBgn0023458	Rbcn-3A	chrX:6240744-6255487	41.4904	30.2907	-0.453902	-0.0665013	0	0	0	0	0	0	0	0	0	2	0	2	0	0	0	0	1	0
FBgn0023477	Taldo	chr2R:23940409-23942114	271.916	288.595	0.0858847	0.159311	0	0	0	0	0	0	0	0	0	0	0	0	0	0	0	0	1	0
FBgn0023479	Tequila	chr3L:9074642-9092131	310.467	193.34	-0.683298	-0.387275	0	0	0	0	0	0	0	0	1	0	0	3	0	0	0	0	0	0
FBgn0023506	Es2	chrX:8461478-8464438	8.65707	9.99426	0.20722	0.212037	0	0	0	0	0	0	0	0	0	0	0	1	0	0	0	0	0	0
FBgn0023507	CG3835	chrX:2141488-2144937	47.039	91.8459	0.965357	0.772987	0	0	0	0	0	0	0	0	0	1	0	1	0	0	0	0	0	0
FBgn0023508	Ocrl	chrX:1922980-1927524	24.7737	18.4763	-0.423132	-0.526731	0	0	0	0	0	1	0	0	0	0	0	0	0	0	1	0	0	0
FBgn0023509	mip130	chrX:1903703-1922874	23.6241	22.694	-0.0579481	-0.095687	0	0	0	0	0	0	0	0	0	0	0	0	0	0	0	0	0	0
FBgn0023510	Rbcn-3B	chrX:1903703-1922874	7.14034	3.95906	-0.850836	-0.17198	0	0	0	0	0	0	0	0	0	3	0	0	0	0	0	0	0	0
FBgn0023511	Edem1	chrX:1903703-1922874	37.1443	29.5239	-0.331257	-0.236078	0	0	0	0	0	0	0	2	0	0	0	2	0	0	0	0	0	0
FBgn0023512	eIF2B-epsilon	chrX:1903703-1922874	26.9392	23.8047	-0.178464	-0.289184	0	0	0	0	0	0	0	0	0	0	0	1	0	0	0	0	1	0
FBgn0023513	CG14803	chrX:1865908-1873565	20.0886	17.5892	-0.191687	-0.0461877	0	0	0	0	0	0	0	0	0	1	0	1	0	0	0	0	0	0
FBgn0023514	CG14805	chrX:1877316-1879774	48.9877	48.0853	-0.0268258	0.168476	0	0	0	0	0	0	0	0	0	0	0	0	0	0	0	0	0	0
FBgn0023515	CG14814	chrX:1862008-1865835	11.4947	5.3587	-1.10102	-0.905752	0	0	0	0	0	0	0	0	0	2	1	1	0	0	0	0	0	0
FBgn0023516	Pex5	chrX:1865908-1873565	20.7853	14.8397	-0.486098	-0.49664	0	0	0	0	0	0	0	0	0	0	0	0	0	0	0	1	0	0
FBgn0023517	Pgam5	chrX:1865908-1873565	55.1772	67.0031	0.280156	-0.0713677	0	0	0	0	0	0	0	0	0	0	0	0	0	0	0	0	0	0
FBgn0023518	trr	chrX:1880281-1889950	17.0533	16.0976	-0.0832052	0.322369	0	0	0	0	0	0	0	0	0	0	0	0	0	0	0	0	1	0
FBgn0023519	mRpL16	chrX:1890255-1900646	62.1986	62.0028	-0.00454773	-0.0831559	0	0	0	0	0	0	0	0	0	0	0	0	0	0	0	0	0	0
FBgn0023521	CG3587	chrX:1940306-1941536	14.8942	15.3847	0.0467471	0.0214493	0	0	0	0	0	0	0	0	0	0	0	0	0	0	0	0	0	0
FBgn0023522	CG11596	chrX:1927682-1930517	36.2309	40.0021	0.142853	0.408405	0	0	0	0	0	0	0	0	0	0	1	1	0	0	0	0	0	0
FBgn0023527	CG3071	chrX:2262836-2270761	50.3772	34.1015	-0.562935	-0.317046	0	0	0	0	0	0	0	0	0	0	0	1	0	0	0	0	0	0
FBgn0023529	CG2918	chrX:2271007-2275068	229.109	63.008	-1.86243	-1.79605	0	0	0	0	0	0	0	0	0	0	0	0	0	0	0	1	0	0
FBgn0023530	CG3740	chrX:1523553-1669297	64.7057	69.1772	0.0964047	0.106714	0	0	0	0	0	0	0	1	0	0	0	0	0	0	0	0	0	0
FBgn0023535	arg	chrX:509234-530291	42.0682	29.5055	-0.511747	-0.687316	0	0	0	0	0	0	0	0	0	0	0	0	0	0	0	0	0	0
FBgn0023536	CG3156	chrX:487877-490725	8.82441	12.9675	0.555334	0.388099	0	0	0	0	0	0	0	0	0	0	0	1	0	0	0	0	0	0
FBgn0023537	CG17896	chrX:490786-493495	178.119	243.813	0.45293	0.475761	0	0	0	0	0	0	0	0	0	0	0	0	0	0	0	0	0	0
FBgn0023540	CG3630	chrX:2162195-2172281	7.52694	5.68501	-0.4049	-0.592539	0	0	0	0	0	1	0	0	0	0	0	0	0	0	0	0	0	0
FBgn0023542	Nmd3	chrX:2181210-2184668	55.0607	63.953	0.215989	-0.0016136	0	0	0	0	0	0	0	0	0	0	0	0	0	0	0	0	0	0
FBgn0023545	CG4406	chrX:1941939-2009364	45.538	61.2356	0.4273	0.199344	0	0	0	0	0	0	0	0	0	1	0	0	0	0	0	0	0	0
FBgn0023549	Mct1	chrX:2189187-2205373	22.7383	32.299	0.506364	0.574435	0	0	0	0	0	0	0	0	0	1	1	0	0	0	0	0	0	0
FBgn0024177	zpg	chr3L:6603683-6608739	41.0914	30.4493	-0.432429	-0.559944	0	0	0	0	0	0	0	0	0	0	0	0	0	0	0	0	0	0
FBgn0024182	waw	chrX:21363027-21373145	16.0612	13.5361	-0.24676	0.0730552	0	0	0	0	0	0	0	0	1	0	0	2	0	0	0	0	1	1
FBgn0024183	vig	chr2L:15061655-15074311	35.8426	25.01	-0.519171	-0.0645274	0	0	0	0	0	0	0	0	0	0	1	0	0	0	0	0	0	0
FBgn0024187	syd	chr3L:7916649-7936120	15.635	13.5384	-0.207717	-0.03476	0	0	0	0	0	0	0	0	0	0	0	0	0	0	0	0	0	0
FBgn0024188	san	chr2R:11360705-11361871	118.467	99.8264	-0.24699	-0.293724	0	0	0	0	0	0	0	0	0	0	0	0	0	0	0	0	0	0
FBgn0024191	sip1	chr2L:5721050-5723944	13.7339	14.3817	0.066499	0.287196	0	0	0	0	1	0	0	0	0	0	0	1	0	0	0	0	0	0
FBgn0024194	rasp	chr3L:3162179-3169080	31.6295	30.9601	-0.0308598	0.697712	0	0	0	0	0	0	0	0	0	1	0	0	0	0	0	0	0	0
FBgn0024196	robl	chr2R:17456471-17457129	248.666	230.271	-0.110877	-0.363788	0	0	0	0	0	0	0	1	0	0	0	0	0	0	0	0	0	0
FBgn0024222	IKKbeta	chr3R:16046346-16049421	17.2213	25.2249	0.550658	0.55905	0	0	0	0	0	0	0	0	0	0	0	0	0	0	0	0	0	0
FBgn0024227	aurB	chr2L:10856796-10858094	123.085	112.85	-0.125256	-0.292371	0	0	0	0	0	0	0	0	0	0	1	0	0	0	0	0	0	0
FBgn0024230	Hs2st	chr2L:19435849-19447317	10.9141	4.7986	-1.1855	-1.1551	0	0	0	0	0	0	0	0	0	0	0	2	0	0	0	0	0	0
FBgn0024234	gbb	chr2R:23851561-23853247	150.285	191.678	0.350981	0.29944	0	0	0	0	0	0	0	0	0	0	0	0	0	0	0	0	0	0
FBgn0024236	foi	chr3L:8525243-8534503	88.8153	57.5047	-0.627128	-0.218133	0	0	0	0	0	0	0	0	0	0	0	0	0	0	0	0	1	0
FBgn0024238	Fim	chrX:17232941-17305475	31.4258	23.6492	-0.410159	-0.432108	0	0	0	0	0	0	0	0	0	1	1	0	0	0	0	0	0	0
FBgn0024245	dnt	chr2L:19338668-19363227	13.3248	5.04035	-1.40251	-1.26809	0	0	0	0	0	0	0	0	0	0	0	0	0	0	0	0	1	1
FBgn0024251	bbx	chrX:21363027-21373145	7.24295	11.2788	0.63897	1.45214	0	0	1	0	0	2	0	0	0	0	0	1	0	0	0	0	1	0
FBgn0024273	WASp	chr3R:28820220-28832024	13.3902	7.56827	-0.82314	-0.749449	0	0	0	0	0	0	0	0	0	0	0	0	0	0	0	0	0	1
FBgn0024277	trio	chr3L:995981-1036298	109.464	95.9845	-0.189578	0.35712	0	0	0	0	0	0	0	0	1	1	0	1	0	0	0	0	0	1
FBgn0024285	Srp54	chr2L:9912910-9915044	104.53	98.8753	-0.0802285	-0.134823	0	0	0	0	0	0	0	0	0	0	0	1	0	0	0	0	0	0
FBgn0024291	Sirt1	chr2L:13163208-13169551	14.2957	12.0735	-0.243738	-0.193978	0	0	0	0	0	0	0	1	1	1	1	0	0	0	0	1	0	0
FBgn0024314	Plap	chr2L:1166505-1172805	126.68	133.039	0.070664	-0.0382847	0	0	0	0	1	0	0	0	0	0	0	0	0	0	0	0	0	0
FBgn0024320	Npc1a	chr2L:10213811-10221216	33.6461	31.9509	-0.0745825	-0.0149452	0	0	0	0	0	0	0	1	0	1	1	2	0	0	0	0	0	0
FBgn0024326	Mkk4	chr3R:8646171-8650796	14.9446	10.3198	-0.534208	0.0274306	0	0	0	0	0	0	1	0	0	0	1	0	1	0	0	1	2	0
FBgn0024329	Mekk1	chr3R:18733105-18743594	42.1411	47.5255	0.173472	0.250108	0	0	0	0	0	1	0	1	0	2	0	3	0	0	0	0	0	0
FBgn0024330	MED6	chr3R:9763649-9770027	9.90073	8.11802	-0.286407	-0.39113	0	0	0	0	0	0	0	0	0	0	0	0	0	0	0	0	0	0
FBgn0024332	Mcm3	chrX:5323854-5329347	60.5273	41.5905	-0.54133	-0.547298	0	0	0	0	0	0	0	0	0	0	0	0	0	0	1	0	0	0
FBgn0024352	Hop	chr2L:295121-297449	257.169	188.666	-0.446885	-0.424995	0	0	0	0	0	0	0	0	0	0	0	0	0	0	0	0	1	0
FBgn0024360	CG11418	chrX:1344871-1349357	13.5692	18.0508	0.411731	0.497256	0	0	0	0	0	1	0	0	0	0	0	0	0	0	0	0	1	0
FBgn0024362	CG11412	chrX:1342105-1344770	27.0476	22.8312	-0.244497	-0.0757712	0	0	0	0	0	0	0	0	0	0	1	1	0	0	0	0	0	0
FBgn0024364	CG11417	chrX:1354013-1356473	29.7811	24.5674	-0.277648	-0.196262	0	0	0	0	0	0	0	0	0	0	0	0	0	0	0	0	0	0
FBgn0024365	CG12773	chrX:1349622-1353981	61.2918	60.7797	-0.0121035	0.149433	0	0	0	0	0	0	0	1	0	1	1	0	0	0	0	0	0	1
FBgn0024371	E2f2	chr2L:21154292-21158611	48.2922	43.8746	-0.138402	-0.164843	0	0	0	0	1	0	0	0	0	0	1	0	0	0	0	0	0	0
FBgn0024432	Dlc90F	chr3R:18299228-18300044	269.544	259.057	-0.0572515	-0.128747	0	0	0	0	0	0	0	0	0	0	0	0	0	0	0	0	0	0
FBgn0024491	Bin1	chr3R:16181019-16197584	96.7486	110.803	0.195678	0.170361	0	1	0	0	1	1	0	0	0	0	0	0	0	0	0	0	0	0
FBgn0024509	Sec13	chr3R:23356277-23358531	285.38	236.929	-0.268431	-0.424822	0	0	0	0	0	0	0	0	0	1	2	0	0	0	0	0	0	1
FBgn0024510	dlt	chr3L:1778484-1795328	24.3005	36.9739	0.605521	0.713841	0	0	0	0	0	0	0	0	0	0	0	0	0	0	0	0	0	0
FBgn0024542	Neos	chr3L:7241627-7243933	17.4935	20.6701	0.24073	0.0166947	0	0	0	0	0	0	0	0	0	0	0	1	0	0	0	0	0	0
FBgn0024555	flfl	chr3R:13679439-13693905	7.90516	5.8108	-0.444057	0.138027	0	0	0	0	0	0	0	0	1	0	1	0	0	0	0	0	0	0
FBgn0024556	EfTuM	chr2R:13506429-13513112	149.359	169.97	0.186498	0.191488	0	0	0	0	0	0	0	0	0	0	0	0	0	0	0	0	0	0
FBgn0024558	Dph5	chr3R:22580772-22583225	155.522	124.772	-0.317827	-0.57922	0	0	0	0	0	0	0	0	0	1	0	0	0	0	0	0	0	0
FBgn0024689	fws	chr2L:17478441-17481029	47.86	50.0866	0.0656042	0.00767946	0	0	0	0	0	0	0	0	0	1	1	1	0	0	0	0	0	0
FBgn0024698	Cpsf160	chr2R:14497346-14503488	34.8739	27.0714	-0.365374	-0.354795	0	0	0	0	0	0	0	1	0	0	1	1	0	0	0	0	0	0
FBgn0024733	RpL10	chr3L:23093189-23095471	6238.27	7702.9	0.304256	0.221346	0	0	0	0	0	0	0	0	1	0	0	0	0	0	0	0	0	0
FBgn0024754	Flo1	chr2R:15566270-15573991	64.6798	101.158	0.645221	0.44267	0	0	0	0	0	0	0	0	0	0	0	0	0	0	0	0	0	0
FBgn0024806	DIP2	chr3L:247490-257954	8.65429	5.65549	-0.613762	-0.194663	0	0	0	0	1	0	1	0	0	0	2	0	0	0	0	0	1	0
FBgn0024807	DIP1	chrX:21624795-21630148	6.41762	5.8257	-0.139606	0.0606944	0	0	0	0	0	0	0	0	0	0	0	0	0	0	0	0	0	0
FBgn0024811	Crk	chr4:210223-213165	21.4723	24.4255	0.185913	0.149102	0	0	0	0	0	0	0	0	0	0	0	0	0	0	0	0	0	0
FBgn0024814	Clc	chr3L:20231668-20245312	261.711	148.019	-0.822195	-0.910646	0	0	0	0	0	0	0	0	0	0	0	0	0	0	0	0	0	1
FBgn0024833	AP-1mu	chr3R:9555784-9559525	98.0339	52.4811	-0.901483	-0.993974	0	0	0	0	0	0	0	0	0	1	0	0	0	0	1	0	0	0
FBgn0024841	Pcd	chr3R:29723162-29724950	251.299	373.064	0.570015	0.592574	0	0	0	0	0	0	0	0	0	0	1	0	0	0	0	0	0	0
FBgn0024846	p38b	chr2L:13780688-13790562	71.8275	88.3335	0.298424	0.327986	0	0	0	0	0	0	0	0	0	0	0	0	0	0	0	0	0	0
FBgn0024887	kin17	chr3L:20356806-20358331	30.1248	38.3568	0.348531	0.21744	0	0	0	0	0	0	0	0	0	0	0	0	0	0	0	0	0	0
FBgn0024889	Kap-alpha1	chr3L:19807231-19810398	23.8112	27.4513	0.205235	0.00192691	0	0	0	0	0	0	0	0	0	0	0	0	0	0	0	0	1	0
FBgn0024909	Taf7	chr3R:7903029-7911779	13.8265	11.9289	-0.212984	-0.162969	0	0	0	0	0	0	0	0	0	0	0	0	0	0	0	0	0	0
FBgn0024912	agt	chr3R:6657881-6660100	48.8976	36.7101	-0.413587	-0.131979	0	0	0	0	0	0	0	0	0	1	0	0	0	0	0	0	0	1
FBgn0024920	Ts	chr2L:2954761-2969638	182.014	155.03	-0.231506	-0.395134	0	0	0	0	0	0	0	0	0	0	0	0	0	0	0	0	0	0
FBgn0024945	NitFhit	chr3L:200173-205844	31.7	44.9855	0.504979	0.590497	0	0	0	0	0	0	0	0	0	0	0	0	0	0	0	0	0	0
FBgn0024947	NTPase	chr2L:2879111-2885850	149.676	90.5186	-0.725561	-0.578121	0	0	0	1	0	1	0	0	0	1	1	0	0	0	0	0	0	1
FBgn0024956	Mat1	chr2R:10738616-10739829	40.6357	43.708	0.105147	-0.063035	0	0	0	0	0	0	0	0	0	0	0	0	0	0	0	0	0	0
FBgn0024957	Irp-1B	chr3R:10408617-10412869	49.3692	44.0441	-0.164664	-0.224898	0	0	0	0	0	0	0	1	0	2	1	1	0	0	0	0	0	1
FBgn0024958	Irp-1A	chr3R:22721319-22724587	53.019	43.1633	-0.296705	-0.346684	0	0	0	0	0	0	0	0	0	3	0	2	0	0	0	0	1	1
FBgn0024973	CG2701	chrX:2714078-2720327	34.2394	36.2451	0.0821275	-0.043234	0	0	0	0	0	0	0	2	0	0	0	0	0	0	0	0	0	0
FBgn0024975	CG2712	chrX:2732468-2738773	5.34202	7.02293	0.394688	0.341093	0	0	0	0	0	0	0	0	0	0	0	0	0	0	0	0	0	0
FBgn0024983	CG4293	chrX:509234-530291	42.8574	34.4174	-0.316403	-0.372059	0	0	0	0	0	0	0	0	0	0	0	0	0	0	0	0	0	0
FBgn0024985	CG11448	chrX:1393053-1397337	13.9653	7.93057	-0.816349	-0.613258	0	0	0	0	0	0	0	0	0	0	0	0	0	0	0	0	0	1
FBgn0024986	CG3719	chrX:1375535-1380480	76.9421	107.335	0.480271	0.0856435	0	0	0	0	0	0	0	0	0	0	0	0	0	0	0	0	0	0
FBgn0024987	ssx	chrX:1370579-1375257	11.7456	7.54388	-0.638747	-0.244975	0	0	0	0	0	0	0	0	0	0	0	0	0	0	0	0	0	1
FBgn0024991	CG2694	chrX:2714078-2720327	10.94	12.4203	0.183081	-0.122573	0	0	0	0	0	0	0	0	0	0	0	1	0	0	0	0	0	0
FBgn0024992	CG2658	chrX:2694391-2698211	31.6607	37.1091	0.229081	0.340279	0	0	0	0	0	0	0	0	0	0	1	0	0	0	0	0	0	0
FBgn0024993	CG2662	chrX:2698700-2701033	7.5196	4.90734	-0.615712	-0.567073	0	0	0	0	0	0	0	0	0	0	0	1	0	0	0	0	0	0
FBgn0024994	Csat	chrX:2701123-2703852	64.5866	33.993	-0.925997	-1.04346	0	0	0	0	0	0	0	0	0	1	1	0	0	0	0	0	0	1
FBgn0024996	eIF2B-beta	chrX:2704570-2707427	61.5745	60.0531	-0.0360948	-0.143285	0	0	0	0	0	0	0	0	0	0	0	1	0	0	0	0	0	0
FBgn0024997	CG2681	chrX:2708683-2711668	5.16448	5.28636	0.0336514	0.167553	0	0	0	0	1	0	0	0	0	1	0	0	0	0	0	0	0	0
FBgn0024998	CG2685	chrX:2711755-2713960	14.3278	15.7208	0.133858	-0.133795	0	0	0	0	0	0	0	0	0	0	1	1	0	0	0	0	0	0
FBgn0025109	Bem46	chr2L:2988115-2992759	33.6447	32.3357	-0.057251	-0.215645	0	0	0	0	0	0	0	0	0	1	0	0	0	0	0	0	0	0
FBgn0025185	az2	chr2R:7510621-7512749	6.53888	2.7865	-1.23059	-1.31712	0	0	0	0	0	0	0	1	0	1	0	0	0	0	0	0	0	0
FBgn0025186	ari-2	chr2R:22212834-22217264	5.17237	7.40839	0.518335	0.634097	0	0	0	0	0	0	0	0	0	0	0	0	0	0	0	0	1	0
FBgn0025286	RpL31	chr2R:9587192-9605624	6498.25	8510.56	0.389202	0.214637	0	0	0	0	0	0	0	0	0	1	0	0	0	0	0	0	0	0
FBgn0025335	CG4585	chr2R:23862961-23865398	93.9778	97.2322	0.0491144	0.0981741	0	0	0	0	0	0	0	0	0	0	1	0	0	0	0	0	0	0
FBgn0025336	CG4882	chr2R:23878196-23882927	69.1894	69.7497	0.0116349	-0.0818648	0	0	0	0	0	1	0	0	0	0	0	0	0	0	0	0	0	0
FBgn0025352	Thiolase	chr2R:23865413-23868603	165.079	192.388	0.220867	0.175813	0	0	0	0	0	0	0	0	0	0	0	0	0	0	0	0	0	0
FBgn0025366	Ip259	chr2L:10408351-10410456	566.196	827.002	0.546591	0.354543	0	0	0	0	0	0	0	0	0	1	1	0	0	0	0	0	0	0
FBgn0025373	Fpps	chr2R:11301915-11307528	59.1575	53.3441	-0.149232	-0.0116656	0	0	0	0	0	0	0	0	0	0	1	0	0	0	0	0	0	0
FBgn0025381	rush	chrX:1478551-1481420	168.939	251.266	0.572711	0.479653	0	0	0	1	0	0	0	0	0	0	0	0	0	0	0	0	0	0
FBgn0025393	CG14795	chrX:1483478-1517615	154.275	206.393	0.419888	-0.154091	0	0	0	0	0	0	0	0	0	0	0	0	0	0	0	0	0	0
FBgn0025394	inc	chrX:1483478-1517615	16.227	8.7209	-0.895846	-0.405323	0	0	0	0	1	0	0	0	0	0	0	0	0	0	0	1	0	0
FBgn0025456	CREG	chr3R:17393271-17394640	7.10484	5.16754	-0.459326	-0.700694	0	0	0	0	0	0	0	0	0	0	0	0	0	1	0	0	0	0
FBgn0025457	Bub3	chr3R:29672455-29675421	151.865	168	0.145672	-0.0610973	0	0	0	0	0	0	0	0	0	0	0	0	0	0	0	0	0	0
FBgn0025463	Bap60	chrX:13157444-13159508	97.5789	75.7862	-0.364634	-0.466355	0	0	0	0	0	0	0	0	0	0	1	0	0	0	0	0	0	0
FBgn0025469	slv	chr2R:8080558-8087151	31.94	36.7505	0.2024	-0.137474	0	0	0	0	0	0	0	0	0	0	0	0	0	0	0	0	0	0
FBgn0025519	fidipidine	chr2R:16262283-16264619	33.8056	41.8617	0.30837	0.1057	0	0	0	0	0	0	0	0	0	1	0	0	0	0	0	0	0	0
FBgn0025558	CG4101	chr3L:16612485-16612950	80.0339	177.938	1.1527	0.654542	0	0	0	0	0	0	0	0	0	0	0	0	0	0	0	0	0	0
FBgn0025571	SF1	chr3R:17540420-17545148	57.7878	62.6873	0.117409	0.220838	0	0	0	0	0	0	0	0	0	1	0	1	0	0	0	0	0	0
FBgn0025582	Int6	chr3L:16783009-16786941	481.067	647.075	0.427695	0.209109	0	0	0	0	0	0	0	0	0	0	2	0	0	0	0	0	0	0
FBgn0025592	Gyk	chr3L:200173-205844	42.8615	57.8266	0.432051	0.445914	0	0	0	0	0	1	0	0	0	0	0	1	0	0	0	0	0	0
FBgn0025608	Faf2	chr2L:18706009-18708688	55.3955	59.5917	0.105344	0.123272	0	0	0	0	0	0	0	0	0	0	0	0	0	0	0	0	2	0
FBgn0025615	Torsin	chrX:4647870-4666700	135.302	114.473	-0.241176	-0.316757	1	0	0	0	0	0	0	1	0	1	0	0	0	0	0	0	0	0
FBgn0025621	CG16989	chrX:793146-797061	23.9902	36.3031	0.597645	0.578279	0	0	0	0	0	0	0	0	0	3	0	1	0	0	0	0	0	0
FBgn0025624	CG4025	chrX:2076965-2080405	79.837	85.7416	0.102937	-0.158767	0	0	0	1	0	0	0	0	0	0	0	1	0	0	0	0	0	0
FBgn0025626	CG4281	chrX:2062312-2065142	56.5603	58.3748	0.045555	0.112844	0	0	0	0	0	0	0	0	0	0	0	0	0	0	0	0	0	0
FBgn0025628	CG4199	chrX:2066434-2075900	121.351	116.347	-0.0607547	-0.254077	0	0	0	0	0	0	0	0	0	0	1	0	0	0	0	1	0	0
FBgn0025629	CG4045	chrX:2066434-2075900	86.1594	86.8433	0.0114065	0.0124963	0	0	0	0	0	0	0	0	0	0	0	0	0	0	0	0	0	0
FBgn0025630	CG4061	chrX:2066434-2075900	7.97736	8.81757	0.144469	-0.0981115	0	0	1	0	0	0	0	0	1	0	0	0	0	0	0	0	0	0
FBgn0025631	moody	chrX:2010859-2061915	7.39047	1.73487	-2.09084	-2.00593	0	0	0	0	2	0	0	0	1	1	0	0	1	0	0	1	0	2
FBgn0025633	CG13366	chrX:582120-620195	13.8858	11.0738	-0.326461	-0.441024	0	0	0	0	0	0	0	0	0	2	0	0	0	0	0	0	0	1
FBgn0025634	CG13367	chrX:644760-646386	36.474	50.2822	0.463181	0.256643	0	0	0	0	0	0	0	0	0	0	0	1	0	0	0	0	0	0
FBgn0025635	CG17829	chrX:625541-628016	9.14938	9.29618	0.0229642	0.172964	0	0	0	0	0	0	0	0	0	0	1	0	0	0	0	0	0	1
FBgn0025637	SkpA	chrX:656113-657899	365.852	522.325	0.513689	0.380146	0	0	0	0	0	0	0	0	0	0	0	0	0	0	0	0	0	0
FBgn0025638	Roc1a	chrX:647303-656033	374.694	430.864	0.201519	0.128307	0	0	0	0	0	0	0	0	0	0	0	0	0	0	0	0	0	0
FBgn0025639	Hmt4-20	chrX:647303-656033	6.81006	4.64639	-0.551555	-0.00153077	0	0	0	0	1	0	1	0	0	0	1	3	0	0	0	0	1	1
FBgn0025640	CG13369	chrX:623467-625203	49.1195	64.2257	0.386856	0.055326	0	0	1	0	0	0	0	0	0	0	1	0	0	0	0	0	0	0
FBgn0025674	CycK	chr2L:22121337-22130142	119.089	95.9141	-0.312223	0.224076	0	0	0	0	0	0	0	0	0	0	1	0	0	0	0	0	2	1
FBgn0025678	CaBP1	chr2L:16354885-16356735	907.013	479.595	-0.919306	-1.0505	0	0	0	0	0	0	0	0	0	0	1	0	0	0	0	0	0	0
FBgn0025681	CG3558	chr2L:2992869-2998726	73.9383	52.6867	-0.488884	-0.186788	0	0	0	0	0	0	0	0	0	0	0	0	0	0	0	0	0	0
FBgn0025682	scf	chr3L:1298671-1300389	985.394	410.91	-1.26188	-1.16661	0	0	0	0	0	0	0	0	0	0	0	0	1	0	0	0	0	0
FBgn0025683	CG3164	chr2L:114725-157666	285.472	200.347	-0.510846	-0.317992	0	0	0	0	0	0	0	0	0	0	0	0	0	0	0	0	0	1
FBgn0025684	MFS18	chr2L:4444731-4448635	47.2908	18.3993	-1.36191	-1.3773	0	0	0	0	0	0	0	1	0	0	1	0	0	0	0	0	1	0
FBgn0025687	LKRSDH	chr2L:7791174-7795959	223.061	244.886	0.134675	0.228859	0	0	1	0	0	0	0	0	1	1	0	1	0	0	0	0	0	1
FBgn0025693	ZnT41F	chr2R:5774775-5782858	41.2776	42.0103	0.0253845	0.156657	0	0	0	0	2	0	0	0	0	0	0	0	0	0	0	0	0	0
FBgn0025700	CG5885	chr2L:9917220-9918330	465.318	267.231	-0.800128	-0.911366	0	0	0	0	0	0	0	0	0	0	0	0	0	0	0	0	0	0
FBgn0025716	Bap55	chr2R:17429352-17430963	86.7503	65.3055	-0.409663	-0.524304	0	0	0	0	0	0	0	0	0	1	0	0	0	0	0	0	0	1
FBgn0025720	Ate1	chr2R:20254965-20257390	34.1166	44.5839	0.38605	0.480984	0	0	0	0	0	0	0	0	0	0	1	0	0	0	0	0	0	0
FBgn0025724	beta'COP	chr2L:13378901-13382382	299.582	218.357	-0.456262	-0.451749	0	0	0	0	0	0	0	0	0	1	0	0	0	0	0	0	0	0
FBgn0025725	alphaCOP	chr3L:1641065-1645199	242.426	160.413	-0.595754	-0.571887	0	0	0	0	0	0	0	1	1	0	0	0	0	0	0	0	0	0
FBgn0025739	pon	chrX:4636317-4639112	18.3231	21.3007	0.217233	0.246913	0	0	0	0	0	0	0	0	0	0	0	0	0	0	0	0	0	0
FBgn0025742	mtm	chr2L:6034730-6037902	45.2385	37.7355	-0.261628	-0.360313	0	0	0	0	0	1	0	0	0	0	0	0	0	0	0	0	0	1
FBgn0025743	mbt	chrX:16610684-16614856	12.149	7.23187	-0.748399	-0.911858	0	0	0	0	0	0	0	0	0	0	0	0	0	1	0	1	2	0
FBgn0025781	Cdc16	chr3R:23281200-23286041	15.2825	16.5975	0.119083	0.255826	0	0	0	0	0	0	0	0	0	0	0	1	0	0	0	0	0	0
FBgn0025790	TBPH	chr2R:23859066-23862593	26.7259	34.9026	0.385097	0.187378	0	0	0	0	0	1	0	0	0	1	0	0	0	0	0	0	1	1
FBgn0025800	Smox	chrX:8135823-8142279	8.67697	6.84736	-0.341643	0.154423	0	0	0	0	0	1	0	0	0	1	0	0	0	0	0	0	1	0
FBgn0025802	Sbf	chr3R:11787175-11796948	16.2348	7.97284	-1.02592	-0.603465	0	0	0	0	0	0	0	1	2	3	1	2	0	0	0	0	0	1
FBgn0025806	Rap2l	chr2R:24063050-24065405	46.4286	47.7413	0.0402234	0.134494	0	0	0	0	0	0	0	0	0	0	0	0	0	0	0	0	0	0
FBgn0025807	Rad9	chr3L:18869229-18872553	7.74717	11.2336	0.536075	-0.14302	0	0	0	0	0	0	0	0	0	0	1	0	0	0	0	0	0	0
FBgn0025808	Rad17	chr3R:14659437-14663197	12.9674	9.82692	-0.400083	-0.269157	0	0	0	0	0	1	0	0	0	0	0	0	0	0	0	0	0	0
FBgn0025809	Paf-AHalpha	chrX:15784008-15785583	6.14022	6.04453	-0.0226594	-0.113158	0	0	0	0	0	0	0	0	0	0	0	0	0	0	0	0	1	0
FBgn0025814	Mgstl	chrX:21042124-21044107	165.658	238.414	0.52526	0.435176	0	0	0	0	0	0	0	0	0	0	0	0	0	0	0	0	0	0
FBgn0025815	Mcm6	chrX:6674386-6677176	92.5326	85.5168	-0.113754	-0.159656	0	0	0	0	1	0	0	0	0	0	0	0	0	0	0	0	0	0
FBgn0025820	JTBR	chr3L:1798802-1802856	20.9821	28.2363	0.428392	-0.0550569	0	0	0	0	0	0	0	0	0	0	0	0	0	0	0	0	0	0
FBgn0025830	IntS8	chr2R:16850436-16855464	13.8638	14.1113	0.0255294	-0.114977	0	0	0	0	0	0	0	0	0	1	1	0	0	0	0	0	0	0
FBgn0025832	Fen1	chr2R:16850436-16855464	51.2688	43.474	-0.23793	-0.23569	0	0	0	0	0	0	0	0	0	0	1	0	0	0	0	0	0	0
FBgn0025839	ND-B14.5A	chrX:2172525-2175315	107.901	129.411	0.262248	0.053789	0	0	0	0	0	0	0	0	0	0	0	0	0	0	0	0	0	0
FBgn0025864	Crag	chrX:8592030-8602036	37.7861	28.2348	-0.420382	-0.0409409	0	1	0	0	0	0	1	0	0	1	0	0	0	0	0	0	0	0
FBgn0025865	Cortactin	chr3R:21061679-21064471	159.135	103.18	-0.625087	-0.622228	0	0	0	0	0	0	0	0	0	1	0	0	0	0	0	0	1	1
FBgn0025866	CalpB	chr3L:9888761-9894743	65.4885	54.2183	-0.272463	-0.0616266	0	0	0	0	0	0	0	0	0	0	1	1	0	0	0	0	0	0
FBgn0025874	Meics	chr3L:13962657-13964702	6.37215	8.68261	0.44635	0.0502019	0	0	0	0	0	0	0	0	0	0	0	0	0	0	0	0	0	0
FBgn0025885	Inos	chr2R:7454921-7458874	339.928	593.875	0.804929	0.755749	0	0	0	0	0	1	0	0	0	0	0	0	0	0	0	0	0	0
FBgn0026015	Top3beta	chrX:6284137-6287990	32.1441	37.4813	0.221617	0.187266	0	0	0	0	0	0	0	0	0	0	2	0	0	0	0	0	0	2
FBgn0026056	Rlip	chr3R:21017683-21020753	12.0854	15.3364	0.343689	0.196609	0	0	0	0	0	0	0	1	0	0	0	0	0	0	0	0	0	0
FBgn0026060	Mipp2	chrX:6082633-6103971	8.46465	8.14301	-0.055888	-0.133944	0	0	0	0	0	0	0	0	0	0	0	0	0	0	0	0	1	0
FBgn0026079	Nsun2	chrX:4111155-4130016	51.0407	45.6475	-0.16111	-0.0351068	0	0	0	0	0	0	0	0	0	0	4	0	0	0	0	0	0	0
FBgn0026080	Tip60	chrX:4111155-4130016	16.5609	14.2185	-0.220011	-0.4241	0	0	0	0	0	0	0	0	1	1	0	0	0	0	0	0	0	0
FBgn0026083	tyf	chrX:4111155-4130016	10.3126	12.7095	0.301505	1.22054	0	0	0	0	0	0	0	0	0	0	0	1	0	0	0	1	1	1
FBgn0026084	cib	chrX:4106112-4110981	60.4009	53.9047	-0.164159	-0.216834	0	0	0	0	0	0	0	0	0	0	0	0	0	0	0	1	1	0
FBgn0026085	dgt4	chrX:4111155-4130016	30.2408	34.6393	0.195916	-0.276682	0	0	0	0	0	0	0	0	0	0	0	0	0	0	0	0	0	0
FBgn0026088	CG14818	chrX:1877316-1879774	96.6107	130.415	0.432851	0.0375475	0	0	0	0	0	1	0	0	0	0	0	0	0	0	0	0	0	0
FBgn0026089	CG14817	chrX:1873852-1877270	109.334	127.958	0.226931	-0.00881071	0	0	0	0	0	0	0	0	0	0	0	0	0	0	0	0	0	0
FBgn0026090	CG14812	chrX:1857888-1858971	71.3944	97.1238	0.444013	0.0913712	0	0	0	0	0	0	0	0	0	0	0	0	0	0	0	0	0	0
FBgn0026143	CDC45L	chrX:1012778-1046040	31.1651	30.4934	-0.0314345	-0.188683	0	0	0	0	0	0	0	0	0	0	0	1	0	0	0	0	0	0
FBgn0026147	CG16833	chr2L:10989400-11001476	28.4504	20.2788	-0.488479	-0.192531	0	0	0	0	0	0	0	0	1	0	0	0	0	0	0	0	0	0
FBgn0026148	CG12253	chr2L:10987805-10989241	8.60707	7.50062	-0.198513	-0.060322	0	0	0	0	0	0	0	0	0	0	1	2	0	0	0	0	0	0
FBgn0026149	BCL7-like	chrX:9356633-9500129	25.275	14.8849	-0.76386	-0.587142	0	0	0	0	0	0	0	0	0	0	0	0	0	0	0	0	1	0
FBgn0026150	ApepP	chr2L:16888489-16917052	46.5966	45.291	-0.0409996	-0.0584036	0	0	0	0	0	0	0	0	0	0	3	0	0	0	0	0	0	0
FBgn0026176	SkpB	chr2R:12138694-12140229	5.47237	9.42581	0.784451	0.452238	0	0	0	0	0	0	0	0	0	0	0	0	0	0	0	0	0	0
FBgn0026179	siz	chr3L:21034534-21075444	7.00313	3.20855	-1.12608	-0.7744	0	0	0	0	0	0	0	1	0	0	0	0	0	0	0	0	0	0
FBgn0026181	Rok	chrX:16624011-16637414	8.59075	5.42937	-0.661998	-0.20142	0	0	0	3	1	0	0	0	0	0	1	3	0	0	0	0	1	2
FBgn0026189	prominin-like	chr3L:3114449-3127724	72.9259	40.8279	-0.836876	-0.677426	0	0	0	0	0	0	0	0	0	1	0	1	0	0	0	0	0	0
FBgn0026192	par-6	chrX:17703351-17707096	6.83654	1.3454	-2.34523	-2.34912	0	0	0	0	0	0	0	0	0	0	0	0	2	0	0	0	0	0
FBgn0026196	nop5	chr2L:6914300-6920210	274.175	220.301	-0.315617	-0.333678	0	0	0	0	0	0	0	0	0	0	2	0	0	0	0	0	0	0
FBgn0026207	mbo	chr3R:12676486-12679052	34.3801	32.3217	-0.0890731	-0.153781	0	0	0	0	0	0	0	0	0	0	1	2	0	0	0	0	0	0
FBgn0026238	gus	chr2R:5116989-5128321	29.5218	33.367	0.176638	0.499549	0	0	0	0	0	0	0	0	0	0	2	0	0	0	0	0	0	0
FBgn0026250	eIF-1A	chr3R:18274664-18283528	112.355	111.045	-0.0169148	0.0678143	0	0	0	0	0	0	0	0	0	0	2	0	0	0	0	0	0	0
FBgn0026252	msk	chr3L:8116178-8121579	248.639	181.849	-0.451315	-0.417322	0	0	0	0	0	0	0	0	0	0	1	1	0	0	0	0	0	0
FBgn0026257	cav	chr3R:24196892-24226934	10.1041	8.31951	-0.280374	-0.296677	0	0	0	0	0	0	0	0	0	0	0	0	0	0	0	0	0	0
FBgn0026259	eIF5B	chr3L:3428657-3460977	145.068	166.709	0.200603	0.244	0	0	0	0	0	0	0	0	0	0	0	1	0	0	0	0	0	0
FBgn0026261	bonsai	chr2R:22637769-22640201	59.5022	53.8234	-0.144709	-0.250808	0	0	0	0	0	0	0	0	0	0	0	0	0	0	0	0	0	0
FBgn0026309	aft	chr2R:17786134-17789410	19.171	30.2354	0.65731	0.309028	0	0	0	0	0	0	0	0	1	0	0	1	0	0	0	0	0	0
FBgn0026313	X11L	chrX:17599607-17606879	6.30117	4.55887	-0.466944	-0.113268	0	0	0	0	0	0	0	0	0	0	0	0	0	0	0	0	0	0
FBgn0026315	Ugt35a	chr3R:11170816-11172664	77.6775	147.612	0.926238	0.731569	0	0	0	0	0	0	0	0	0	0	0	0	0	0	0	0	0	0
FBgn0026316	Ubc10	chr2R:17786134-17789410	83.6439	102.021	0.286532	0.137655	0	0	0	0	0	0	0	0	0	0	0	0	0	0	0	0	0	0
FBgn0026317	Tsc1	chr3R:24130306-24134654	18.9478	15.1064	-0.326876	-0.0916329	0	0	0	0	0	0	0	0	0	0	0	0	0	0	0	0	0	0
FBgn0026319	Traf4	chr2L:4361924-4380716	27.2815	32.2617	0.241902	0.302856	0	0	0	0	0	0	0	0	0	0	0	0	0	0	0	0	0	0
FBgn0026323	Tak1	chrX:20515907-20524928	22.1475	26.3007	0.247963	0.318182	0	0	0	0	0	0	0	0	0	0	0	0	0	0	0	0	0	0
FBgn0026324	Taf10b	chr2L:2767285-2767845	108.006	121.467	0.169452	-0.0211368	0	0	0	0	0	0	0	0	0	0	0	0	0	0	0	0	0	0
FBgn0026326	Mad1	chr2R:9286826-9291565	22.7307	17.4176	-0.384099	-0.387422	0	0	0	0	0	0	0	0	0	0	1	2	0	0	0	0	0	0
FBgn0026361	2015-09-05	chr2R:7960132-7961921	13.1939	9.74962	-0.436448	-0.728776	0	0	0	0	0	0	0	0	0	1	0	0	0	0	0	0	0	0
FBgn0026369	Sara	chr2R:21481926-21487107	29.6588	31.323	0.0787638	0.433603	0	0	0	0	0	0	0	0	1	0	0	2	0	0	0	0	1	0
FBgn0026370	SRPK	chr2R:15376618-15387851	21.2666	18.5941	-0.193749	-0.107161	0	0	0	0	0	0	0	0	0	1	2	1	0	0	0	0	0	0
FBgn0026371	SAK	chr3L:21507851-21515887	12.6843	6.52325	-0.959378	-0.802438	1	0	0	0	0	0	0	0	0	1	1	1	0	0	0	0	0	2
FBgn0026372	RpL23A	chr3L:1667191-1668654	4674.17	6324.28	0.436191	0.229306	0	0	0	0	0	0	0	0	0	0	0	0	0	0	0	0	0	0
FBgn0026373	RpII33	chr2L:13833336-13835072	76.791	75.2126	-0.0299635	-0.0386135	0	0	0	0	0	0	0	0	0	0	0	0	0	0	0	0	0	0
FBgn0026376	Rgl	chr3L:13906896-13925335	5.50265	4.92006	-0.161452	0.102765	0	0	0	0	0	0	0	1	0	1	0	1	0	0	0	0	0	0
FBgn0026378	Rep	chr2R:19492086-19496856	36.4361	32.2277	-0.177066	-0.261896	0	0	0	0	0	0	0	0	1	0	0	1	0	0	1	0	0	0
FBgn0026380	Prosbeta3	chr3R:9004016-9006226	337.448	302.871	-0.155961	-0.212337	0	0	0	0	0	0	0	0	0	0	0	0	0	0	0	0	0	0
FBgn0026400	Noa36	chr3R:28598058-28599288	121.64	119.03	-0.0313012	-0.0390741	0	0	0	0	0	0	0	0	0	0	0	1	0	0	0	0	0	0
FBgn0026402	NiPp1	chr2R:17001993-17005149	17.2726	26.8097	0.634269	0.326316	0	0	0	0	0	0	0	0	0	0	0	0	0	0	0	0	0	1
FBgn0026404	Dronc	chr3L:9968478-9971002	51.8148	33.5809	-0.625722	-0.653375	0	0	0	1	0	0	0	0	0	0	0	0	0	0	0	1	0	0
FBgn0026409	Mpcp	chr3L:14537650-14540441	634.291	560.202	-0.179197	-0.194984	0	0	0	0	0	0	0	0	0	2	0	0	1	0	0	0	1	1
FBgn0026417	Hus1-like	chr3R:4786283-4816025	21.3185	31.3399	0.555896	0.382294	0	0	0	1	0	0	0	0	1	0	0	1	0	0	0	0	0	0
FBgn0026418	Hsc70Cb	chr3L:14037018-14043686	259.01	156.219	-0.729439	-0.561535	0	0	0	0	0	0	0	0	1	1	1	0	0	0	0	1	0	1
FBgn0026428	HDAC6	chrX:15333309-15340360	9.61474	18.9791	0.981095	0.630674	0	0	0	0	1	0	0	0	0	1	2	2	0	0	0	0	0	0
FBgn0026430	Grip84	chrX:19559430-19565764	24.0732	25.8199	0.101057	0.311686	0	0	0	0	0	0	0	0	0	0	1	0	0	0	0	1	0	0
FBgn0026431	Grip75	chr2L:10483294-10488622	16.1494	17.6678	0.129636	0.253305	0	0	0	0	0	0	0	0	0	0	1	0	0	0	0	0	0	0
FBgn0026432	Grip163	chr3L:11993273-11998138	6.11634	4.82544	-0.342009	-0.245986	0	0	0	0	0	0	0	0	0	0	0	2	0	0	0	0	0	0
FBgn0026433	Grip128	chrX:15467890-15472119	11.1491	9.25693	-0.268318	-0.411706	0	0	0	0	0	0	0	0	0	2	1	0	0	1	0	0	0	0
FBgn0026441	ear	chr3R:15320755-15325279	15.2425	8.56314	-0.831892	-0.537923	0	0	0	0	0	0	0	0	0	1	0	0	0	0	0	0	0	0
FBgn0026479	Drp1	chr2L:2580291-2585430	64.2146	92.6698	0.529197	0.526219	0	0	0	0	0	0	0	0	0	1	0	1	0	0	0	0	0	0
FBgn0026533	Dek	chr2R:16856219-16867714	49.149	30.2226	-0.701534	-0.174799	0	0	0	0	0	0	0	0	0	1	0	1	0	0	0	0	0	0
FBgn0026562	SPARC	chr3R:26869237-26871995	451.202	354.394	-0.348419	-0.506245	0	0	0	0	0	0	0	0	0	1	0	0	0	0	0	0	0	0
FBgn0026566	CG1307	chr3R:6646888-6657442	172.026	215.962	0.328147	0.152202	0	0	0	0	0	0	0	0	0	0	0	0	0	0	0	0	0	0
FBgn0026570	CG5704	chr3L:2169552-2170971	33.978	38.0298	0.16253	0.263622	0	0	0	0	0	0	0	0	0	1	0	1	0	0	0	0	0	0
FBgn0026576	CG5991	chr3R:24050782-24053592	53.2899	59.9557	0.170037	0.450152	0	0	0	0	0	0	0	0	0	0	0	2	0	0	0	0	0	0
FBgn0026582	Hmg-2	chr2R:21146202-21148153	50.0126	74.3546	0.572131	0.694646	0	0	0	0	0	0	0	0	0	0	0	0	0	0	0	0	0	0
FBgn0026593	CG5707	chr3L:2189159-2192221	16.5404	22.506	0.44432	0.429339	0	0	0	0	0	0	0	0	0	0	0	1	0	0	0	0	0	0
FBgn0026597	Axn	chr3R:30022841-30036870	9.17411	6.12671	-0.582457	-0.211036	0	0	0	0	0	0	0	0	0	0	2	0	0	0	0	0	0	0
FBgn0026598	Apc2	chr3R:24163965-24169562	10.7416	9.60346	-0.161578	-0.320256	0	0	0	0	1	0	0	0	0	0	0	2	0	0	0	0	0	0
FBgn0026602	Ady43A	chr2R:7243023-7245776	29.2886	41.7803	0.512483	0.477413	0	0	0	0	0	0	0	0	0	0	0	0	0	0	0	0	0	0
FBgn0026619	Taz	chr2R:12753025-12756414	24.3227	24.4003	0.00459761	0.0514122	0	0	0	0	0	0	0	0	0	1	0	0	0	0	0	0	0	0
FBgn0026620	tacc	chr3R:4733653-4749056	44.2581	46.5637	0.0732618	0.703549	0	0	0	0	0	0	0	0	0	0	0	2	0	0	0	0	1	0
FBgn0026630	nes	chr3L:19257281-19260679	51.2343	49.5419	-0.0484613	0.130819	0	0	0	0	0	0	0	1	0	1	1	0	0	0	0	0	1	0
FBgn0026634	ldlCp	chr3R:15357228-15361657	19.8502	16.4359	-0.272305	-0.241904	0	0	0	0	0	1	0	0	0	0	1	1	0	0	0	0	0	1
FBgn0026666	l(1)G0136	chrX:15734269-15737120	54.3994	60.2162	0.146559	0.0261103	0	0	0	0	0	0	0	0	0	0	0	0	0	0	0	0	0	0
FBgn0026679	IntS4	chrX:8555238-8558781	29.2925	36.8233	0.330088	0.157635	0	0	0	0	0	0	0	0	0	0	0	0	0	0	0	0	0	0
FBgn0026702	l(1)G0045	chrX:5622647-5625493	11.9306	11.0607	-0.109222	-0.302941	0	0	0	0	0	0	0	0	0	0	0	1	0	0	0	0	0	0
FBgn0026713	l(1)G0007	chrX:14201361-14225879	49.5813	56.9148	0.199009	0.0300436	0	0	0	0	0	0	0	0	0	1	1	1	0	0	0	0	0	0
FBgn0026718	fu12	chr2L:8449690-8463994	190.032	228.776	0.267693	0.439837	0	0	0	0	0	0	0	1	1	0	0	0	0	0	0	0	0	0
FBgn0026721	fat-spondin	chr2R:17054001-17059299	441.144	372.352	-0.244581	-0.426788	0	0	0	0	0	0	0	0	0	0	0	0	0	0	0	0	0	0
FBgn0026722	drosha	chr2R:7932428-7936840	16.8084	17.2702	0.039101	0.146233	0	0	0	0	0	0	0	1	0	2	1	0	0	0	0	0	0	0
FBgn0026737	CG6171	chr3R:15361691-15367665	56.0636	35.6859	-0.65171	-0.512358	0	0	0	0	0	0	0	0	0	0	1	0	0	0	0	0	0	0
FBgn0026738	CG7857	chr3L:15500937-15504894	22.8579	22.4163	-0.028144	0.0835332	0	0	0	0	0	0	0	0	0	0	1	1	0	0	0	0	0	0
FBgn0026741	mRpL18	chr2R:12756433-12757529	60.7696	48.5513	-0.323838	-0.435424	0	0	0	0	0	0	0	0	0	0	0	0	0	0	0	0	0	0
FBgn0026749	Yippee	chrX:13385913-13387417	27.941	33.9012	0.278954	0.612054	0	0	1	0	0	0	0	0	0	0	0	0	0	0	0	0	0	0
FBgn0026751	XRCC1	chrX:5329875-5332435	32.5429	28.5734	-0.187671	0.113098	0	0	0	0	1	0	0	0	0	0	1	3	0	0	0	0	0	0
FBgn0026753	Vha13	chr3R:19643017-19644386	262.713	234.47	-0.164084	-0.24465	0	0	0	0	0	0	0	0	0	0	0	0	0	0	0	0	0	1
FBgn0026761	Trap1	chr2R:6633646-6636262	89.9603	74.3558	-0.274844	-0.122747	0	0	0	0	0	0	1	0	0	0	0	0	0	0	0	0	0	0
FBgn0026777	Rad23	chr4:308092-310822	78.2709	75.8999	-0.0443772	0.162615	0	0	0	0	0	0	0	0	0	0	0	0	0	0	0	0	0	0
FBgn0026778	Rad1	chr2L:2573435-2575052	8.6785	12.5716	0.53465	0.647079	0	0	0	0	0	0	0	0	0	0	0	0	0	0	0	0	0	0
FBgn0026787	Nhe1	chr2L:102379-106732	12.4318	19.5303	0.651684	0.520078	0	0	0	0	0	0	0	0	0	0	0	0	0	0	0	0	0	0
FBgn0026872	CG14777	chrX:1466133-1470614	34.1958	52.3277	0.613755	0.399424	0	0	0	0	0	0	0	0	0	0	0	0	0	0	0	0	0	0
FBgn0026873	MED18	chrX:1865908-1873565	46.3174	54.6135	0.237704	-0.0190797	0	0	0	0	0	0	0	0	0	0	0	0	0	0	0	0	0	0
FBgn0026876	CG11403	chrX:1236872-1239884	22.4351	19.9039	-0.172702	-0.167004	0	0	0	0	0	0	0	0	0	0	0	1	0	0	0	0	0	0
FBgn0026879	CG13364	chrX:623467-625203	506.744	448.186	-0.177158	-0.405648	0	0	0	0	0	0	0	0	0	0	0	0	0	0	0	0	0	0
FBgn0027052	CHIP	chr2L:10437547-10439240	25.3582	41.4822	0.710039	0.484436	0	0	0	0	0	0	0	0	0	0	0	1	0	0	0	0	0	0
FBgn0027053	CSN5	chr3R:16470098-16471406	107.428	126.101	0.2312	0.115339	0	0	0	0	0	0	0	0	0	1	0	0	0	0	0	0	0	0
FBgn0027054	CSN4	chr2R:7972174-7974099	40.4733	61.2085	0.596759	0.175347	0	0	0	0	0	1	0	0	0	1	0	1	0	0	0	0	0	0
FBgn0027055	CSN3	chr3L:20839095-20841576	57.3924	64.781	0.174711	0.0875114	0	0	0	0	0	0	0	0	0	0	1	0	0	0	0	0	0	0
FBgn0027057	CSN1b	chr3L:18903056-18904930	46.012	51.4195	0.160304	0.0300914	0	0	0	0	0	0	0	0	0	0	0	0	0	0	0	0	0	0
FBgn0027066	Eb1	chr2R:6749226-6757209	106.156	74.506	-0.510755	-0.224753	0	0	0	0	0	0	0	0	1	0	0	0	0	0	0	0	0	0
FBgn0027079	Aats-val	chr2R:13198849-13202709	104.704	74.5322	-0.49038	-0.529342	0	0	0	0	0	0	0	1	1	2	1	0	0	0	0	0	0	0
FBgn0027080	Aats-tyr	chr3L:16417348-16419302	135.065	171.22	0.342193	0.0330979	0	0	0	0	0	0	0	0	0	0	0	0	0	0	0	0	0	0
FBgn0027081	Aats-thr	chr2L:12103750-12107170	335.454	359.892	0.10145	0.106557	0	0	0	0	0	0	0	0	0	0	0	0	0	0	0	0	0	0
FBgn0027082	Aats-pro	chr3L:2648047-2651850	17.2967	18.4827	0.0956759	0.406553	0	0	0	0	0	0	0	0	0	0	0	0	0	0	0	0	0	0
FBgn0027083	Aats-met-m	chr3R:14249042-14259991	12.5957	15.4589	0.295508	0.497402	0	0	0	0	0	0	0	0	0	1	0	1	0	0	0	1	1	1
FBgn0027084	Aats-lys	chrX:9606362-9608884	127.901	127.289	-0.00691609	-0.122514	0	0	0	0	0	0	0	0	0	0	0	1	0	0	0	0	0	0
FBgn0027085	Aats-leu	chr3L:4825852-4829038	25.9427	23.5406	-0.140174	0.0327204	0	0	0	0	0	0	0	0	0	1	0	0	0	0	0	0	0	0
FBgn0027086	Aats-ile	chr3L:22288664-22292810	98.572	75.8753	-0.377547	-0.0870079	0	0	0	0	0	0	0	0	0	0	2	2	0	0	0	0	0	0
FBgn0027087	Aats-his	chrX:18515427-18572809	197.928	226.544	0.194816	0.0785824	0	0	0	0	0	0	0	0	0	0	0	0	0	0	0	0	0	0
FBgn0027088	Aats-gly	chr3L:15095141-15097686	170.144	154.099	-0.142903	-0.134098	0	0	0	0	0	0	0	0	0	0	1	0	0	0	0	0	0	0
FBgn0027090	Aats-gln	chr3R:25262740-25265721	134.513	134.857	0.00368601	0.110662	0	0	0	0	0	0	0	0	0	0	0	1	0	0	0	0	0	0
FBgn0027091	Aats-cys	chr2R:16143146-16148719	140.484	109.154	-0.364047	-0.335151	0	0	0	0	0	0	0	0	0	1	3	0	0	0	0	0	0	0
FBgn0027093	Aats-arg	chrX:15841768-15844145	90.4096	81.9188	-0.142282	-0.0950141	0	0	0	0	0	0	0	0	0	0	0	0	0	0	0	0	0	0
FBgn0027094	Aats-ala	chr2L:8378261-8381764	264.481	231.654	-0.191195	-0.181167	0	0	0	0	0	0	0	0	0	1	1	1	0	0	0	0	0	0
FBgn0027095	Manf	chr3R:16349403-16357015	516.921	305.872	-0.757016	-0.793537	0	0	0	0	0	0	0	0	0	0	0	0	0	0	0	0	0	0
FBgn0027259	Kmn1	chrX:11570620-11572442	33.4001	42.1087	0.334264	-0.0451455	0	0	0	0	0	0	0	0	0	0	0	0	0	0	0	0	0	0
FBgn0027279	l(1)G0196	chrX:22473697-22508129	47.9393	39.8512	-0.266584	-0.106542	0	0	0	0	0	1	0	0	0	1	0	1	0	0	0	0	0	0
FBgn0027280	l(1)G0193	chrX:7935895-7955990	249.636	286.118	0.196784	0.0970735	0	0	0	0	1	0	0	0	0	0	1	0	0	0	0	0	0	0
FBgn0027287	Gmap	chrX:15486921-15554278	41.2568	39.0663	-0.0787088	0.059558	0	0	0	0	0	0	0	0	0	0	0	0	0	0	0	0	0	0
FBgn0027291	l(1)G0156	chrX:19518427-19521810	69.218	52.2671	-0.405245	-0.305402	0	0	0	0	0	0	0	0	0	0	0	0	0	0	0	0	0	0
FBgn0027296	temp	chrX:2260206-2262515	11.6907	12.2659	0.0692829	0.0401704	0	0	0	0	0	1	0	0	0	0	0	0	0	0	0	0	0	0
FBgn0027329	Tcp-1zeta	chrX:15746647-15748971	445.211	469.361	0.0762098	-0.0121221	0	0	0	0	0	0	0	0	0	1	0	1	0	0	0	0	0	0
FBgn0027330	l(1)G0020	chrX:8714935-8720277	75.3061	42.0309	-0.841316	-0.681115	0	0	0	0	0	0	0	0	0	1	0	1	0	0	0	0	0	0
FBgn0027334	l(1)G0004	chrX:20391446-20393751	77.987	60.7642	-0.360012	-0.283158	0	0	0	0	0	0	0	0	0	0	1	0	0	0	0	0	0	0
FBgn0027335	Rip11	chrX:18635641-18647648	178.78	182.692	0.0312314	0.27622	0	0	0	0	0	0	0	0	0	1	0	0	0	0	0	0	0	0
FBgn0027338	Kap-alpha3	chr3R:9574483-9577733	156.232	140.214	-0.156061	0.0496529	0	0	0	0	0	0	0	0	0	1	2	0	0	0	0	0	0	0
FBgn0027342	fz4	chrX:7104884-7110321	14.2501	14.2235	-0.00269815	0.395284	0	0	0	0	1	0	0	0	0	1	1	0	0	0	0	0	0	0
FBgn0027358	Tim9b	chrX:19616195-19618537	29.9441	21.7787	-0.459355	-0.0818487	0	0	0	0	0	0	0	0	0	0	0	1	0	0	0	0	0	0
FBgn0027359	Tim8	chrX:11368444-11369283	149.998	115.275	-0.37986	-0.593088	0	0	0	0	0	0	0	0	0	0	0	0	0	0	0	0	0	0
FBgn0027363	Stam	chr2L:10858535-10862006	45.6679	21.4743	-1.08857	-0.911897	0	0	0	0	0	0	0	1	0	0	0	0	0	0	0	0	1	0
FBgn0027378	MRG15	chr3R:15275521-15278668	33.6555	37.5093	0.156404	0.00921767	0	0	0	0	0	0	0	0	0	0	0	0	0	0	0	0	0	0
FBgn0027453	Dnz1	chr2L:10847226-10856644	40.1626	31.6486	-0.343711	-0.44832	0	0	0	0	0	0	0	0	0	0	0	0	0	0	0	0	0	1
FBgn0027490	D12	chr2L:8434057-8437365	11.1561	12.354	0.147145	-0.0959895	0	0	0	0	0	0	0	0	0	0	0	0	0	0	0	0	0	0
FBgn0027492	wdb	chr3R:27561674-27582241	15.4347	11.639	-0.407206	0.261048	0	0	0	0	0	0	0	0	0	1	0	0	0	0	0	0	0	2
FBgn0027493	AdSS	chr3R:20824666-20830580	188.237	382.591	1.02326	0.830455	0	0	0	0	0	0	0	0	0	1	0	0	0	0	0	0	0	0
FBgn0027495	CG8378	chr2R:12140630-12144552	31.8196	29.6376	-0.102483	-0.189986	0	0	0	0	0	1	0	0	0	0	1	0	0	0	0	0	0	0
FBgn0027496	epsilonCOP	chr2L:6489089-6490843	235.778	166.562	-0.501364	-0.50217	0	0	0	0	0	0	0	0	0	0	0	0	0	0	0	0	0	1
FBgn0027497	Madm	chr3R:5742509-5747138	25.6757	21.3295	-0.267555	-0.153565	0	0	0	0	0	0	0	0	0	1	0	0	0	0	0	0	1	0
FBgn0027498	CG2061	chrX:11092491-11094947	14.1271	17.9589	0.346232	0.574319	0	0	0	1	0	0	0	0	0	0	0	0	0	0	0	0	0	0
FBgn0027500	spd-2	chr3L:16591206-16595014	25.6874	21.2335	-0.274723	-0.324682	0	0	0	0	0	0	0	0	0	0	0	1	0	0	0	0	0	0
FBgn0027503	CG11970	chr3R:8984717-8992949	10.1976	9.16032	-0.154757	-0.106514	0	0	0	0	0	0	0	0	0	0	0	2	0	0	0	0	0	0
FBgn0027504	CG8878	chr2R:12145709-12152752	15.1302	11.4572	-0.401175	-0.2219	0	0	0	0	0	0	0	0	0	1	0	1	0	0	0	0	0	0
FBgn0027505	Rab3-GAP	chr2L:12058303-12063184	12.8189	17.426	0.442968	0.243191	0	0	0	0	0	0	0	1	2	1	3	0	0	0	0	0	0	0
FBgn0027506	EDTP	chr2R:17431031-17444938	17.4408	19.1959	0.138339	0.208563	0	0	0	0	0	0	0	2	0	0	0	0	0	0	0	0	0	0
FBgn0027507	CG1344	chr2R:5653675-5663222	24.6978	12.2927	-1.00659	-0.572593	0	0	0	0	0	0	0	1	0	0	1	0	0	0	0	0	0	0
FBgn0027508	Tnks	chr3R:25653090-25661286	11.9462	12.676	0.0855413	0.0968686	0	0	0	0	0	0	1	0	0	0	1	1	0	0	0	0	0	0
FBgn0027509	TBCD	chr2L:2147517-2151664	76.3158	44.3467	-0.783156	-0.513782	0	0	0	0	0	0	0	1	0	0	1	2	0	0	0	0	0	0
FBgn0027512	CG10254	chr3R:23689006-23694983	17.3206	9.10094	-0.928397	-0.644625	0	0	0	0	0	0	0	0	0	0	1	1	0	0	1	0	0	0
FBgn0027513	ana2	chr2R:8893612-8900211	13.9282	10.7054	-0.379678	-0.407271	0	0	0	0	0	0	0	0	0	0	0	0	0	0	0	0	0	0
FBgn0027514	CG1024	chr3R:6377348-6380328	13.1159	12.1345	-0.112211	0.0857259	0	0	0	0	0	0	0	0	0	0	1	1	0	0	0	0	1	0
FBgn0027515	CG7115	chr2L:7821150-7827315	9.69954	11.5972	0.257785	0.363413	0	0	0	0	0	0	0	0	0	0	0	0	0	0	0	0	1	0
FBgn0027518	CG7609	chr3R:29741971-29745092	25.6628	30.5109	0.249646	-0.0163916	0	0	0	0	0	0	0	0	1	0	0	0	0	0	0	0	0	0
FBgn0027524	CG3909	chr3R:10043269-10045542	35.7701	43.4411	0.280304	0.138139	0	0	0	0	0	0	0	0	0	0	0	0	0	0	0	0	0	0
FBgn0027525	CG7686	chr2R:10836569-10838727	99.2247	185.42	0.902028	0.783412	0	0	0	0	0	0	0	0	0	0	0	0	0	0	0	0	0	0
FBgn0027526	Ublcp1	chr3R:23061492-23067259	44.2033	51.8113	0.22911	-0.0655529	0	0	0	0	0	0	0	0	0	1	0	0	0	0	0	0	0	0
FBgn0027529	CG8920	chr2R:20319179-20326806	34.1322	17.4327	-0.969341	-0.94444	0	0	0	0	0	0	0	0	0	0	1	0	0	1	0	0	0	0
FBgn0027532	CG7139	chr3L:22067269-22071848	20.8917	12.1226	-0.78523	-0.817357	0	0	0	0	0	0	0	0	0	0	0	0	0	1	0	0	0	0
FBgn0027535	botv	chr2R:19129588-19133706	33.6554	18.6992	-0.847863	-0.920655	0	0	0	0	0	0	0	1	0	1	0	0	0	0	0	0	0	0
FBgn0027537	Nup93-1	chrX:13822825-13825910	77.2854	62.6745	-0.302317	-0.333324	0	0	0	0	0	0	0	0	0	0	0	0	0	0	0	0	0	0
FBgn0027538	beta4GalNAcTA	chr2R:14259029-14261150	6.44901	3.32801	-0.954419	-1.08654	0	0	0	0	0	0	0	0	1	0	0	1	0	0	0	0	0	0
FBgn0027539	CG5807	chr3R:24805444-24814012	11.351	17.1386	0.594432	0.436837	0	0	0	0	0	0	0	0	0	0	2	0	0	0	0	0	0	1
FBgn0027547	CG1927	chr3L:1950305-1970079	81.9372	129.031	0.655126	0.495927	0	0	0	0	0	0	0	0	0	0	0	1	0	0	0	0	0	0
FBgn0027548	nito	chr2R:7962462-7972003	29.928	19.0926	-0.648484	-0.371914	0	0	0	0	0	0	0	0	0	0	0	0	0	0	1	0	0	1
FBgn0027549	CG7927	chr3L:8110367-8113406	47.0406	54.2624	0.206045	0.169101	0	0	0	0	0	0	0	0	0	0	0	0	0	0	0	0	0	0
FBgn0027552	CG10863	chr3L:3941007-3942465	110.257	134.525	0.287012	0.137076	0	0	0	0	0	0	0	0	0	0	0	0	0	0	0	0	0	0
FBgn0027553	NELF-B	chrX:7725995-7728361	24.9562	27.4739	0.138662	0.0335534	0	0	0	0	0	0	0	0	0	0	1	0	0	0	0	0	0	0
FBgn0027554	CG8042	chr3L:7970587-7974991	67.2393	63.3629	-0.0856654	-0.230222	0	0	0	0	0	1	0	0	0	0	1	1	0	0	0	0	0	1
FBgn0027558	pgant3	chr2R:7057653-7061732	31.6769	35.5287	0.165556	-0.0673759	0	0	0	0	0	0	0	0	0	0	0	0	0	0	0	0	0	0
FBgn0027561	CG18659	chr2R:9122124-9132030	45.0146	39.5187	-0.187857	-0.127965	0	0	0	0	0	0	0	0	0	2	2	1	0	0	0	0	0	1
FBgn0027564	CG3149	chrX:5690001-5695205	39.2576	43.2726	0.140482	0.0678695	0	0	0	0	0	0	0	0	0	0	0	0	0	0	0	0	0	1
FBgn0027565	CG5498	chr3L:20382404-20384109	44.1522	63.5984	0.526504	0.437338	0	0	0	0	0	0	0	0	0	0	0	0	0	0	0	0	0	0
FBgn0027567	CG8108	chr3L:9864638-9870674	76.5128	67.772	-0.175012	-0.1139	0	0	0	0	0	0	0	0	1	0	0	5	0	0	0	0	0	0
FBgn0027568	Cand1	chr2L:10358133-10362707	47.2421	45.671	-0.0487927	-0.00687042	0	0	0	0	0	0	0	1	0	0	4	1	0	0	0	0	0	0
FBgn0027569	cert	chr3L:8282527-8289870	43.8284	37.6275	-0.22008	-0.169431	0	0	0	0	0	0	1	0	0	0	0	0	0	0	0	0	0	0
FBgn0027572	CG5009	chr2R:17760939-17764541	29.3173	40.6783	0.472507	0.364944	0	0	0	0	0	0	0	0	1	0	0	0	0	0	0	0	0	0
FBgn0027574	CG5815	chr3R:27112565-27115126	12.6556	13.6555	0.1097	0.137914	0	0	0	0	0	0	0	0	0	1	0	0	0	0	0	0	0	0
FBgn0027578	CG14526	chr3R:28870605-28887709	42.0719	8.3111	-2.33975	-2.28508	0	0	0	0	0	0	0	0	0	0	0	0	0	0	0	1	0	0
FBgn0027579	mino	chr3R:27925190-27937853	41.4544	80.5461	0.958288	0.992079	0	0	0	0	0	0	0	0	0	0	0	0	0	0	0	0	0	0
FBgn0027580	PCB	chr2R:9850702-9861543	63.2796	48.3437	-0.388413	-0.288846	0	0	0	0	0	1	1	1	0	2	0	0	0	0	0	0	0	0
FBgn0027582	CG6230	chr2L:11114013-11120319	50.507	31.3601	-0.687552	-0.47341	0	0	0	0	0	0	0	1	0	1	2	2	0	0	0	0	0	0
FBgn0027583	CG7601	chr3R:29725829-29736745	112.617	111.964	-0.00838875	0.10484	0	0	0	0	0	0	0	0	1	1	0	1	0	0	0	0	0	0
FBgn0027587	CG7028	chr3L:206133-211457	14.6399	8.83129	-0.72921	-0.631273	0	0	0	0	0	0	0	0	0	0	0	1	0	0	0	0	0	0
FBgn0027588	GCS2alpha	chrX:21600501-21605264	221.892	165.688	-0.421389	-0.475757	0	0	0	0	0	0	0	0	0	0	1	1	0	0	0	0	1	2
FBgn0027590	GstE12	chr2R:24763166-24768172	200.555	215.442	0.103299	-0.0937968	0	0	0	0	0	0	0	0	0	0	0	0	0	0	0	0	1	0
FBgn0027592	MED15	chr2L:473012-476170	67.5244	56.2699	-0.263046	-0.296951	0	0	0	0	0	0	0	1	0	0	0	0	0	0	0	0	0	0
FBgn0027594	drpr	chr3L:1715594-1735767	45.014	34.0949	-0.400819	-0.272053	0	0	1	0	0	0	0	1	0	0	0	0	0	0	0	0	0	0
FBgn0027596	Kank	chr2R:14898311-14928425	28.3107	39.2928	0.47292	0.795552	0	0	0	0	0	0	0	0	0	0	0	0	1	0	0	0	0	0
FBgn0027597	CG17712	chr2L:1750686-1752122	23.266	23.5502	0.0175114	-0.176676	0	0	0	0	0	0	0	0	0	0	0	1	0	0	0	0	0	1
FBgn0027598	cindr	chr3R:30808616-30827005	47.9315	10.5645	-2.18175	-1.92179	0	0	0	0	0	0	0	0	0	0	0	2	0	1	0	0	0	0
FBgn0027599	CG2790	chr2R:24943391-24948378	11.0395	13.8278	0.324901	0.133181	0	0	0	0	0	0	0	0	0	0	0	0	0	0	0	0	0	0
FBgn0027601	pdgy	chrX:14839375-14953532	8.71959	7.9376	-0.135557	-0.0186357	0	0	0	1	0	0	0	0	0	1	0	0	0	1	0	0	0	0
FBgn0027602	CG8611	chrX:17413266-17422145	24.8074	17.3016	-0.519863	-0.308141	0	0	0	0	0	0	0	0	0	1	0	0	0	0	0	0	0	0
FBgn0027603	Ulp1	chrX:19202102-19208187	6.5909	4.33002	-0.606101	0.181061	0	0	0	0	0	0	0	0	0	1	2	3	0	0	0	0	0	0
FBgn0027607	CG8230	chr2R:8944297-8947344	62.1961	40.3893	-0.622849	-0.686625	0	0	0	0	0	0	0	0	1	0	0	0	0	0	0	0	0	0
FBgn0027609	morgue	chr2L:4442319-4444680	21.3499	32.6196	0.611507	0.639724	0	0	0	0	0	0	0	0	0	0	0	0	0	0	0	0	0	0
FBgn0027610	Dic1	chr3R:13361815-13369278	62.362	47.4757	-0.393479	-0.400149	0	0	0	0	0	0	0	0	0	0	0	0	1	0	0	0	0	0
FBgn0027611	LManII	chr2L:10457657-10462472	40.3968	56.2469	0.477534	0.241764	0	0	0	0	0	0	0	0	0	2	3	3	0	0	0	0	0	0
FBgn0027615	CG6404	chr3L:10884260-10886471	33.9839	32.2022	-0.0776928	-0.120092	0	0	0	0	0	0	0	0	0	0	0	0	0	0	0	0	0	0
FBgn0027616	YT521-B	chr3L:3370450-3374170	66.1644	76.8766	0.216489	0.164848	0	0	0	0	0	0	0	1	0	0	1	1	0	1	0	0	0	1
FBgn0027617	CG5808	chr3R:24814261-24817007	6.18635	5.85458	-0.0795224	-0.0674692	0	0	0	0	0	0	0	0	0	1	0	1	0	0	0	0	0	0
FBgn0027619	Adam	chr2R:9968928-9970897	137.956	126.24	-0.128033	-0.171479	0	0	0	0	0	0	0	0	0	0	0	0	0	0	0	0	0	0
FBgn0027620	Acf	chr3R:31793980-31805278	16.9528	7.18131	-1.2392	-1.00198	0	0	0	0	1	0	1	0	0	1	1	0	0	0	0	0	0	1
FBgn0027621	Pfrx	chrX:19495504-19518402	11.3248	11.5925	0.0337047	0.0505267	0	0	1	0	0	0	0	0	0	0	0	0	0	0	0	0	0	1
FBgn0027655	htt	chr3R:28696241-28734816	19.9156	19.4152	-0.036711	0.356518	0	0	0	0	0	0	0	0	1	1	2	2	0	0	0	0	0	1
FBgn0027657	glob1	chr3R:15896925-15904521	45.178	64.0894	0.504467	0.407973	0	0	0	0	0	0	0	1	0	0	0	0	0	0	0	0	0	0
FBgn0027779	VhaSFD	chr2L:16722882-16727826	76.7882	43.5011	-0.819833	-0.695317	0	0	0	0	0	0	0	0	0	0	0	1	0	0	1	0	0	0
FBgn0027780	U26	chr2L:8445860-8449576	5.42734	4.50323	-0.269286	-0.319263	0	0	0	1	0	0	0	2	1	1	1	1	0	0	0	0	0	0
FBgn0027783	SMC2	chr2R:14848620-14852653	30.6054	22.5845	-0.438452	-0.246055	0	0	0	0	0	0	0	0	0	0	0	0	0	0	0	0	0	0
FBgn0027784	Prp18	chr3R:19028930-19031271	19.7963	21.3704	0.110381	0.297328	0	0	0	0	0	0	0	0	0	0	1	0	0	0	0	0	0	0
FBgn0027785	NP15.6	chr3R:19025098-19028857	218.24	322.832	0.564871	0.284198	0	0	0	0	0	0	0	0	0	0	0	0	0	0	0	0	0	0
FBgn0027786	Mtch	chr3L:184625-186310	98.5374	109.81	0.156271	0.455009	0	0	0	0	0	0	0	0	0	0	1	1	0	0	0	0	0	0
FBgn0027791	O-fut2	chrX:1464362-1465996	61.8976	58.6856	-0.0768758	-0.211748	0	0	1	0	0	0	0	0	0	0	0	0	0	0	0	0	0	0
FBgn0027794	Lrpprc2	chrX:1457174-1460617	23.5756	29.8758	0.341683	0.161305	0	0	0	0	0	0	0	0	0	1	0	1	0	0	0	0	0	0
FBgn0027835	Dp1	chr2R:18409047-18421124	162.346	76.226	-1.09072	-0.508966	0	0	0	0	0	0	0	0	0	0	1	2	0	0	0	0	0	0
FBgn0027836	Dgp-1	chr2R:18168412-18172607	29.4675	73.2892	1.31448	1.17947	0	0	0	0	0	1	0	0	0	0	1	0	0	0	0	0	0	0
FBgn0027841	CstF-64	chr3R:18659617-18663552	26.8262	28.8648	0.105668	0.019857	0	0	0	0	0	0	0	0	0	0	0	0	0	0	0	0	0	0
FBgn0027864	Ogg1	chrX:8690326-8691811	14.3046	15.6145	0.12641	0.171573	0	0	0	0	0	0	0	0	0	0	1	1	0	0	0	0	0	0
FBgn0027866	CG9776	chr3R:4327813-4334071	29.757	22.2652	-0.418437	-0.307047	0	0	0	0	0	0	0	0	0	2	0	3	0	0	0	0	0	0
FBgn0027868	Nup107	chr2L:10732652-10736071	88.3065	80.8232	-0.12775	-0.144251	0	0	0	0	0	0	0	0	0	1	0	1	0	0	0	0	1	0
FBgn0027872	rdgBbeta	chr2R:17695775-17698362	10.7263	10.4343	-0.039815	-0.158385	0	0	0	0	0	0	0	0	0	0	1	0	0	0	0	0	0	0
FBgn0027873	Cpsf100	chr3R:29034572-29039071	28.9995	38.5477	0.410619	0.261072	0	0	0	0	0	0	0	0	0	1	0	0	0	0	0	0	0	0
FBgn0027885	Aac11	chr2L:17474911-17477888	19.6549	13.4308	-0.549343	-0.320988	0	0	0	0	0	0	0	0	0	0	1	0	0	0	0	0	0	0
FBgn0027889	ball	chr3R:26864604-26866807	50.3634	62.1372	0.30308	-0.0236147	0	0	0	0	0	0	0	0	0	0	0	1	0	0	0	0	0	0
FBgn0027903	CG12018	chr3L:1775632-1777411	44.1923	36.815	-0.263502	-0.230063	0	0	0	0	0	0	0	0	0	0	0	0	0	0	0	0	0	0
FBgn0027930	MP1	chr3R:4307434-4310947	68.5609	85.3439	0.315902	0.150075	0	0	0	0	0	0	0	0	0	0	0	0	0	0	0	0	1	0
FBgn0027932	Akap200	chr2L:8415689-8433598	120.889	100.452	-0.267179	0.177457	0	0	0	0	0	0	0	1	0	0	0	0	0	0	0	0	0	1
FBgn0027945	ppl	chr3L:21280490-21281506	32.8762	40.7227	0.308789	0.260573	0	0	0	0	0	0	0	0	0	0	0	0	0	0	0	0	0	0
FBgn0027948	msps	chr3R:16050800-16067594	59.5463	52.6611	-0.177275	0.12561	0	0	0	0	0	0	0	0	0	0	3	3	0	0	0	0	0	0
FBgn0027949	msb1l	chr2L:19577700-19580351	59.9468	60.0677	0.00290694	-0.173653	0	0	0	0	0	0	0	0	0	0	1	0	0	0	0	0	0	0
FBgn0027950	MBD-like	chr3R:9559759-9561533	35.8145	40.6544	0.182867	-0.100419	0	0	0	0	0	0	0	0	0	0	0	0	0	0	0	0	0	1
FBgn0027951	MTA1-like	chr3R:5637233-5648738	8.84394	6.77483	-0.384506	0.0284593	0	0	0	0	0	0	0	0	0	0	3	0	0	0	0	0	0	0
FBgn0028292	ric8a	chrX:9256167-9259202	23.2955	12.0251	-0.954008	-0.739978	0	0	0	0	0	0	0	1	0	0	0	0	0	0	0	0	0	3
FBgn0028325	l(1)G0334	chrX:4702283-4705265	156.724	142.886	-0.133364	0.0570285	0	0	0	0	0	0	0	0	0	0	0	1	0	0	0	0	0	0
FBgn0028327	l(1)G0320	chrX:9551139-9553750	407.537	188.888	-1.1094	-1.00884	0	0	0	0	0	0	0	0	0	0	0	0	0	0	0	0	0	0
FBgn0028331	l(1)G0289	chrX:10348679-10366273	26.4899	20.2031	-0.390862	-0.0511884	0	0	0	0	0	0	0	0	0	0	0	1	0	0	0	0	0	0
FBgn0028336	l(1)G0255	chrX:6677261-6683696	152.12	181.1	0.251579	0.139117	0	0	0	0	0	0	0	0	0	0	0	0	0	0	0	0	0	0
FBgn0028341	Ptpmeg2	chrX:9626293-9662903	20.5485	20.0665	-0.0342442	0.146215	0	0	0	0	0	0	0	0	0	0	2	1	0	0	0	0	0	0
FBgn0028342	ATPsyndelta	chrX:10212969-10217393	319.191	403.008	0.336389	0.590539	0	0	0	0	0	0	0	0	0	0	0	0	0	0	1	0	1	2
FBgn0028343	Ankle2	chrX:17571853-17579229	48.328	56.534	0.22626	0.145527	0	0	0	0	0	0	0	0	1	2	0	0	0	0	0	0	0	0
FBgn0028360	Cdc7	chrX:6654540-6659709	10.4907	10.5097	0.00262081	0.0524493	0	0	0	0	0	0	0	0	0	0	0	1	0	0	0	0	0	0
FBgn0028372	isopeptidase-T-3	chr2R:19670617-19673477	5.33249	7.39157	0.471071	0.483407	0	0	0	0	0	0	0	0	0	0	0	0	0	0	0	0	0	0
FBgn0028375	heix	chr2L:16294182-16299858	8.02907	4.61903	-0.797645	-0.495096	0	0	0	0	0	0	0	0	0	0	0	0	0	0	0	0	1	0
FBgn0028380	fal	chr3L:19294563-19337609	26.0598	29.2523	0.166721	0.629485	0	0	0	0	1	0	0	0	0	0	0	0	0	0	0	0	0	0
FBgn0028382	cyp33	chr2R:17545221-17546400	56.4799	64.8349	0.199031	0.0725068	0	0	0	0	1	0	0	0	0	0	0	0	0	0	0	0	0	0
FBgn0028387	chm	chr2L:7412416-7422736	7.12261	4.36663	-0.705887	-0.552299	0	0	0	0	1	0	0	0	0	0	0	2	0	0	0	0	0	0
FBgn0028398	Taf10	chr2L:2767889-2770069	104.24	114.704	0.138008	-0.0269473	0	0	0	0	0	0	0	0	1	1	0	0	0	0	0	0	0	0
FBgn0028399	TMS1	chr3L:16412721-16417177	119.803	195.587	0.707147	0.54967	0	0	0	0	0	0	0	0	0	0	0	0	0	0	0	0	0	0
FBgn0028402	Sin	chr3L:21031824-21034203	44.0676	47.0714	0.0951335	0.0233687	0	0	0	0	0	0	0	0	0	0	0	0	0	0	0	0	0	0
FBgn0028411	Nxt1	chr2R:23809235-23811974	220.372	199.997	-0.139961	-0.200542	0	0	0	0	0	0	0	0	0	0	0	0	0	0	0	0	0	0
FBgn0028421	Kap3	chrX:11334186-11348001	15.4418	14.1355	-0.127511	0.0920638	0	0	0	0	0	0	0	0	0	1	1	1	0	0	0	0	1	0
FBgn0028424	JhI-26	chr2R:16289319-16291333	36.2579	44.6703	0.301022	0.534108	0	0	0	0	0	0	1	0	0	0	1	0	0	0	0	0	0	0
FBgn0028425	JhI-21	chr2L:12049417-12056042	123.918	125.889	0.022761	0.0403114	0	0	0	0	0	0	0	0	0	2	0	0	0	0	0	0	0	0
FBgn0028426	JhI-1	chr2R:10307029-10309794	24.2942	23.1331	-0.0706498	0.0196255	0	0	0	0	0	0	0	0	0	1	0	1	0	0	0	0	0	0
FBgn0028427	Ilk	chr3L:21216900-21219240	76.8909	88.1645	0.197385	0.119718	0	0	0	0	0	0	0	0	0	0	0	2	0	0	0	0	0	0
FBgn0028429	I-2	chr3L:9834366-9836805	44.1259	52.6657	0.255238	0.421865	0	0	0	0	0	0	0	0	0	0	0	0	0	0	0	0	0	0
FBgn0028434	Ercc1	chr2R:14852940-14855048	11.6026	11.9181	0.0387096	0.0717176	0	0	0	0	0	0	0	0	0	0	0	0	0	0	0	0	0	0
FBgn0028436	ECSIT	chr3R:5856584-5857914	21.5989	21.0426	-0.0376493	-0.122926	0	0	0	0	0	0	0	0	0	0	0	1	0	0	0	0	0	0
FBgn0028467	CG11070	chr2L:6658516-6662033	46.1991	34.0779	-0.439031	-0.413542	0	0	0	0	0	0	0	0	0	0	1	0	0	0	0	0	0	1
FBgn0028468	rtet	chr3R:21108445-21110834	64.9497	70.1417	0.110949	0.115012	0	0	0	0	0	0	0	0	0	0	0	0	0	0	0	0	0	0
FBgn0028471	Nab2	chr3R:24314659-24318419	18.5146	21.5137	0.216596	-0.0513466	0	0	0	0	0	0	0	0	0	0	0	1	0	0	0	0	0	0
FBgn0028473	Non1	chr2R:9396264-9398734	604.954	1225.63	1.01863	0.802194	0	0	0	0	0	0	0	1	0	0	0	1	0	0	0	0	0	0
FBgn0028474	CG4119	chrX:5666051-5670652	34.5588	25.868	-0.417885	-0.194751	0	0	0	0	1	0	0	0	0	0	1	1	0	0	0	0	0	0
FBgn0028475	Hrd3	chr3R:23752875-23760600	56.7671	57.6294	0.0217508	-0.00297235	0	0	0	0	0	1	0	0	0	0	0	0	0	0	0	0	0	0
FBgn0028476	Usp1	chr3R:29229160-29235302	6.56716	4.83003	-0.443237	-0.172295	0	0	0	0	0	0	0	0	0	0	0	1	0	0	0	0	1	1
FBgn0028479	Mtpalpha	chr2L:9568889-9576769	210.51	182.532	-0.205743	-0.224743	0	0	0	0	0	0	0	0	0	1	0	0	0	0	0	0	0	0
FBgn0028480	CG17841	chrX:10368051-10385861	26.1704	20.3696	-0.361518	-0.45821	0	0	0	0	0	0	0	0	0	0	1	0	0	0	0	0	0	0
FBgn0028484	Ack	chr3L:4108185-4114157	23.543	36.0768	0.615772	0.564447	0	0	0	0	0	0	0	0	1	0	1	0	0	0	0	0	0	0
FBgn0028487	f-cup	chr3R:13694052-13705402	6.90807	10.1679	0.557661	0.51373	0	0	0	0	0	0	0	0	0	2	0	1	0	0	0	0	0	0
FBgn0028490	CG31705	chr2L:11523020-11528205	221.357	227.796	0.0413667	0.104356	0	0	0	0	0	0	0	0	0	1	0	1	0	0	0	0	0	0
FBgn0028491	CG2930	chrX:3862965-3880379	84.139	60.251	-0.481789	-0.730155	0	0	0	0	0	0	0	1	0	0	1	0	0	0	0	0	0	0
FBgn0028497	CG3530	chr2R:23386520-23396680	34.6153	25.9181	-0.417451	-0.572763	0	0	2	0	0	1	0	0	0	1	1	2	0	0	0	0	0	1
FBgn0028499	CG7985	chr3R:18199856-18215001	9.08013	9.27193	0.0301575	-0.285013	0	0	0	0	0	0	0	0	0	1	0	0	0	0	0	0	0	0
FBgn0028500	Rich	chr3L:22257748-22262921	35.9703	32.6695	-0.138862	-0.204341	0	0	0	0	0	0	0	1	1	2	1	1	0	0	0	0	0	0
FBgn0028504	CG12182	chr3L:2595780-2600242	6.62122	6.49756	-0.0271996	0.00512919	0	0	0	2	0	0	0	0	1	0	1	2	0	0	0	0	0	0
FBgn0028506	CG4455	chr2L:16352933-16354539	18.8949	13.9438	-0.438373	-0.291987	0	0	0	0	0	0	0	0	0	0	1	0	0	0	0	0	0	0
FBgn0028507	CG3793	chr2L:15764219-15768349	29.9816	29.7012	-0.0135547	-0.237119	0	0	0	0	0	0	0	0	0	0	0	0	0	0	0	1	0	0
FBgn0028515	EndoGI	chr2L:16257687-16261877	211.158	252.416	0.257478	0.246465	0	0	0	0	0	0	0	0	0	0	0	0	0	0	0	0	0	0
FBgn0028523	CG5888	chr2L:16400174-16450508	71.4118	71.8411	0.00864794	-0.0676068	0	0	1	0	0	0	0	0	0	0	0	0	0	0	0	0	0	0
FBgn0028530	mTTF	chr2L:14347238-14348790	22.0677	25.7294	0.221485	0.280816	0	0	0	0	0	0	0	0	0	0	0	0	0	0	0	0	0	0
FBgn0028538	Sec71	chr2L:13793520-13799674	64.1012	37.8977	-0.75824	-0.568322	0	0	0	0	0	0	1	0	0	0	1	2	0	0	0	0	1	0
FBgn0028539	CG31731	chr2L:13780688-13790562	37.7261	35.9934	-0.0678303	0.0826326	0	0	0	0	0	0	0	0	1	1	1	0	0	0	0	0	0	0
FBgn0028540	CG9008	chr2L:13773996-13780165	7.20129	6.15047	-0.227559	0.193282	0	0	0	0	0	0	0	0	0	0	0	0	0	0	0	0	0	1
FBgn0028541	TM9SF4	chr2L:13746951-13773905	95.4243	99.7475	0.063924	-0.164697	0	0	0	0	0	0	0	0	0	0	0	1	0	0	0	0	0	0
FBgn0028543	NimB2	chr2L:13963506-13967018	8.62476	2.28006	-1.91941	-1.39583	0	0	0	0	0	0	0	0	0	0	0	0	0	0	0	0	0	0
FBgn0028546	ics	chr2L:13639446-13642602	97.8922	173.138	0.822654	0.763595	0	0	0	1	0	0	0	0	0	0	0	0	0	0	0	0	0	0
FBgn0028552	gammaSnap1	chr2R:24047144-24057599	57.2627	46.4475	-0.301995	-0.443311	0	0	0	0	0	0	1	0	0	0	0	1	0	0	0	0	0	0
FBgn0028554	x16	chr2L:6914300-6920210	96.0351	59.336	-0.694654	-0.561274	0	0	0	0	0	1	0	0	0	0	0	0	0	0	0	1	0	0
FBgn0028563	sut1	chr2R:8080558-8087151	6.45303	11.8368	0.875229	0.882539	0	0	0	0	0	1	0	0	0	1	0	0	0	0	0	0	0	0
FBgn0028577	pUf68	chr3L:1496852-1502590	78.8764	82.8464	0.0708441	0.136522	0	0	0	0	0	0	0	0	0	0	0	1	0	0	0	0	0	0
FBgn0028579	phtf	chr2R:6741898-6746141	11.9322	13.3868	0.165956	0.304493	0	0	0	0	0	0	0	0	0	0	0	0	0	0	0	0	0	0
FBgn0028582	lqf	chr3L:7528779-7540012	6.76235	5.5052	-0.296729	-0.0654164	0	0	0	0	0	0	0	0	0	1	0	1	0	0	0	0	0	2
FBgn0028646	aralar1	chr3R:30445634-30455867	47.436	44.1024	-0.105125	-0.112815	0	0	0	0	0	0	0	1	0	0	0	0	0	0	0	0	0	0
FBgn0028648	mRpL50	chr3L:7241627-7243933	37.0643	50.8016	0.454842	0.29902	0	0	0	0	0	0	0	0	0	0	0	1	0	0	0	0	0	0
FBgn0028662	VhaPPA1-1	chr3R:14902329-14904061	235.725	192.104	-0.295222	-0.407352	0	0	0	0	0	0	0	0	0	0	0	0	0	0	0	1	0	1
FBgn0028663	VhaM9.7-b	chr3L:21539861-21541215	133.267	90.896	-0.55203	-0.436578	0	0	0	0	0	0	0	0	0	0	0	0	0	0	0	1	1	0
FBgn0028664	VhaM9.7-c	chr3L:4173883-4193788	28.7387	20.549	-0.483922	-0.539262	0	0	0	0	0	0	0	0	0	0	0	0	0	0	0	0	0	1
FBgn0028665	VhaAC39-1	chrX:3880747-3882967	95.611	46.9644	-1.02561	-0.908384	0	0	0	0	0	0	0	0	0	0	0	0	0	1	0	0	0	0
FBgn0028670	Vha100-2	chr3R:18390322-18400339	94.3654	93.4509	-0.0140503	-0.220873	0	0	0	0	0	0	0	1	0	1	0	0	0	0	0	0	0	1
FBgn0028671	Vha100-1	chr3R:29131192-29138573	102.326	94.0472	-0.121722	-0.104745	0	0	0	0	0	0	0	0	0	2	0	0	0	0	0	0	0	0
FBgn0028683	spt4	chr2R:12633588-12636141	111.944	93.992	-0.252172	-0.247852	0	0	0	0	0	0	0	0	0	0	0	0	0	0	0	0	0	0
FBgn0028684	Rpt5	chr3R:23752875-23760600	160.209	174.267	0.121342	0.0742968	0	0	0	0	1	0	0	0	0	0	1	0	0	0	0	0	0	0
FBgn0028685	Rpt4	chrX:6288099-6291245	236.505	251.96	0.0913243	0.0523817	0	0	0	0	0	0	0	0	0	0	0	0	0	0	0	0	0	0
FBgn0028686	Rpt3	chrX:11125100-11126785	245.321	317	0.369812	0.28911	0	0	0	0	0	0	0	0	0	0	0	0	0	0	0	0	0	0
FBgn0028687	Rpt1	chr2R:7623241-7656770	263.642	272.894	0.0497569	-0.013835	0	0	0	0	0	0	0	1	0	0	1	0	0	0	0	0	0	0
FBgn0028688	Rpn7	chr3R:22448098-22462054	216.153	236.421	0.129307	0.158003	0	0	0	0	0	0	0	0	0	0	0	0	0	0	0	0	0	0
FBgn0028689	Rpn6	chr2R:14750165-14753269	178.653	184.193	0.044059	0.0257752	0	0	0	0	0	0	0	0	0	0	0	0	0	0	0	0	0	0
FBgn0028690	Rpn5	chr3R:5789492-5791569	173.771	157.971	-0.137526	-0.180255	0	0	0	0	0	0	0	0	0	0	1	0	0	0	0	0	0	0
FBgn0028691	Rpn9	chr3R:23723330-23752834	182.794	187.559	0.0371226	-0.0992704	0	0	0	0	0	0	0	0	0	0	0	0	0	0	0	0	0	0
FBgn0028692	Rpn2	chr3R:29153523-29157255	197.313	205.014	0.0552314	0.043734	0	0	0	0	0	0	0	0	0	0	0	1	0	0	0	0	0	0
FBgn0028693	Rpn12	chr3L:16583027-16584022	247.693	276.268	0.157514	0.116588	0	0	0	0	0	0	0	0	0	0	0	0	0	0	0	0	0	0
FBgn0028694	Rpn11	chr2L:5058403-5059790	209.001	243.802	0.222204	0.126135	0	0	0	0	0	0	0	0	0	0	0	0	0	0	0	0	0	0
FBgn0028695	Rpn1	chr3L:19915050-19918160	185.807	169.173	-0.135303	-0.123378	0	0	0	0	0	0	0	0	0	0	0	0	0	0	0	0	0	0
FBgn0028697	RpL15	chr3L:27267254-27268445	4984.13	7810.82	0.648131	0.488467	0	0	0	0	0	0	0	0	0	0	0	0	0	0	0	0	0	0
FBgn0028700	RfC38	chr2L:11123776-11130645	82.3547	72.3712	-0.186436	-0.13548	0	0	0	0	0	0	0	0	0	1	1	0	0	0	0	0	0	0
FBgn0028703	Nhe3	chr2L:6677834-6684364	9.71816	8.63891	-0.169833	-0.0405578	0	0	0	0	2	0	0	1	0	0	0	1	0	0	0	0	0	0
FBgn0028707	Mt2	chr2L:12096524-12097687	11.6547	10.2362	-0.187239	-0.404426	0	0	0	0	0	0	0	0	0	0	0	1	0	0	0	0	0	0
FBgn0028708	Mst85C	chr3R:9042507-9052231	17.8073	17.4648	-0.0280236	-0.129488	0	0	0	1	0	0	0	0	0	1	0	0	0	0	0	0	0	0
FBgn0028717	Lnk	chr3R:25888541-25893270	20.1055	21.9637	0.127532	0.318168	0	0	0	0	0	0	0	0	0	0	1	0	0	0	0	0	0	0
FBgn0028734	Fmr1	chr3R:10101419-10110121	13.7408	11.0745	-0.311221	0.255632	0	0	0	0	0	0	0	0	0	0	1	0	0	0	0	0	0	0
FBgn0028737	Ef1beta	chr2R:16868221-16869280	2326.32	2793.89	0.264224	0.106255	0	0	0	0	0	0	0	0	0	0	0	0	0	0	0	0	0	0
FBgn0028738	ETH	chr2R:24794669-24795482	10.8917	9.46565	-0.202453	-0.63559	0	0	0	0	0	0	0	0	0	1	0	0	0	0	0	0	0	0
FBgn0028744	CG5033	chr2R:17789678-17792448	64.1049	49.1929	-0.381984	-0.279842	0	0	0	0	0	0	0	0	0	0	1	3	0	0	0	0	0	0
FBgn0028746	CG18508	chrX:3172267-3173140	16.7687	13.3037	-0.333948	-0.691766	0	0	0	0	0	0	0	0	1	0	0	0	0	0	0	0	0	0
FBgn0028833	Dak1	chr3R:26054236-26055438	134.555	94.0818	-0.516206	-0.480159	0	0	0	0	0	0	1	0	0	0	1	0	0	0	0	0	0	0
FBgn0028836	CSN7	chr2R:8421032-8428577	69.629	71.0391	0.0289237	-0.0617289	0	0	0	0	0	0	0	1	0	1	0	0	0	0	0	0	0	1
FBgn0028837	CSN6	chr3R:22580772-22583225	47.5057	78.8989	0.731905	0.278579	0	0	0	0	0	0	0	0	0	0	0	0	0	0	0	0	0	0
FBgn0028894	GMF	chr2L:16299942-16302954	65.9851	20.34	-1.69782	-1.92851	0	0	0	1	0	0	0	0	0	0	0	0	0	0	0	0	0	1
FBgn0028895	CG17328	chr2L:16299942-16302954	5.3794	5.41485	0.00947583	0.106585	0	0	0	0	0	0	0	0	0	0	0	0	0	0	0	0	0	0
FBgn0028897	CG4935	chr2L:16262140-16263483	5.049	11.8676	1.23296	0.181694	0	0	0	0	0	0	0	0	0	0	1	0	0	0	0	0	0	0
FBgn0028916	CG33090	chr2L:14334157-14345795	9.86814	14.4944	0.554649	0.23394	0	0	0	0	0	0	0	0	0	0	0	1	0	0	0	0	0	0
FBgn0028919	CG16865	chr2L:13811521-13813316	35.8866	41.7502	0.218337	0.259273	0	0	0	0	0	0	0	0	0	0	0	0	0	0	0	1	0	0
FBgn0028926	NC2beta	chr2L:15007812-15009724	26.2958	34.1197	0.375771	0.121486	0	0	0	0	0	0	0	0	0	1	0	0	0	0	0	0	0	0
FBgn0028932	CG16890	chr2L:13780688-13790562	9.70826	16.3643	0.753263	0.58589	0	0	0	0	0	0	0	0	0	0	0	0	0	0	0	0	0	0
FBgn0028953	CG14478	chr2R:17457662-17465795	5.52001	5.40901	-0.0293078	0.393631	0	0	0	0	2	0	0	0	0	0	0	0	0	0	0	0	0	0
FBgn0028956	mthl3	chr2R:17448532-17452598	12.3826	15.2074	0.296464	0.285717	0	0	0	0	0	0	0	0	0	0	0	0	0	0	0	0	0	0
FBgn0028962	Aats-ala-m	chr3L:5146097-5152376	29.0795	37.4871	0.366392	0.694427	0	0	0	0	0	0	0	0	1	0	0	0	0	0	0	0	0	0
FBgn0028965	A16	chr2L:13019574-13021312	43.448	52.0479	0.260549	0.211623	0	0	0	0	0	0	0	0	0	0	0	0	0	0	0	0	0	0
FBgn0028968	gammaCOP	chr3R:31572142-31575707	213.277	163.644	-0.382167	-0.408958	0	0	0	0	0	0	0	1	1	0	0	1	0	0	0	0	0	0
FBgn0028969	deltaCOP	chrX:1859140-1861790	203.498	147.596	-0.463357	-0.467544	0	0	0	0	0	0	1	0	0	2	2	0	0	0	0	0	0	1
FBgn0028970	betaggt-II	chr2L:2879111-2885850	76.2211	50.1875	-0.602861	-0.460152	0	0	0	0	0	0	0	1	0	0	0	1	0	0	0	0	0	2
FBgn0028974	xmas-2	chrX:17151230-17159306	21.5987	17.3346	-0.317286	-0.20113	0	0	0	0	1	0	0	1	0	0	3	2	0	0	0	0	1	0
FBgn0028978	trbl	chr3L:20396287-20401609	24.143	17.0505	-0.50179	-0.453061	0	0	0	0	0	0	0	0	0	0	0	1	0	0	0	0	0	0
FBgn0028980	tan	chr3L:6055135-6057002	6.04946	5.40637	-0.162146	-0.605342	0	0	0	0	0	0	0	0	0	0	0	0	0	0	0	0	0	0
FBgn0028982	Spt6	chrX:6267796-6276724	66.7153	62.0873	-0.103719	0.0364041	0	0	0	0	0	1	0	0	0	1	1	1	0	0	0	0	0	0
FBgn0028983	Spn55B	chr2R:18126346-18128210	55.5494	69.6494	0.326339	0.370415	0	0	0	1	0	0	0	0	0	0	0	0	0	0	0	0	0	0
FBgn0028984	Spn88Ea	chr3R:15196597-15206447	241.004	342.149	0.505568	0.290112	0	0	0	0	0	0	0	0	0	0	0	0	0	0	0	0	0	0
FBgn0028990	Spn27A	chr2L:6663663-6676635	162.148	236.53	0.544712	0.298604	0	0	0	0	0	0	1	0	0	0	1	0	0	1	0	0	0	0
FBgn0028992	sds22	chr3R:17391593-17393020	91.5567	94.9401	0.0523509	-0.00241329	0	0	0	0	0	0	0	0	0	0	0	0	0	0	0	0	0	0
FBgn0028997	nmdyn-D7	chr3R:9679938-9684264	11.4111	14.2634	0.321872	-0.281609	0	0	0	0	0	0	0	0	0	0	0	0	0	0	0	0	0	0
FBgn0029002	miple2	chr3L:271199-275018	105.448	139.858	0.407432	0.227742	0	0	0	0	0	0	0	0	0	0	1	1	0	0	0	0	0	0
FBgn0029003	mab-21	chrX:6008182-6013181	121.098	175.966	0.539121	0.492162	0	0	0	0	0	1	0	0	0	0	0	0	0	0	0	0	0	0
FBgn0029006	Smurf	chr2R:17592790-17604461	16.4851	13.3548	-0.303804	0.041768	0	0	0	0	0	0	0	0	1	0	1	1	0	0	0	1	0	0
FBgn0029079	icln	chr2R:17590963-17592509	96.9499	96.1713	-0.0116332	-0.104338	0	0	0	0	0	0	0	0	0	0	1	0	0	0	0	0	0	0
FBgn0029088	disp	chr3R:5849696-5856311	18.2198	20.5803	0.17575	0.268485	0	0	0	0	1	0	0	0	1	0	1	0	0	0	0	0	1	0
FBgn0029092	ced-6	chr2R:9434668-9444937	91.4816	34.8575	-1.39201	-1.19606	0	0	0	0	0	0	0	0	0	0	0	1	0	0	1	0	0	0
FBgn0029093	cathD	chr2R:7822110-7823569	728.89	873.034	0.260337	3.52732e-05	0	0	0	0	0	0	0	0	0	1	1	0	0	0	0	0	0	0
FBgn0029094	asf1	chr3L:19618893-19620398	86.4451	103.199	0.255569	-0.0629138	0	0	0	0	0	0	0	0	0	0	0	0	0	0	0	0	0	0
FBgn0029095	aru	chr2L:861848-868354	109.574	112.997	0.0443848	0.149794	0	0	0	0	0	0	0	0	0	0	1	1	0	0	0	0	0	0
FBgn0029113	Uba2	chr3L:8125326-8137498	185.197	229.834	0.311531	0.179593	0	0	0	0	0	0	0	0	0	0	0	1	0	0	0	0	0	0
FBgn0029117	Surf1	chr3L:6958345-6964758	28.0862	30.99	0.141942	0.00436586	0	0	0	0	0	0	0	0	0	0	0	0	0	0	0	0	0	0
FBgn0029118	Sucb	chr3L:5561700-5563691	61.6366	86.1313	0.482751	0.255504	0	0	0	0	0	0	0	0	0	0	0	0	0	0	0	0	0	0
FBgn0029121	Sras	chr3L:5563773-5565103	24.2038	36.4543	0.590858	0.285127	0	0	0	0	0	0	0	0	0	0	0	0	0	0	0	0	0	0
FBgn0029131	Debcl	chr2R:6648653-6652842	83.072	39.1455	-1.08552	-1.1176	0	0	0	0	1	0	0	0	0	0	0	0	0	0	0	1	0	0
FBgn0029133	REG	chrX:13212324-13214408	358.702	285.467	-0.329466	-0.356558	0	0	0	0	0	0	0	0	0	0	0	0	0	0	0	0	0	1
FBgn0029134	Prosbeta5	chr2R:10819977-10821640	358.948	469.277	0.386662	0.437726	0	0	0	0	0	0	0	0	0	0	0	0	0	0	0	0	0	0
FBgn0029147	NtR	chr2R:22127807-22131299	36.1925	40.1348	0.149165	-0.282804	0	0	0	0	0	0	0	0	0	0	2	0	0	0	0	0	0	0
FBgn0029148	NHP2	chr3L:14801327-14802168	222.45	187.014	-0.250339	-0.399129	0	0	0	0	0	0	0	0	0	0	0	0	0	0	0	0	0	0
FBgn0029152	Mkrn1	chr3L:21529958-21533713	5.00478	3.41108	-0.55308	-0.0625125	0	0	0	0	0	0	0	0	0	0	0	0	0	0	0	0	2	0
FBgn0029155	Men-b	chr3R:27151661-27157603	36.9205	33.5966	-0.136107	0.307361	0	0	0	0	0	0	0	0	0	1	0	0	0	0	0	0	0	1
FBgn0029157	ssh	chr3R:24938709-24944956	20.0842	22.539	0.166363	0.217178	0	0	0	0	0	0	0	0	0	0	0	1	0	0	0	0	1	0
FBgn0029158	Las	chr3L:20430604-20432361	24.2278	28.1238	0.215132	0.0780181	0	0	0	0	0	0	0	0	0	1	0	0	0	0	0	0	0	0
FBgn0029161	slmo	chr2L:6046515-6050474	112.985	137.939	0.287909	0.106776	0	0	0	0	0	0	0	0	0	0	0	0	0	0	0	0	0	0
FBgn0029167	Hml	chr3L:13846053-13860001	45.0205	31.2903	-0.524864	-0.317358	0	0	0	0	0	0	1	0	0	1	4	1	0	0	0	0	0	0
FBgn0029173	fu2	chr2L:8464487-8466694	13.4897	16.937	0.328324	0.0922752	0	0	0	0	0	0	0	0	0	0	0	0	0	0	0	0	0	0
FBgn0029174	FKBP59	chr2L:9888004-9890772	257.137	168.885	-0.606498	-0.583511	0	0	0	0	0	0	0	0	0	1	0	2	0	0	0	0	0	0
FBgn0029175	Ext2	chr2R:16143146-16148719	7.71558	5.42034	-0.509391	-0.538437	0	0	0	0	0	0	0	0	1	1	2	0	1	0	0	0	0	0
FBgn0029176	Ef1gamma	chr3R:29220171-29222109	2474.29	3029.07	0	0.144182	0	0	0	0	0	0	0	0	0	1	0	0	0	0	0	0	0	0
FBgn0029502	COQ7	chrX:6771224-6779659	41.5127	52.1884	0.330176	-0.0672702	0	0	0	0	0	0	0	0	0	0	0	0	0	0	0	0	0	0
FBgn0029503	CHORD	chr3R:24186358-24188896	43.0306	40.4749	-0.0883366	-0.210103	0	0	0	0	0	0	0	0	0	0	0	0	0	0	0	0	0	0
FBgn0029506	Tsp42Ee	chr2R:7012253-7018362	393.399	304.807	-0.368099	-0.300067	0	0	0	0	0	0	0	0	0	1	0	0	0	0	0	0	1	0
FBgn0029507	Tsp42Ed	chr2R:7009497-7011739	225.254	337.384	0.582842	0.796058	0	0	0	0	0	0	0	0	0	0	0	0	0	0	0	0	0	0
FBgn0029508	Tsp42Ea	chr2R:6992675-7004259	7.39627	24.3276	1.71773	1.47705	0	0	0	0	0	0	0	0	0	0	0	0	0	0	0	0	0	0
FBgn0029512	Aos1	chr3R:12431320-12433822	157.019	135.777	-0.209705	-0.323179	0	0	0	0	0	0	0	0	1	0	0	0	0	0	0	0	0	0
FBgn0029514	312	chr3L:1342492-1475257	18.428	14.161	-0.379981	-0.112328	0	0	0	0	0	0	0	0	0	0	0	0	0	0	1	0	0	0
FBgn0029522	CG13373	chrX:476983-478191	45.9382	31.7175	-0.534416	-0.216079	0	0	0	0	0	0	0	0	0	0	0	0	0	0	0	0	0	0
FBgn0029524	CG3176	chrX:481861-482768	9.80254	12.4524	0.345194	-0.123643	0	0	0	0	0	0	0	0	1	0	0	0	0	0	0	0	0	0
FBgn0029525	CG18273	chrX:482776-487581	25.5474	19.8708	-0.362526	-0.289877	0	0	0	0	0	0	0	0	0	1	1	0	0	0	0	0	0	0
FBgn0029529	CG13365	chrX:620716-621215	66.2993	79.0093	0.253029	0.171827	0	0	0	0	0	0	0	0	0	0	0	1	0	0	0	0	0	0
FBgn0029594	CG14806	chrX:1880281-1889950	54.7601	57.6314	0.0737295	-0.249697	0	0	0	1	0	0	0	0	0	0	0	0	0	0	0	0	0	0
FBgn0029608	CG3091	chrX:2252331-2254197	95.0078	199.558	1.07069	0.649071	0	0	0	0	0	0	0	0	0	0	0	0	0	0	0	0	0	0
FBgn0029629	eIF3ga	chrX:2609246-2610336	951.271	1296.12	0.446272	0.229277	0	0	0	0	0	0	0	0	0	0	0	0	0	0	0	0	0	0
FBgn0029639	CG14419	chrX:2739088-3134532	6.84102	9.05769	0.404933	0.371855	0	0	0	0	0	0	0	0	0	0	0	0	0	0	0	0	0	0
FBgn0029664	CG10802	chrX:3482964-3484555	21.1764	36.2256	0.774549	0.542842	0	0	0	0	0	0	0	0	0	0	2	0	0	0	0	0	0	0
FBgn0029665	CG14270	chrX:3484604-3485378	41.6455	55.8768	0.424091	0.32188	0	0	0	0	0	1	0	0	0	0	0	0	0	0	0	0	0	0
FBgn0029672	CG2875	chrX:3507244-3573622	25.8428	21.2838	-0.280002	-0.493818	0	0	0	0	0	0	0	0	0	0	0	0	0	0	0	0	0	0
FBgn0029676	HIP	chrX:3789968-3792477	5.01978	3.3755	-0.572523	-0.0784145	0	0	0	0	0	0	0	0	0	0	0	0	0	0	0	0	0	0
FBgn0029685	CG2938	chrX:3931999-3936469	29.2638	33.6323	0.200731	0.564522	0	0	0	0	0	0	0	0	0	0	1	0	0	0	0	0	0	0
FBgn0029687	Vap-33A	chrX:3948974-3955442	9.63986	9.16474	-0.0729189	0.474292	0	0	0	0	0	0	0	0	0	0	0	0	0	0	0	0	2	0
FBgn0029688	lva	chrX:3955542-3965327	38.7834	26.9587	-0.524686	-0.279571	0	0	0	0	0	1	0	0	1	0	1	1	0	0	0	0	0	0
FBgn0029689	CG6428	chrX:3965434-3968655	13.9433	12.5181	-0.155564	-0.406778	0	0	0	0	0	0	0	1	0	2	0	0	0	0	0	0	0	0
FBgn0029693	CG6379	chrX:4097591-4101031	20.2416	27.2473	0.428793	0.478292	0	0	0	0	0	3	0	0	0	0	0	0	0	0	0	0	0	1
FBgn0029706	CG3626	chrX:4366416-4371136	25.4629	25.8626	0.0224704	0.0486153	0	0	0	0	0	0	0	0	0	0	1	0	0	0	0	0	0	0
FBgn0029709	CHOp24	chrX:4540907-4542506	245.37	202.038	-0.280332	-0.473787	0	0	0	0	0	0	0	0	0	0	0	0	0	0	0	0	1	0
FBgn0029712	CG15912	chrX:4549069-4551878	6.28312	8.23931	0.391043	-0.398404	0	0	0	0	0	0	0	0	0	0	0	1	0	0	0	0	0	0
FBgn0029713	CG11436	chrX:4549069-4551878	30.0628	6.94827	-2.11325	-1.70598	0	0	0	0	0	0	0	0	1	0	0	0	0	1	0	0	2	0
FBgn0029714	CG3527	chrX:4551972-4553006	36.4279	25.8619	-0.494215	-0.48279	0	0	0	0	0	0	0	0	0	0	0	0	0	0	0	0	0	0
FBgn0029715	CG11444	chrX:4553116-4554398	141.147	91.1058	-0.631588	-0.568424	0	0	0	0	0	0	0	0	0	0	0	0	0	0	0	0	0	0
FBgn0029718	mRpL30	chrX:4647870-4666700	100.029	81.2647	-0.299716	-0.204567	0	0	0	0	0	0	0	0	0	0	0	0	0	0	0	0	0	0
FBgn0029736	CG4041	chrX:4915279-4918447	35.8063	33.537	-0.0944605	-0.281711	0	0	0	1	0	0	0	0	1	0	2	0	0	0	0	0	0	0
FBgn0029737	CG6903	chrX:4918729-4921648	46.1479	76.4995	0.729184	0.519175	0	0	0	0	0	0	0	0	0	0	0	1	0	0	0	0	0	0
FBgn0029755	Sas10	chrX:5317408-5322696	24.8274	23.3965	-0.0856447	-0.135887	0	0	0	0	0	0	0	0	0	0	1	0	0	0	0	0	0	0
FBgn0029756	CG3309	chrX:5323854-5329347	5.90205	8.02425	0.443149	0.24952	0	0	0	0	0	0	0	0	0	0	0	0	0	0	0	0	0	0
FBgn0029763	Usp16-45	chrX:5421532-5427219	23.9525	14.6041	-0.713802	-0.553457	0	0	0	0	0	0	0	0	0	0	0	1	0	0	0	0	0	0
FBgn0029766	CG15784	chrX:5429570-5432526	755.028	305.586	-1.30495	-0.651104	0	0	0	0	0	1	0	0	0	0	0	0	0	0	0	0	0	0
FBgn0029771	CG12730	chrX:5516607-5518771	42.3213	75.155	0.828485	0.491641	0	0	0	0	0	0	0	0	0	0	0	0	0	0	0	0	0	1
FBgn0029778	RhoGAP5A	chrX:5616571-5618806	12.9759	12.6095	-0.0413174	-0.187839	0	0	0	1	0	0	1	0	0	0	0	0	0	0	0	0	0	0
FBgn0029783	Sirt4	chrX:5664627-5665940	8.63529	10.0253	0.215331	0.411317	0	0	0	0	0	0	0	0	0	0	0	0	0	0	0	0	0	0
FBgn0029785	RpL35	chrX:5672400-5673547	4946.44	5412.44	0.12989	-0.00148604	0	0	0	0	0	0	0	0	0	0	0	0	0	0	0	0	0	0
FBgn0029789	CG3160	chrX:5685252-5689473	9.30961	11.7321	0.333664	0.474112	0	0	0	0	0	0	0	0	0	0	1	0	0	0	0	0	0	0
FBgn0029798	CG4078	chrX:5747746-5752077	11.0838	10.9655	-0.0154814	-0.0999797	0	0	0	0	0	0	0	0	1	3	0	1	0	0	0	0	0	0
FBgn0029800	lin-52	chrX:5752248-5754958	19.5945	22.8026	0.21875	0.0566637	0	0	0	0	0	0	0	0	0	0	0	0	0	0	0	1	0	0
FBgn0029801	CG15771	chrX:5755573-5759751	13.9296	12.7934	-0.122751	0.0454655	0	0	0	0	0	0	0	0	0	0	2	2	0	0	0	1	0	0
FBgn0029813	CG15766	chrX:5814863-5815820	9.67837	10.6961	0.144243	0.0960183	0	0	0	0	0	0	0	0	0	0	0	0	0	0	0	0	0	0
FBgn0029818	GAA1	chrX:5870840-5873357	127.146	83.3835	-0.608652	-0.713464	0	0	0	0	0	0	0	0	0	0	1	0	0	0	0	0	0	1
FBgn0029819	Usp30	chrX:5876999-5879787	36.1634	37.6955	0.0598646	0.182105	0	0	0	0	1	0	0	0	0	0	0	1	0	0	0	0	0	1
FBgn0029820	CG16721	chrX:5879868-5883391	22.9439	54.3497	1.24417	0.907378	0	0	0	0	1	0	0	0	0	1	0	0	0	0	0	1	0	0
FBgn0029822	CG12236	chrX:5908134-5916797	7.27992	5.26316	-0.467992	-0.595854	0	0	0	0	0	0	0	0	0	0	0	0	0	0	1	0	0	0
FBgn0029823	CG3011	chrX:5908134-5916797	230.958	257.344	0.15607	0.217698	0	0	0	0	0	0	0	0	0	0	0	0	0	0	0	0	0	0
FBgn0029824	CG3726	chrX:5917096-5941852	5.65178	15.6804	1.47219	1.49675	0	0	0	0	1	1	0	0	0	0	0	0	0	0	0	0	0	0
FBgn0029825	CG12728	chrX:5942605-5945250	6.68428	7.04669	0.0761721	0.0218792	0	0	0	0	0	0	0	0	0	0	0	0	0	0	0	0	0	2
FBgn0029833	MCTS1	chrX:6037891-6039576	83.5384	97.5442	0.223616	0.144057	0	0	0	0	0	0	0	0	0	0	0	0	0	0	0	0	0	0
FBgn0029840	raptor	chrX:6082633-6103971	14.1077	13.8034	-0.0314562	0.330392	0	0	0	0	0	0	0	0	0	0	1	2	0	0	0	0	1	0
FBgn0029849	Efr	chrX:6219956-6222719	46.6534	33.4149	-0.481489	-0.341081	0	0	1	0	0	0	0	0	0	0	0	0	0	0	0	0	0	0
FBgn0029853	CG3781	chrX:6257667-6267228	91.9115	74.0803	-0.311154	-0.0484197	0	0	0	0	0	0	0	0	0	0	0	0	0	0	0	0	0	0
FBgn0029854	CG3566	chrX:6267796-6276724	149.031	153.236	0.0401389	-0.188936	0	0	0	0	0	0	0	0	0	0	0	0	0	0	0	0	0	1
FBgn0029856	CG11700	chrX:6282036-6283575	15.8387	21.8507	0.464223	0.182271	0	0	0	0	0	0	0	0	0	0	0	0	0	0	0	0	0	0
FBgn0029857	wuho	chrX:6288099-6291245	56.5233	67.1046	0.247565	0.0474448	0	0	0	0	0	0	0	0	0	1	1	0	0	0	0	0	0	0
FBgn0029858	CG15896	chrX:6291302-6294343	9.46445	12.632	0.416488	0.36775	0	0	0	0	0	0	0	0	0	0	0	0	0	0	0	0	0	0
FBgn0029860	CG15891	chrX:6294516-6295345	83.9903	70.6114	-0.250322	-0.110288	0	0	0	0	1	0	1	0	0	0	0	0	0	0	0	0	0	0
FBgn0029861	CG3815	chrX:6295388-6298970	13.9176	15.5753	0.162346	0.331269	0	0	0	0	0	0	0	0	0	0	0	0	0	0	0	0	0	0
FBgn0029867	CG3847	chrX:6347102-6350401	41.1589	40.3091	-0.0300984	-0.123292	0	0	0	0	0	1	0	0	0	0	0	1	0	0	0	0	0	1
FBgn0029868	ND-B16.6	chrX:6347102-6350401	190.954	208.069	0.123837	-0.0717693	0	0	0	0	0	0	0	0	0	0	0	0	0	0	0	0	1	0
FBgn0029870	Marf	chrX:6365948-6370924	27.4967	35.3634	0.362999	0.416721	0	0	0	0	0	0	0	0	0	0	0	0	0	0	0	0	0	0
FBgn0029873	CG3918	chrX:6524463-6527888	39.0971	34.4683	-0.18179	-0.0718746	0	0	0	0	0	0	0	0	0	0	0	1	0	0	0	0	0	0
FBgn0029874	CG3342	chrX:6524463-6527888	13.6429	15.2352	0.159255	0.0675138	0	0	0	0	0	0	0	0	0	0	0	0	0	0	0	0	0	0
FBgn0029878	Pat1	chrX:6590775-6596954	34.922	17.3768	-1.00697	-0.814572	0	0	0	0	0	0	0	0	0	0	0	0	0	0	0	0	0	0
FBgn0029881	pigs	chrX:6600061-6653015	6.34387	5.84865	-0.117259	0.735022	0	0	0	0	0	0	0	0	0	1	1	1	0	0	0	0	0	0
FBgn0029882	CG3226	chrX:6653112-6654248	208.776	135.46	-0.624091	-0.832297	0	0	0	0	1	0	0	0	0	0	0	0	0	0	0	0	0	1
FBgn0029885	CG3224	chrX:6660551-6661462	71.7286	99.1217	0.466652	0.159565	0	0	0	0	1	0	0	0	0	0	0	0	0	0	0	0	0	0
FBgn0029888	ND-ASHI	chrX:6677261-6683696	173.298	220.823	0.349636	0.253903	0	0	0	0	0	0	0	0	0	0	0	0	0	0	0	0	0	0
FBgn0029891	Pink1	chrX:6683797-6687420	44.4587	91.4849	1.04107	0.793513	0	0	0	0	0	0	0	0	0	0	0	0	0	0	0	0	1	0
FBgn0029892	CG3184	chrX:6687595-6688774	7.19754	16.3763	1.18604	0.811554	0	0	0	0	0	0	0	0	0	0	1	1	0	0	0	0	0	0
FBgn0029893	CG14442	chrX:6689295-6695007	10.5744	6.80847	-0.635174	-0.410052	0	0	0	0	0	0	1	0	0	0	0	0	0	0	0	0	0	0
FBgn0029896	CG3168	chrX:6720003-6739986	53.6708	26.7489	-1.00466	-0.660415	0	0	0	0	0	0	1	0	0	1	0	1	0	0	0	1	0	1
FBgn0029897	RpL17	chrX:6741536-6744238	3012.09	3951.66	0.391692	0.208423	0	0	0	0	0	0	0	0	0	0	1	0	0	0	0	0	0	0
FBgn0029899	CG14438	chrX:6756321-6770712	10.355	5.63565	-0.877678	0.0348019	0	0	0	0	0	0	1	0	2	4	2	4	0	0	0	0	0	0
FBgn0029903	pod1	chrX:6803683-6813830	6.12658	4.17622	-0.552884	0.175679	0	0	0	0	0	0	0	0	0	0	0	1	0	0	0	0	1	3
FBgn0029905	Nf-YC	chrX:6818177-6820919	10.8364	14.9287	0.4622	0.305082	0	0	0	0	0	0	0	0	0	0	0	0	0	0	0	0	0	0
FBgn0029906	xit	chrX:6821015-6822840	23.8272	22.6242	-0.0747477	-0.550376	0	0	0	0	0	0	0	1	1	0	1	1	0	0	0	0	0	0
FBgn0029912	CG4557	chrX:6844340-6847847	20.8867	20.6644	-0.0154339	-0.279298	0	0	0	0	0	1	0	0	1	0	1	1	0	0	0	1	0	0
FBgn0029913	Cht11	chrX:6847876-6849517	5.27368	9.70793	0.880353	0.715798	0	0	0	0	0	0	0	0	0	0	0	0	0	0	0	0	0	0
FBgn0029914	CG4558	chrX:6849769-6851884	12.032	14.1964	0.238657	0.228377	0	0	0	0	0	0	0	0	0	0	0	0	0	0	0	0	0	0
FBgn0029915	CG14434	chrX:6851908-6881580	85.2915	75.8262	-0.169705	-0.316658	0	0	0	0	0	2	0	0	0	0	0	0	0	0	0	0	1	0
FBgn0029925	CG3040	chrX:6972323-6973393	32.0661	36.6177	0.191489	0.0426972	0	0	0	0	0	0	0	0	0	0	0	0	0	0	0	0	0	0
FBgn0029929	CG4593	chrX:7013886-7015009	62.2448	47.9809	-0.375494	-0.136996	0	0	0	0	0	0	0	0	0	0	0	0	0	0	0	0	0	0
FBgn0029935	CG4615	chrX:7098577-7102300	11.2723	13.1529	0.222593	0.318298	0	0	0	0	0	0	0	0	0	0	1	1	0	0	0	0	0	0
FBgn0029936	CG4617	chrX:7102554-7104491	16.6259	12.2914	-0.43578	-0.547075	0	0	0	0	0	0	0	0	0	0	0	1	0	0	0	0	0	0
FBgn0029937	CG8300	chrX:7104884-7110321	81.7618	95.1221	0.218353	-0.0268904	0	0	0	0	1	0	0	0	0	0	0	0	0	0	0	0	0	0
FBgn0029941	CG1677	chrX:7281088-7405797	43.2044	38.7898	-0.155501	-0.0868854	0	0	0	0	0	0	0	0	0	0	0	1	0	0	0	0	1	0
FBgn0029942	CG2059	chrX:7281088-7405797	32.6717	34.2327	0.0673335	-0.116238	0	0	0	0	0	0	0	0	0	0	1	1	0	0	0	0	0	0
FBgn0029943	Atg5	chrX:7281088-7405797	16.417	20.2807	0.304918	0.253477	0	0	0	0	0	0	0	1	0	0	0	0	0	0	0	0	0	1
FBgn0029957	CG12155	chrX:7728754-7731729	12.1114	13.3776	0.143456	-0.0239336	0	0	0	0	0	0	0	0	0	0	1	0	0	0	0	0	0	0
FBgn0029958	Pdp	chrX:7731778-7734651	20.5134	30.2458	0.560166	0.547687	0	0	0	0	0	0	0	0	0	0	0	0	0	0	0	0	0	0
FBgn0029959	Rab39	chrX:7734922-7736756	16.6882	19.6466	0.235458	0.184685	0	0	0	0	0	1	0	0	0	0	0	0	0	0	0	0	0	0
FBgn0029969	CG10932	chrX:7887129-7888785	51.4957	81.1983	0.656999	0.592689	0	0	0	0	0	1	0	0	0	1	0	0	0	0	0	0	0	0
FBgn0029971	ND-MNLL	chrX:7893052-7893798	37.8246	25.2192	-0.584805	-0.690569	0	0	0	0	0	0	0	0	0	0	0	0	0	0	0	0	0	0
FBgn0029975	CG1444	chrX:7908930-7911885	248.174	285.985	0.204588	0.226013	0	0	0	0	1	0	0	0	0	2	0	0	0	0	0	0	0	0
FBgn0029976	snz	chrX:7912088-7918444	26.9267	16.3594	-0.718913	-0.399942	0	0	0	0	0	0	0	0	0	0	0	0	0	0	0	1	0	0
FBgn0029980	CG10778	chrX:7931744-7933351	42.5013	30.7693	-0.466015	-0.615862	0	0	0	0	0	0	0	1	0	0	0	0	0	0	0	0	1	0
FBgn0029992	Upf2	chrX:8070243-8075466	11.4271	6.46123	-0.822581	-0.47809	0	0	0	0	0	0	0	0	0	0	3	0	0	0	0	0	0	0
FBgn0029999	CG1575	chrX:8117011-8121147	32.0598	32.3106	0.011242	-0.019275	0	0	0	0	0	0	0	0	0	0	0	0	0	0	0	0	0	0
FBgn0030000	CG2260	chrX:8117011-8121147	25.0678	22.6743	-0.144779	-0.276143	0	0	0	0	0	0	0	0	0	0	1	0	0	0	0	0	0	0
FBgn0030003	CG2116	chrX:8121279-8135713	25.5072	26.3487	0.0468278	0.00714553	0	0	0	0	0	0	0	0	0	0	0	1	0	0	0	0	0	0
FBgn0030006	CG17982	chrX:8142549-8143835	19.8823	16.6032	-0.260023	0.0566708	0	0	0	0	0	0	0	0	0	0	0	2	0	0	0	0	0	0
FBgn0030007	alpha-PheRS	chrX:8143903-8145602	103.557	81.782	-0.340575	-0.435032	0	0	0	0	0	0	0	0	0	0	1	0	0	0	0	0	0	0
FBgn0030008	CG2129	chrX:8145838-8147855	6.24719	4.50078	-0.473032	-0.680578	0	0	0	0	0	0	0	0	1	1	1	0	0	0	0	0	0	0
FBgn0030012	CG18262	chrX:8152947-8154533	8.77345	7.29969	-0.26531	-0.0817446	0	0	0	0	0	0	0	0	0	0	0	0	0	0	0	0	0	0
FBgn0030013	GIIIspla2	chrX:8157627-8159348	29.383	26.1905	-0.165939	-0.030262	0	0	0	0	0	0	0	0	0	0	0	0	0	0	0	0	0	0
FBgn0030025	CG2147	chrX:8240683-8241483	57.7283	69.2187	0.261883	-0.183965	0	0	0	0	0	0	0	0	0	0	0	1	0	0	0	0	0	0
FBgn0030026	sni	chrX:8241500-8248033	34.9338	38.0107	0.12178	0.407381	0	0	0	1	0	1	0	0	0	0	0	0	0	0	0	0	0	0
FBgn0030030	CG1636	chrX:8252669-8367169	7.70809	3.95909	-0.961205	-0.976283	0	0	0	0	0	0	0	0	0	0	0	0	0	0	0	0	1	0
FBgn0030034	CG10555	chrX:8398939-8404516	7.93982	4.44933	-0.835517	-0.545247	0	0	0	0	0	0	0	0	0	0	0	0	0	0	0	0	1	1
FBgn0030035	CG11190	chrX:8404534-8407263	80.5414	51.5582	-0.643527	-0.657785	0	0	0	0	0	1	0	0	0	0	0	1	0	0	0	0	0	1
FBgn0030037	CG12125	chrX:8433922-8442348	13.4934	10.2304	-0.399395	-0.332587	0	0	1	1	0	0	0	0	1	0	0	1	0	0	0	0	0	0
FBgn0030038	CG1440	chrX:8433922-8442348	78.5587	73.9932	-0.0863793	-0.00438659	0	0	0	0	0	0	0	0	0	0	1	0	0	0	0	0	0	0
FBgn0030039	CG12123	chrX:8433922-8442348	27.6469	30.4898	0.141206	-0.242626	0	0	0	0	0	0	0	0	0	0	0	0	0	0	0	0	0	0
FBgn0030040	CG15347	chrX:8458493-8460898	32.3261	36.9921	0.19452	0.0210354	0	0	0	0	1	0	0	1	0	0	1	0	0	0	0	0	1	0
FBgn0030048	CG12112	chrX:8558878-8560192	59.8514	62.9887	0.0737087	0.16352	0	0	0	0	0	1	0	0	0	0	0	1	0	0	0	0	0	0
FBgn0030052	CG12065	chrX:8574305-8588528	152.457	147.671	-0.0460217	0.0487412	0	0	0	0	0	0	1	0	0	0	1	0	0	0	0	0	0	0
FBgn0030053	CG12081	chrX:8588810-8590774	19.4199	29.6221	0.609141	0.194758	0	0	0	0	0	0	0	0	0	1	0	0	0	0	0	0	0	0
FBgn0030054	Caf1-180	chrX:8602136-8606304	14.3524	10.1481	-0.500087	-0.266696	0	0	0	0	0	0	0	0	0	0	0	2	0	0	0	0	0	0
FBgn0030055	CG12772	chrX:8677062-8680912	13.1206	8.34383	-0.653054	-0.427039	0	0	0	0	0	0	0	0	0	1	1	0	0	0	0	0	0	0
FBgn0030056	CG11284	chrX:8681251-8690227	125.359	110.937	-0.176326	-0.305354	0	0	0	0	1	0	0	0	0	0	1	0	0	0	0	0	0	0
FBgn0030057	Ppt1	chrX:8681251-8690227	43.6709	50.3518	0.205371	-0.0374897	0	0	0	0	0	0	0	0	0	0	0	0	0	0	0	0	0	0
FBgn0030060	CG2004	chrX:8709651-8714924	135.437	124.289	-0.123925	-0.0910005	0	0	0	0	0	0	0	0	1	0	0	0	0	0	0	0	0	0
FBgn0030061	CG1785	chrX:8714935-8720277	80.0696	70.1462	-0.190889	-0.165345	0	0	0	0	0	0	0	0	0	0	0	0	0	0	0	0	1	0
FBgn0030063	CG1789	chrX:8720519-8721503	51.2595	38.6003	-0.409208	-0.335468	0	0	0	0	0	0	0	0	0	0	0	0	0	0	0	0	0	0
FBgn0030066	CG1885	chrX:8898553-8900264	14.5934	15.7417	0.109275	0.143171	0	0	0	0	0	0	0	0	0	0	0	0	0	0	0	0	0	0
FBgn0030067	Rbm13	chrX:8901698-8903761	52.227	36.9951	-0.497462	-0.35302	0	0	0	0	0	0	0	0	0	0	0	0	0	0	0	0	0	0
FBgn0030073	CG10962	chrX:8907067-9029476	323.341	350.158	0.114948	-0.00233919	0	0	0	0	0	0	0	0	0	0	0	0	0	0	0	0	0	0
FBgn0030081	CG7246	chrX:9078822-9081057	22.9387	17.6686	-0.376601	-0.307888	0	0	0	0	0	0	0	0	0	0	1	0	0	0	0	0	0	0
FBgn0030082	HP1b	chrX:9081062-9082746	108.735	118.169	0.12004	0.193814	0	0	0	0	0	0	0	0	0	0	0	0	0	0	0	0	0	0
FBgn0030085	CG6999	chrX:9088366-9089314	8.0803	5.17221	-0.64363	-1.27904	0	0	0	0	0	0	0	0	0	0	0	0	0	0	0	0	0	0
FBgn0030086	CG7033	chrX:9089512-9092826	323.501	375.476	0.214951	0.180055	0	0	0	0	0	0	0	0	0	0	0	0	0	0	0	0	0	0
FBgn0030087	CG7766	chrX:9093611-9103739	30.42	44.3153	0.542785	0.537303	0	0	0	0	0	1	0	0	0	0	0	2	0	0	0	0	0	0
FBgn0030088	Arfrp1	chrX:9107068-9108354	28.7991	28.4698	-0.0165905	0.087544	0	0	0	0	0	0	0	0	0	1	0	1	0	0	0	0	0	0
FBgn0030089	AP-1gamma	chrX:9108690-9117744	16.3511	7.74033	-1.07892	-0.661015	0	0	1	1	0	0	0	0	0	0	1	0	0	0	0	0	0	1
FBgn0030091	CG7065	chrX:9142492-9147894	13.6556	13.662	0.000680089	0.0235507	0	0	0	0	1	0	0	0	0	0	0	1	0	0	0	0	0	0
FBgn0030092	fh	chrX:9148079-9149071	22.5041	11.8532	-0.924916	-0.708973	0	0	0	0	0	0	0	0	0	0	0	0	0	0	0	0	0	0
FBgn0030093	Bap111	chrX:9149308-9151976	62.1186	60.0177	-0.0496372	-0.0699364	0	0	0	0	0	0	0	1	0	0	1	0	0	0	0	0	0	0
FBgn0030096	Zpr1	chrX:9160123-9162090	43.7903	32.9178	-0.411744	-0.321671	0	0	0	0	0	0	0	0	0	0	1	1	0	0	0	0	1	0
FBgn0030099	CG12056	chrX:9192668-9193620	42.6152	33.1869	-0.360752	-0.73224	0	0	0	0	0	0	0	0	0	1	0	0	0	0	0	0	0	0
FBgn0030100	CG12106	chrX:9193897-9196414	9.28519	10.6112	0.19259	-0.203678	0	0	0	0	0	0	0	0	0	0	0	0	0	0	0	0	0	0
FBgn0030101	CG12118	chrX:9193897-9196414	15.8618	17.024	0.102011	-0.0182122	0	0	0	0	0	0	0	0	0	1	0	0	0	0	0	0	0	0
FBgn0030109	CG12121	chrX:9227136-9232378	60.352	38.8749	-0.634565	-0.55167	0	0	0	0	0	0	0	0	0	0	1	1	0	0	0	0	0	0
FBgn0030121	Cfp1	chrX:9270433-9272960	8.60218	8.45921	-0.0241793	-0.268362	0	0	0	0	0	1	0	0	0	0	1	0	0	0	0	0	0	0
FBgn0030122	CG16892	chrX:9273412-9283117	35.8999	35.8362	-0.0025641	-0.192594	0	0	0	0	0	0	0	0	0	0	1	0	0	0	0	0	0	0
FBgn0030136	RpS28b	chrX:9554622-9556544	6036.7	7931.38	0.393812	0.25805	0	0	0	0	0	0	0	0	0	0	0	0	0	0	0	0	0	0
FBgn0030137	CG15317	chrX:9554622-9556544	11.4556	15.8018	0.464043	-0.00134713	0	0	0	0	0	0	0	0	0	0	0	0	0	0	0	0	0	0
FBgn0030141	Gga	chrX:9601029-9605969	25.7849	32.0885	0.315529	0.314203	0	0	0	0	0	0	0	0	1	0	0	1	0	0	0	0	0	0
FBgn0030151	CG1354	chrX:9778741-9782094	168.746	230.958	0.452776	0.306962	0	0	0	0	0	0	0	0	0	1	0	0	0	0	0	0	0	0
FBgn0030170	CG2990	chrX:10010480-10014279	7.71465	5.45397	-0.500295	-0.452512	0	0	0	0	0	0	0	1	0	1	1	1	0	0	0	0	1	0
FBgn0030177	CG2972	chrX:10083153-10086171	58.4313	55.2469	-0.0808493	-0.0506912	0	0	0	0	0	0	0	0	0	0	0	0	0	0	0	0	0	1
FBgn0030178	CG2974	chrX:10083153-10086171	14.9009	10.7272	-0.47412	-0.286938	0	0	0	0	0	0	0	1	0	0	0	0	0	0	0	0	0	0
FBgn0030189	CG2909	chrX:10326463-10329872	15.0724	3.27514	-2.20228	-1.96112	0	0	0	0	0	0	0	0	0	0	0	0	0	0	0	0	0	3
FBgn0030196	Psf3	chrX:10368051-10385861	6.50903	7.1571	0.136932	0.182283	0	0	0	0	0	0	0	0	0	0	0	0	0	0	0	0	0	0
FBgn0030206	CG2889	chrX:10460735-10477201	10.3324	13.2188	0.355411	0.130979	0	0	0	0	0	0	0	0	0	0	0	0	0	0	0	0	0	0
FBgn0030208	PPP4R2r	chrX:10478837-10481943	38.5135	30.8697	-0.319173	-0.455501	0	0	0	0	0	0	0	0	0	0	0	0	0	0	0	0	0	0
FBgn0030217	CG2124	chrX:10596121-10620190	6.92584	7.13435	0.0427917	0.235388	0	0	0	0	0	0	0	0	0	0	0	0	0	0	0	0	0	0
FBgn0030218	CG1628	chrX:10596121-10620190	13.6056	20.1967	0.569916	0.0637744	0	0	0	0	0	0	0	0	1	0	0	0	0	0	0	0	0	0
FBgn0030228	BTBD9	chrX:10768536-10772154	10.6318	9.41123	-0.175931	-0.296732	0	0	0	0	0	0	0	0	0	0	1	2	0	0	0	0	0	0
FBgn0030237	CG15209	chrX:10832751-10847092	424.334	567.238	0.418753	-0.194661	0	0	0	0	0	0	0	0	0	0	0	0	0	0	0	0	0	1
FBgn0030239	CG17333	chrX:10847437-10848534	58.5214	27.4312	-1.09315	-1.01562	0	0	0	0	0	0	0	0	0	0	0	1	0	0	0	0	0	0
FBgn0030240	CG2202	chrX:10848756-10852327	13.5152	14.0041	0.0512704	0.070411	0	0	0	0	0	0	0	1	0	0	0	0	0	0	0	0	0	1
FBgn0030241	feo	chrX:10852445-10854869	101.391	62.3075	-0.702446	-0.608333	0	1	0	0	0	0	0	0	0	0	0	0	0	0	0	0	0	0
FBgn0030242	sofe	chrX:10854999-10857413	10.5332	8.93416	-0.237545	-0.265463	0	0	0	0	0	0	0	0	0	0	1	0	0	0	0	0	0	0
FBgn0030243	CG2186	chrX:10857654-10866246	7.69515	6.82501	-0.173118	0.234171	0	0	0	0	0	0	0	0	0	0	0	0	0	1	0	0	0	3
FBgn0030245	CG1637	chrX:10869283-10877893	225.818	187.174	-0.270779	-0.593343	0	0	0	0	0	0	0	0	0	0	0	1	0	1	0	1	1	0
FBgn0030246	CG1582	chrX:10894746-10899302	37.8148	34.3639	-0.138059	-0.0438497	0	0	0	0	0	0	0	0	0	1	1	1	0	0	0	0	0	0
FBgn0030263	CG2076	chrX:11089289-11092098	175.033	181.145	0.0495155	-0.0320397	0	0	0	0	0	0	0	0	0	0	0	0	0	0	0	0	0	0
FBgn0030266	CG11122	chrX:11112394-11124726	8.5138	8.50406	-0.00165213	0.631547	0	0	0	0	0	0	0	0	0	1	0	3	0	0	0	0	0	0
FBgn0030268	Klp10A	chrX:11129361-11137118	17.4651	13.8461	-0.334997	-0.0199366	0	0	0	1	0	0	0	0	0	0	0	0	0	0	0	1	0	1
FBgn0030269	CDK2AP1	chrX:11137858-11139689	22.2108	15.7225	-0.49843	-0.452815	0	0	0	0	0	0	0	0	0	0	0	0	0	0	0	0	0	0
FBgn0030274	Lint-1	chrX:11149322-11153990	21.3415	20.5218	-0.0565043	0.23503	0	0	0	0	1	1	0	0	0	0	0	1	0	0	0	0	0	0
FBgn0030276	Dlic	chrX:11154420-11164670	10.1433	6.28877	-0.689677	-0.382062	0	0	0	0	0	0	0	0	0	2	0	0	0	0	0	0	1	2
FBgn0030286	CG1657	chrX:11325384-11334071	24.5675	26.093	0.0869121	0.220482	0	0	0	0	0	0	0	0	0	0	1	2	0	0	0	0	0	0
FBgn0030289	GCS1	chrX:11334186-11348001	39.1559	34.5536	-0.180392	-0.258692	0	0	0	0	0	0	0	0	0	0	0	0	0	0	0	1	0	1
FBgn0030291	CG1738	chrX:11349048-11349847	14.0542	16.6964	0.248535	-0.0597301	0	0	0	0	0	0	0	0	0	0	0	0	0	0	0	0	0	0
FBgn0030292	CG11752	chrX:11349997-11350474	159.377	174.565	0.131323	-0.050243	0	0	0	0	0	0	0	0	0	0	0	0	0	0	0	0	0	0
FBgn0030293	CG1737	chrX:11350607-11355539	19.2937	19.2164	-0.00578863	0.104269	0	0	0	0	2	0	0	0	0	0	1	0	0	0	0	0	0	0
FBgn0030294	Pa1	chrX:11359235-11360929	19.1605	10.8284	-0.82332	-0.6405	0	0	1	0	0	0	0	0	0	0	0	0	0	0	0	0	0	0
FBgn0030305	CG1749	chrX:11483517-11485060	143.483	85.182	-0.752256	-0.734063	0	0	0	0	0	0	0	0	0	0	1	0	0	0	0	0	0	0
FBgn0030306	Spase25	chrX:11485249-11491573	295.669	200.078	-0.563422	-0.745478	0	0	0	0	0	0	0	0	0	0	0	0	0	0	0	0	0	2
FBgn0030309	CG1572	chrX:11555049-11558654	324.014	408.185	0.333169	0.146076	0	0	0	0	0	0	0	0	0	0	0	0	0	0	0	0	0	0
FBgn0030310	PGRP-SA	chrX:11561642-11562779	528.81	918.96	0.797252	0.654039	0	0	0	0	0	1	0	0	0	0	0	0	0	0	0	0	0	0
FBgn0030311	CG11699	chrX:11570620-11572442	121.683	144.124	0.244174	0.0884544	0	0	0	0	0	0	0	0	0	0	0	0	0	0	0	0	0	0
FBgn0030314	CG11696	chrX:11573730-11576620	13.5113	10.9737	-0.300116	-0.407754	0	0	0	0	0	0	0	0	0	0	0	0	0	0	0	0	0	0
FBgn0030316	CG11695	chrX:11576882-11578806	8.29741	15.7405	0.923751	0.0837777	0	0	0	0	0	0	0	0	0	0	0	0	0	0	0	0	0	0
FBgn0030318	rho-4	chrX:11599837-11606288	68.3899	29.2713	-1.2243	-1.02256	0	0	1	0	0	0	0	1	0	0	0	0	0	0	0	1	0	0
FBgn0030320	CG2247	chrX:11606289-11611652	9.62591	9.06962	-0.085882	0.0126446	0	0	0	0	0	0	0	0	0	0	1	2	0	0	0	0	1	0
FBgn0030321	CG1703	chrX:11611926-11615840	114.984	72.5364	-0.664652	-0.444561	0	0	0	0	0	0	0	0	0	0	0	2	0	0	0	0	0	0
FBgn0030323	CG2371	chrX:11677343-11678589	16.827	15.6796	-0.101889	0.124697	0	0	0	0	0	0	0	0	0	0	0	0	0	0	0	0	0	1
FBgn0030327	FucT6	chrX:11706574-11709951	26.5094	19.6089	-0.434992	-0.613358	0	0	1	0	0	0	0	0	0	0	0	1	0	0	1	0	1	0
FBgn0030328	Amun	chrX:11710119-11715565	14.146	10.6209	-0.413479	0.17323	0	0	0	2	1	0	0	0	0	0	1	1	0	0	0	0	1	0
FBgn0030329	prtp	chrX:11716755-11719894	246.523	207.778	-0.246675	-0.275955	0	0	0	0	0	0	0	0	0	0	0	0	0	0	0	0	0	0
FBgn0030330	Tango10	chrX:11720244-11723854	11.1467	14.34	0.363429	0.28784	0	0	0	0	0	0	0	0	0	0	0	0	0	0	0	0	0	0
FBgn0030332	CG9360	chrX:11754272-11769508	50.5312	80.7821	0.676861	0.104689	0	0	0	0	0	0	0	0	0	1	0	0	0	0	0	0	0	0
FBgn0030334	Karl	chrX:11787380-11792253	1213.92	1298.92	0.0976471	-0.0676967	0	0	1	0	0	0	0	0	0	0	0	1	0	0	0	0	0	0
FBgn0030336	CG1578	chrX:11808505-11816551	10.8103	16.3274	0.594893	0.803654	0	0	0	0	0	0	0	0	0	0	2	0	0	0	0	0	0	2
FBgn0030340	CG15740	chrX:11842661-11846099	8.10796	12.4596	0.619851	0.343277	0	0	0	0	0	0	1	0	0	0	1	0	0	0	0	0	0	1
FBgn0030341	p24-1	chrX:11850908-11852530	191.617	165.771	-0.209035	-0.22524	0	0	0	0	0	0	0	0	0	0	0	0	0	0	0	0	0	1
FBgn0030342	CG10347	chrX:11852691-11854931	42.3251	35.403	-0.257641	0.0469022	0	0	0	0	0	0	0	0	1	0	0	0	0	0	0	0	0	0
FBgn0030343	ATP7	chrX:11855021-11868893	14.2136	10.5699	-0.427315	-0.175795	0	0	0	0	0	0	0	0	1	0	0	0	0	0	0	0	1	0
FBgn0030344	CG2025	chrX:11855021-11868893	41.5017	32.8465	-0.337432	-0.13765	0	0	0	0	0	0	0	0	1	0	0	1	0	0	0	0	1	0
FBgn0030345	CG1847	chrX:11869169-11871168	12.0346	20.1301	0.742158	0.200697	0	0	0	0	0	2	0	0	0	0	0	0	0	0	0	0	1	0
FBgn0030346	CG11802	chrX:11871298-11872779	7.9105	13.5377	0.775142	0.282094	0	0	0	0	0	0	0	0	0	0	0	0	0	0	0	0	0	0
FBgn0030347	CG15739	chrX:11873318-11877168	12.9541	10.334	-0.326008	-0.228577	0	0	0	0	0	0	0	0	0	1	0	2	0	0	0	0	1	0
FBgn0030349	CG10353	chrX:11877736-11887162	14.3593	12.1015	-0.246807	-0.158088	0	0	0	0	1	0	0	0	0	0	0	1	0	0	0	1	0	0
FBgn0030350	SelG	chrX:11887283-11888240	42.9672	69.1134	0.685729	0.444991	0	0	0	0	0	0	0	1	0	0	0	0	0	0	0	0	0	0
FBgn0030351	CG1840	chrX:11888351-11889186	47.8691	45.5401	-0.071956	-0.0785508	0	0	0	0	0	0	0	0	0	1	1	0	0	0	0	0	0	0
FBgn0030352	sicily	chrX:11891731-11893745	19.938	23.2109	0.219282	-0.0574523	0	0	0	0	0	0	0	0	0	1	0	0	0	0	0	0	0	0
FBgn0030354	Upf1	chrX:11899995-11905371	31.1913	23.3389	-0.418408	-0.147982	0	1	0	0	0	0	0	0	0	1	0	2	0	0	0	0	0	0
FBgn0030357	Sclp	chrX:11920003-11924662	7.29403	28.2413	1.95302	1.78025	0	0	0	0	0	0	0	0	0	0	0	0	0	1	0	0	0	0
FBgn0030362	regucalcin	chrX:12012376-12017961	548.514	480.712	-0.190357	-0.210267	0	0	0	0	0	0	0	0	0	0	0	0	0	0	0	0	1	0
FBgn0030364	CG15735	chrX:12018639-12020719	57.7625	88.4624	0.614931	0.261399	0	0	0	0	0	1	0	0	0	0	0	0	0	0	0	0	0	0
FBgn0030365	Tango4	chrX:12021067-12022746	33.9102	38.842	0.195899	-0.127187	0	0	0	0	0	0	0	0	0	0	0	2	0	0	0	0	0	0
FBgn0030366	Usp7	chrX:12022836-12029032	14.0786	9.61984	-0.549418	-0.0939655	0	0	0	0	0	1	0	0	0	1	2	0	0	0	0	0	0	0
FBgn0030373	CG12721	chrX:12043697-12335214	74.3258	43.8577	-0.761035	-1.02471	0	0	0	0	0	0	0	1	0	0	0	0	0	0	0	0	0	0
FBgn0030391	Rab40	chrX:12459795-12463112	6.04741	7.77081	0.361748	0.457944	0	0	0	0	0	0	0	0	0	0	0	0	0	0	0	1	1	0
FBgn0030403	CG1824	chrX:12592554-12595624	43.3565	42.459	-0.0301772	-0.206511	0	0	0	0	0	0	0	0	0	0	0	0	0	0	0	0	0	0
FBgn0030406	CG1463	chrX:12609976-12611667	14.1455	19.177	0.43903	0.274231	0	0	0	0	0	0	0	0	0	0	0	2	0	0	0	0	0	0
FBgn0030410	Aven	chrX:12624291-12629640	11.6289	9.28561	-0.324644	-0.596565	0	0	0	0	0	0	0	0	0	0	0	0	0	0	0	0	0	0
FBgn0030411	CG2540	chrX:12629877-12631111	17.3011	7.28892	-1.24709	-1.15285	0	0	0	0	0	0	0	0	0	0	0	0	0	0	1	0	0	0
FBgn0030412	Tomosyn	chrX:12631604-12653442	5.27599	5.45151	0.0472128	0.293417	0	0	0	0	0	0	0	0	0	0	3	0	0	0	0	0	0	0
FBgn0030418	CG4004	chrX:12744211-12749785	15.8414	10.6595	-0.571563	-0.301951	0	0	0	0	0	0	0	0	0	0	1	0	0	0	0	0	0	0
FBgn0030431	CG4407	chrX:12901352-12903516	20.7346	13.2556	-0.645442	-0.621779	0	0	0	0	0	0	0	1	0	0	0	0	0	0	0	0	0	1
FBgn0030433	mRpL49	chrX:12907104-12907942	97.4594	91.4863	-0.091245	0.0324324	0	0	0	0	0	0	0	0	0	0	0	0	0	0	0	0	0	0
FBgn0030434	Brms1	chrX:12907985-12909622	29.7693	36.6852	0.301373	-0.0841894	0	0	0	0	0	0	0	0	0	0	0	1	0	0	0	0	0	0
FBgn0030435	CG4645	chrX:12909952-12912070	26.214	8.60818	-1.60656	-1.21213	0	0	0	0	0	0	0	0	0	0	0	0	0	0	0	1	0	0
FBgn0030447	CG2200	chrX:13094298-13112462	50.5501	53.921	0.0931326	0.380007	0	0	0	0	0	0	0	0	0	0	0	0	0	0	0	0	1	0
FBgn0030451	CG15717	chrX:13128951-13134839	91.8499	95.6526	0.0585255	0.24899	0	0	0	0	0	1	0	1	0	0	0	0	0	0	0	0	0	0
FBgn0030452	MFS10	chrX:13128951-13134839	44.2117	48.6714	0.138644	-0.167215	0	0	0	0	0	0	0	0	0	0	0	0	0	0	0	0	0	0
FBgn0030456	CG4332	chrX:13155037-13157372	25.7091	8.14638	-1.65805	-1.66154	0	0	0	0	0	0	0	0	0	1	1	0	0	1	0	0	0	0
FBgn0030457	CG12096	chrX:13159603-13189164	30.0349	30.5155	0.0229045	0.139421	0	0	0	0	0	0	0	0	0	0	0	0	0	0	0	1	2	0
FBgn0030460	CG2453	chrX:13193093-13194551	29.9773	29.7517	-0.0108972	0.164213	0	0	0	0	0	0	0	0	0	0	0	0	0	0	0	0	0	0
FBgn0030465	CG15743	chrX:13285706-13287741	15.9147	14.3992	-0.144366	-0.277104	0	0	0	0	0	0	0	0	0	0	0	0	0	0	0	0	1	0
FBgn0030466	CG15744	chrX:13288050-13294433	13.4723	11.81	-0.189992	0.11433	0	0	0	0	0	0	0	0	1	0	0	1	0	0	0	0	0	0
FBgn0030467	CG1764	chrX:13294472-13302415	27.3544	6.70139	-2.02924	-2.14609	0	0	0	1	0	0	1	1	0	0	0	2	0	0	0	2	0	0
FBgn0030468	CG1622	chrX:13294472-13302415	31.997	37.1556	0.21564	-0.140328	0	0	0	0	0	0	0	0	0	0	0	0	0	0	0	0	0	1
FBgn0030474	CG15747	chrX:13338317-13341009	8.4324	4.4258	-0.930004	-0.393332	0	0	0	0	0	0	0	0	0	0	0	2	0	0	0	0	0	2
FBgn0030478	CG1640	chrX:13370605-13380160	90.7634	91.2162	0.00717934	0.113246	0	0	0	0	0	0	0	0	0	1	0	0	0	0	0	0	0	0
FBgn0030479	Rbp1-like	chrX:13380165-13384877	15.5131	15.699	0.0171849	0.253101	0	0	0	0	0	0	0	0	0	0	0	0	1	0	1	0	0	0
FBgn0030480	Tim9a	chrX:13385209-13385893	108.51	86.6819	-0.324021	-0.265949	0	0	0	0	0	0	0	0	0	0	0	0	0	0	0	0	0	0
FBgn0030481	CG1662	chrX:13387562-13389332	28.8189	23.3731	-0.30217	-0.222157	0	0	0	0	0	0	0	0	0	0	0	0	0	0	0	0	0	0
FBgn0030482	CG1673	chrX:13396898-13401224	64.2706	75.6612	0.235395	0.650464	0	0	0	0	0	0	0	0	0	0	1	0	0	0	0	0	0	1
FBgn0030484	GstT4	chrX:13404748-13409323	76.217	199.848	1.39071	1.26185	0	0	0	0	0	0	0	0	0	0	0	0	0	0	0	0	0	0
FBgn0030485	CG1998	chrX:13409368-13413074	35.9358	55.9969	0.639926	0.708349	0	0	0	0	0	1	1	0	0	1	1	0	0	0	0	0	0	0
FBgn0030486	Set2	chrX:13413241-13421024	6.38096	5.11218	-0.319835	-0.051985	0	0	0	0	0	0	1	0	0	0	0	3	0	0	0	0	1	0
FBgn0030499	CG11178	chrX:13605680-13609529	11.4116	7.27832	-0.648817	-0.726318	0	0	0	0	0	0	1	0	0	0	0	0	0	0	0	0	0	0
FBgn0030500	Ndc80	chrX:13609670-13612062	18.8661	19.7165	0.0636072	-0.219394	0	0	0	0	0	0	0	0	0	0	0	1	0	0	0	0	0	0
FBgn0030501	BthD	chrX:13612130-13616586	106.781	93.2776	-0.195059	-0.258939	0	0	0	0	0	0	0	0	0	0	0	0	0	0	0	0	0	0
FBgn0030502	tth	chrX:13612130-13616586	16.2703	11.4921	-0.5016	-0.146364	0	0	0	0	0	0	0	0	0	0	0	0	0	0	0	0	0	1
FBgn0030503	Tango2	chrX:13616988-13619207	6.62593	12.1061	0.869538	0.334508	0	0	0	0	0	0	0	0	0	0	0	0	0	0	0	0	0	0
FBgn0030504	CG2691	chrX:13619275-13624408	55.1032	42.3853	-0.378572	-0.175931	0	0	0	0	0	0	0	0	0	1	2	0	0	0	0	0	0	0
FBgn0030506	Lig4	chrX:13664583-13667811	11.5166	3.81197	-1.59511	-1.58111	0	0	0	0	0	0	0	0	2	0	1	0	0	0	0	1	0	0
FBgn0030507	CG11164	chrX:13668013-13669573	23.4694	24.2711	0.0484554	-0.301903	0	0	0	0	0	0	0	1	0	0	0	0	0	0	0	0	0	0
FBgn0030510	CG12177	chrX:13677898-13680500	20.3248	24.6581	0.278819	0.259285	0	0	0	0	1	0	0	0	0	1	0	0	0	0	0	0	0	0
FBgn0030511	CG11158	chrX:13682951-13718285	9.38045	8.26113	-0.183319	0.224363	0	0	0	0	0	0	0	0	0	0	1	0	0	0	0	0	0	0
FBgn0030514	CG9941	chrX:13718733-13721977	30.9073	16.6113	-0.895782	-0.913618	0	0	0	0	0	0	0	0	0	0	1	1	1	0	0	0	0	0
FBgn0030518	CG11134	chrX:13736569-13744683	41.7269	54.2501	0.37865	0.0846989	0	0	0	0	0	0	0	0	0	0	0	0	0	0	0	0	1	0
FBgn0030519	CG11151	chrX:13736569-13744683	102.137	76.9808	-0.40793	-0.700331	0	0	0	0	0	0	0	0	0	0	0	0	0	1	0	0	0	0
FBgn0030520	Pdcd4	chrX:13745576-13755406	18.1513	32.7826	0.852857	0.746206	0	0	1	0	0	0	0	0	0	1	0	1	0	0	0	0	0	1
FBgn0030521	CtsB1	chrX:13779846-13782170	229.613	99.1914	-1.21092	-1.70007	0	0	0	0	0	0	0	0	0	1	0	0	0	0	0	1	0	0
FBgn0030522	CG11103	chrX:13782458-13783381	35.2253	38.9678	0.145672	-0.130123	0	0	0	0	0	0	0	0	0	0	0	0	0	0	0	0	0	0
FBgn0030528	CG11095	chrX:13811683-13812870	7.74818	12.6761	0.710183	0.520885	0	0	0	0	0	1	0	0	0	1	0	0	0	0	0	0	0	0
FBgn0030529	Clic	chrX:13812970-13822307	150.322	60.8694	-1.30427	-0.946917	0	0	0	0	0	0	1	0	0	0	0	0	0	0	0	0	0	0
FBgn0030530	jub	chrX:13826040-13830317	15.1008	14.348	-0.0737737	-0.419346	0	0	0	0	0	1	0	0	1	0	0	0	0	0	0	0	0	1
FBgn0030545	CG11590	chrX:14200177-14200907	91.3137	83.4875	-0.129272	-0.355052	0	0	0	0	0	0	0	0	0	0	0	2	0	0	0	0	0	0
FBgn0030552	mRpL38	chrX:14226288-14227949	54.5636	61.5094	0.172868	0.0855752	0	0	0	0	0	0	0	0	0	0	0	0	0	0	0	0	0	0
FBgn0030554	CG1434	chrX:14237987-14240152	24.3896	17.0139	-0.519553	-0.515425	0	0	0	0	0	1	1	0	0	1	0	0	0	0	0	0	0	0
FBgn0030555	Fbxl4	chrX:14234412-14237923	7.94457	9.58011	0.270074	-0.0744886	0	0	0	0	0	0	0	0	0	0	0	0	0	0	0	0	1	0
FBgn0030556	mRNA-cap	chrX:14240265-14242822	64.0378	70.2624	0.133829	0.0571298	0	0	0	0	0	1	0	0	0	0	0	0	0	0	0	0	0	0
FBgn0030571	CG14414	chrX:14580599-14582982	23.7278	34.9164	0.557328	0.172372	0	0	0	0	0	0	0	0	0	0	0	0	0	0	0	0	0	0
FBgn0030572	mRpS25	chrX:14580599-14582982	85.5228	85.0806	-0.00747839	-0.197264	0	0	0	0	0	0	0	0	0	0	0	0	0	0	0	0	0	0
FBgn0030573	nmdyn-D6	chrX:14583676-14584616	7.57689	5.20763	-0.54098	-0.902489	0	0	0	0	0	0	0	0	0	0	0	0	0	0	0	0	0	0
FBgn0030575	CG5321	chrX:14679567-14681418	24.9898	26.2828	0.0727785	0.48366	0	0	0	0	0	0	0	0	0	0	0	1	0	0	0	0	0	0
FBgn0030581	CG14408	chrX:14826866-14832033	6.0086	5.72027	-0.0709456	-0.0945679	0	0	1	1	0	0	0	0	0	0	1	2	0	0	0	0	0	0
FBgn0030582	CG14411	chrX:14832646-14836262	36.5901	50.239	0.457352	0.530979	0	0	0	0	0	1	0	0	0	0	1	0	0	0	0	0	0	0
FBgn0030584	CG14407	chrX:14837470-14838198	93.5452	119.748	0.356261	0.203407	0	0	0	0	0	0	0	0	0	1	0	0	0	0	0	0	0	0
FBgn0030588	CG9521	chrX:14839375-14953532	30.1425	26.4293	-0.189663	-0.044461	0	0	0	0	0	0	0	0	0	0	0	1	0	0	0	0	0	0
FBgn0030596	CG12398	chrX:14839375-14953532	29.1097	52.1908	0.842297	0.694876	0	0	0	0	0	0	0	0	0	1	0	2	0	0	0	0	0	0
FBgn0030603	CG5541	chrX:15010136-15063429	21.0252	30.9157	0.55622	0.525096	0	0	0	0	0	0	0	0	0	0	0	0	0	0	0	0	0	0
FBgn0030605	ND-B18	chrX:15063732-15066432	116.245	120.98	0.057598	-0.00359354	0	0	0	0	0	0	0	0	0	0	0	0	0	0	0	0	0	1
FBgn0030607	dob	chrX:15067006-15069091	6.93269	11.8883	0.778059	0.671394	0	0	0	0	0	0	0	0	0	1	0	0	0	0	0	0	0	0
FBgn0030610	CG9065	chrX:15084028-15084699	108.683	94.8666	-0.19615	-0.166445	0	0	0	0	0	0	0	0	0	0	0	0	0	0	0	0	0	0
FBgn0030611	CG15027	chrX:15085158-15085827	45.2511	41.4812	-0.125498	-0.14261	0	0	0	0	0	0	0	0	0	0	0	0	0	0	0	0	0	0
FBgn0030612	CG5599	chrX:15086124-15088629	19.085	37.3413	0.968333	0.973629	0	0	0	0	0	0	0	0	0	0	0	0	0	0	0	0	0	0
FBgn0030616	RpL37a	chrX:15137869-15139367	4837.58	5893.13	0.284749	0.250841	0	0	0	0	0	0	0	0	0	0	0	0	0	0	0	0	0	0
FBgn0030628	CG9114	chrX:15328341-15333154	36.6506	35.258	-0.0558855	-0.230249	0	0	0	0	0	0	0	0	0	0	1	0	0	0	0	0	0	0
FBgn0030630	CG12608	chrX:15342856-15344625	43.8084	39.4237	-0.152144	-0.155233	0	0	0	0	0	0	0	0	0	0	0	0	0	0	0	0	0	0
FBgn0030631	CG6227	chrX:15345168-15350021	38.8561	36.5018	-0.0901704	-0.0678286	0	0	0	0	0	0	0	0	0	1	0	1	0	0	0	0	0	0
FBgn0030638	CG11655	chrX:15453470-15462441	46.2665	43.911	-0.0753864	-0.173648	0	1	1	0	0	0	0	0	0	0	0	0	0	0	0	0	0	0
FBgn0030640	CG6294	chrX:15462721-15467757	10.3182	17.7474	0.782415	0.709169	0	0	0	0	0	0	0	0	0	0	0	0	0	0	0	0	0	0
FBgn0030641	CG6299	chrX:15462721-15467757	42.5981	39.4945	-0.109135	-0.136216	0	0	0	0	0	0	0	0	0	0	0	0	0	0	0	0	0	0
FBgn0030645	CG6308	chrX:15472163-15475400	14.0455	22.2992	0.666886	0.284426	0	0	0	0	0	0	0	0	0	0	0	0	0	0	0	0	0	0
FBgn0030648	CG6340	chrX:15482373-15486612	22.7485	33.1409	0.542838	0.379669	0	0	0	0	0	0	0	0	0	0	0	0	0	0	0	0	0	0
FBgn0030654	CG15643	chrX:15570379-15574535	8.0074	9.2951	0.215136	-0.123042	0	0	0	0	0	0	0	0	0	0	0	0	0	0	0	0	0	0
FBgn0030655	CG9213	chrX:15570379-15574535	13.9734	20.9587	0.584866	0.236238	0	0	0	0	0	0	0	0	1	1	0	0	0	0	0	0	0	0
FBgn0030657	cerv	chrX:15576985-15578171	24.4022	42.3063	0.793865	0.599983	0	0	0	0	0	0	0	0	0	0	0	0	0	0	0	0	0	0
FBgn0030658	CG7872	chrX:15578204-15579857	116.903	51.9397	-1.1704	-1.16351	0	0	0	0	0	0	0	0	0	0	0	0	0	0	0	0	1	0
FBgn0030659	CG9215	chrX:15580929-15582874	24.1701	27.8805	0.206033	0.0441874	0	0	0	0	0	0	0	0	0	0	0	0	0	0	0	0	0	0
FBgn0030660	CG8097	chrX:15583158-15585249	9.52391	7.11547	-0.420594	-0.432374	0	0	0	0	0	0	0	0	0	0	0	0	0	0	0	0	0	0
FBgn0030662	CG9220	chrX:15585288-15593534	47.7949	24.8321	-0.94465	-0.657833	0	0	0	0	0	0	0	0	0	0	2	2	0	0	0	0	1	0
FBgn0030668	CG8128	chrX:15697493-15700034	27.5714	18.7441	-0.556735	-0.280675	0	0	0	0	0	0	0	0	0	0	0	0	0	0	0	0	0	0
FBgn0030669	CG9240	chrX:15700171-15701259	46.0491	86.8282	0.91499	0.432639	0	0	0	0	1	0	0	0	0	2	0	0	0	0	0	0	0	0
FBgn0030670	Pis	chrX:15701450-15703770	79.4825	94.315	0.24685	0.125602	0	0	0	0	0	0	0	0	0	0	1	0	0	0	0	0	0	1
FBgn0030671	CG8134	chrX:15704124-15710539	31.5602	36.3146	0.20244	0.0947799	0	0	0	0	0	0	0	0	0	0	0	0	0	0	0	0	0	0
FBgn0030672	CG9281	chrX:15704124-15710539	126.11	89.8316	-0.489393	-0.287261	0	0	0	0	0	0	0	0	0	0	0	0	0	0	0	0	1	0
FBgn0030673	CG15601	chrX:15710646-15712309	16.441	11.4694	-0.51951	-0.233156	0	0	0	0	0	0	0	0	0	1	0	1	0	0	0	0	0	0
FBgn0030674	CG8184	chrX:15712627-15731935	49.9862	33.5209	-0.576472	0.213177	0	0	0	0	1	0	0	0	0	1	3	1	0	0	0	0	0	0
FBgn0030675	CG8191	chrX:15732177-15733996	6.66732	4.17031	-0.676952	-0.97484	0	0	0	0	0	0	0	0	0	0	0	0	0	0	1	0	0	0
FBgn0030676	CG12379	chrX:15732177-15733996	10.3095	9.29907	-0.148821	-0.084863	0	0	0	0	0	0	0	0	0	1	0	0	0	0	0	0	0	0
FBgn0030678	CG11679	chrX:15737492-15738954	32.1467	29.4291	-0.127427	-0.358679	0	0	0	0	0	0	1	0	0	0	0	0	0	0	0	0	0	0
FBgn0030679	CG8206	chrX:15739229-15740417	102.719	119.618	0.219739	0.0605276	0	0	0	0	1	0	0	0	0	0	0	0	0	0	0	0	1	0
FBgn0030683	CG8239	chrX:15749165-15760733	16.267	15.8211	-0.0400976	-0.23014	0	0	0	0	0	0	0	0	1	0	0	1	0	0	0	0	1	0
FBgn0030685	Graf	chrX:15749165-15760733	5.32445	4.20666	-0.339956	0.10506	0	0	0	0	0	3	0	0	0	1	2	0	0	0	0	0	0	0
FBgn0030686	mRpL3	chrX:15761247-15762663	68.9089	73.4661	0.0923901	0.101467	0	0	0	0	0	0	0	1	0	0	0	0	0	0	0	0	0	0
FBgn0030687	CG17209	chrX:15762955-15769514	25.4828	24.7527	-0.0419339	0.171927	0	0	0	0	0	0	0	0	0	0	0	0	0	0	0	0	0	0
FBgn0030692	mRpS30	chrX:15786046-15788288	105.965	99.1515	-0.095886	-0.0903227	0	0	0	0	0	0	0	0	0	0	0	0	0	0	0	0	0	0
FBgn0030693	CG8974	chrX:15793720-15796028	38.5635	63.0514	0.709293	0.474452	0	0	0	0	1	0	0	0	0	0	0	1	0	0	0	0	0	0
FBgn0030694	CG15602	chrX:15799425-15800961	20.0196	18.0484	-0.149548	-0.170398	0	0	0	0	0	0	1	0	0	0	0	0	0	0	0	0	0	0
FBgn0030699	CG8578	chrX:15844475-15847858	42.2934	32.5356	-0.378413	-0.194384	0	0	0	0	0	0	0	0	0	0	0	0	0	0	0	0	0	0
FBgn0030701	CG16952	chrX:15870182-15875607	11.9544	6.55831	-0.86615	-0.774165	0	0	0	0	0	0	0	1	0	0	1	2	0	0	0	0	0	0
FBgn0030703	MSBP	chrX:15887566-15890109	78.1185	57.181	-0.450128	-0.389097	0	0	0	0	1	0	0	0	0	0	0	1	0	0	0	0	0	0
FBgn0030704	CG15916	chrX:15890588-15891547	21.4367	20.2023	-0.0855625	-0.00661936	0	0	0	0	0	1	0	0	0	0	0	1	0	0	0	0	0	0
FBgn0030710	CG8924	chrX:15941076-15944449	6.52774	3.16826	-1.0429	-1.02991	0	0	0	0	1	0	1	0	0	0	0	0	0	0	0	0	0	0
FBgn0030711	Rrp47	chrX:15944896-15946249	20.4679	16.8339	-0.281998	-0.429734	0	0	0	0	1	1	0	0	0	0	0	0	0	0	0	0	0	1
FBgn0030717	CG8931	chrX:15983771-15985405	30.1358	35.4476	0.234208	0.221528	0	0	0	0	0	0	0	0	0	0	0	0	0	0	0	0	0	0
FBgn0030718	ND-20	chrX:15985472-15986808	206.481	232.859	0.173452	0.126457	0	0	0	0	0	0	0	0	0	0	0	0	0	0	0	0	1	0
FBgn0030719	eIF5	chrX:15987007-15991974	18.9584	12.3452	-0.618888	-0.0774806	0	0	0	0	0	0	0	0	0	0	1	1	0	0	0	0	0	0
FBgn0030720	CG8939	chrX:15997015-15999698	96.8883	54.2005	-0.838017	-0.507558	0	0	0	0	0	0	0	0	0	0	0	0	0	0	0	0	0	0
FBgn0030724	Nipsnap	chrX:16070364-16073568	28.7557	36.6203	0.348793	0.178234	0	0	0	0	0	0	0	0	0	0	0	1	0	0	0	0	0	0
FBgn0030731	Mfe2	chrX:16267006-16276180	145.527	121.03	-0.265914	-0.386499	0	0	0	0	0	0	0	0	1	1	2	0	0	0	0	0	0	0
FBgn0030733	UQCR-14	chrX:16285952-16288533	634.035	709.221	0.161675	0.0742072	0	0	0	0	0	0	0	0	0	0	0	0	0	0	0	0	0	0
FBgn0030734	CG9911	chrX:16293852-16303308	306.816	235.587	-0.381114	-0.397878	0	0	1	0	0	0	0	0	0	0	0	0	0	0	0	0	0	0
FBgn0030735	CG3632	chrX:16293852-16303308	21.102	20.7146	-0.0267349	0.0464654	0	0	0	0	0	0	0	0	2	0	1	0	0	0	0	0	0	0
FBgn0030738	CG9915	chrX:16309816-16313138	52.3094	67.8838	0.375999	0.266882	0	0	0	0	0	0	0	0	0	0	0	0	0	0	0	0	0	0
FBgn0030739	SWIP	chrX:16313708-16320370	11.2604	8.28324	-0.442993	-0.641236	0	0	0	0	0	0	0	0	2	1	0	1	0	0	0	0	0	0
FBgn0030740	CG9917	chrX:16321430-16323231	322.484	336.701	0.0622389	0.20025	0	0	0	0	0	0	0	0	0	0	1	1	0	0	1	0	0	0
FBgn0030743	CG9921	chrX:16331280-16333600	85.7594	114.7	0.419502	0.216038	0	0	0	0	0	0	0	0	0	0	0	0	0	0	0	0	0	0
FBgn0030744	CG9992	chrX:16381953-16384908	16.3886	7.0925	-1.20833	-0.721153	0	0	0	0	0	0	0	1	1	0	0	0	0	0	0	0	0	0
FBgn0030745	CG4239	chrX:16385277-16388702	52.7867	55.2219	0.0650665	0.122638	0	0	0	0	1	0	0	0	0	0	0	0	0	0	0	0	1	0
FBgn0030748	Traf-like	chrX:16415045-16422265	11.5613	7.20809	-0.681608	-0.790556	0	0	0	0	0	0	0	0	1	0	1	1	0	0	0	0	0	1
FBgn0030749	AnxB11	chrX:16415045-16422265	51.6444	57.0443	0.143471	0.156529	0	0	0	0	0	0	0	0	0	0	0	1	0	0	0	0	0	0
FBgn0030752	CG9947	chrX:16438679-16441296	158.749	181.876	0.196203	0.157974	0	0	0	0	0	0	0	0	0	0	0	0	0	0	0	0	0	0
FBgn0030753	rngo	chrX:16441432-16446993	39.5793	34.9994	-0.177417	-0.0620969	0	0	0	0	1	0	0	0	0	1	0	0	0	0	0	0	0	0
FBgn0030759	CG13014	chrX:16587872-16588930	38.4637	35.7221	-0.106679	0.041312	0	0	0	0	0	0	0	0	0	0	1	0	0	0	0	0	0	0
FBgn0030761	CG9784	chrX:16593676-16599215	13.9941	17.6636	0.335958	0.367765	0	0	0	0	0	0	0	0	0	0	0	0	0	0	0	0	0	0
FBgn0030768	CG9723	chrX:16651375-16655015	27.2186	24.5123	-0.151084	-0.345283	0	0	0	0	0	0	0	0	0	1	0	0	0	0	0	0	0	0
FBgn0030786	mRpL22	chrX:16783932-16785092	116.451	116.997	0.00675776	0.124191	0	0	0	0	0	0	0	0	0	0	0	0	0	0	0	0	0	0
FBgn0030787	CG9609	chrX:16785114-16787008	8.96396	7.44942	-0.267007	-0.446125	0	0	0	0	0	1	0	0	0	0	2	0	0	1	0	0	0	0
FBgn0030788	Sap30	chrX:16787282-16791266	6.8031	6.16268	-0.142636	-0.246369	0	0	0	0	0	0	0	0	0	0	1	0	0	0	0	0	0	0
FBgn0030789	Rrp45	chrX:16787282-16791266	27.7057	20.8562	-0.409707	-0.597798	0	0	0	0	0	0	0	0	1	0	0	0	0	0	0	0	0	1
FBgn0030790	CG4768	chrX:16792118-16800710	7.91414	6.50486	-0.282915	-0.0997245	0	0	0	1	0	0	0	0	1	0	0	1	0	0	0	0	0	0
FBgn0030791	CG9132	chrX:16792118-16800710	25.3309	8.31359	-1.60736	-1.26626	0	0	0	0	0	0	0	0	0	0	0	0	0	1	0	0	1	1
FBgn0030792	CG4789	chrX:16800929-16803344	98.409	112.81	0.197036	0.00845995	0	0	0	0	0	0	0	0	0	0	1	0	0	0	0	0	0	0
FBgn0030793	CG9125	chrX:16800929-16803344	35.9705	33.0965	-0.120136	-0.548395	0	0	0	0	0	0	0	0	0	2	0	0	0	0	0	0	0	0
FBgn0030796	CG4829	chrX:16811698-16826494	25.328	6.77782	-1.90184	-2.17248	0	0	0	0	0	1	0	0	1	1	0	0	0	0	0	0	0	0
FBgn0030797	CG13004	chrX:16826680-16835520	17.4805	10.3349	-0.758226	-0.810132	0	0	0	0	0	3	0	0	0	0	0	0	0	0	0	0	0	0
FBgn0030799	CG4872	chrX:16881346-16884365	19.1503	11.129	-0.783037	-0.909733	0	0	1	0	0	0	0	0	0	0	0	1	0	0	0	0	0	0
FBgn0030800	Nprl2	chrX:16881346-16884365	23.0332	21.2837	-0.113964	-0.315005	0	0	0	0	0	0	0	0	0	1	0	0	0	0	0	0	0	0
FBgn0030801	Rcp	chrX:16884580-16886612	9.58248	11.1489	0.218436	0.637907	0	0	0	0	0	0	0	0	0	0	0	0	0	0	0	0	0	0
FBgn0030802	DENR	chrX:16884580-16886612	121.749	133.484	0.132756	-0.0332995	0	0	0	0	0	0	0	0	0	0	0	0	0	0	0	0	0	0
FBgn0030803	CG4880	chrX:16886817-16888729	32.6318	17.4427	-0.903658	-0.853798	0	0	0	0	0	0	0	0	0	0	0	0	0	0	0	0	0	0
FBgn0030805	wus	chrX:16938243-16940873	8.95328	6.72307	-0.413295	-0.24478	0	0	0	0	0	0	0	0	0	1	0	0	0	0	0	0	0	0
FBgn0030806	CG13001	chrX:16941085-16942871	6.67463	3.81205	-0.808122	-0.810346	0	0	1	0	1	0	0	0	0	0	0	0	0	0	0	0	0	0
FBgn0030808	RhoGAP15B	chrX:16943289-16968679	22.0633	23.5085	0.0915291	0.300843	0	1	0	1	0	0	0	0	0	1	0	0	0	0	0	1	0	0
FBgn0030809	Ubr1	chrX:16943289-16968679	38.2288	28.6696	-0.415137	-0.0935919	0	0	0	0	0	0	0	0	0	0	1	0	0	0	0	0	0	0
FBgn0030834	CG8675	chrX:17232941-17305475	52.8426	69.5204	0.395733	0.0247246	0	0	0	0	0	0	0	0	0	0	0	0	0	0	0	0	0	1
FBgn0030838	CG5445	chrX:17232941-17305475	13.3823	11.5701	-0.209928	-0.107951	0	0	0	0	0	0	0	0	0	1	0	0	0	0	0	0	0	0
FBgn0030839	CG5613	chrX:17422319-17443994	8.64163	12.37	0.517476	0.633047	0	0	0	0	0	0	0	0	0	1	0	1	0	0	0	0	0	0
FBgn0030850	stas	chrX:17623220-17627895	41.1082	24.4585	-0.74909	-0.297611	0	0	0	0	0	0	0	0	0	1	1	0	0	0	0	0	0	0
FBgn0030851	CG8326	chrX:17628163-17629492	13.9262	11.1772	-0.317247	-0.658073	0	0	0	0	0	0	0	0	0	0	0	0	0	0	0	0	0	1
FBgn0030853	ND-24	chrX:17632088-17633509	133.363	169.836	0.348784	0.234752	0	0	0	0	0	0	0	0	0	0	0	0	0	0	0	0	0	0
FBgn0030854	CG8289	chrX:17633690-17636044	74.6572	76.0098	0.0259042	-0.130085	0	0	0	0	0	0	0	0	0	1	0	0	0	0	0	0	0	0
FBgn0030855	CG5800	chrX:17636280-17639003	43.2528	26.8445	-0.688165	-0.524791	0	0	0	0	0	1	0	0	0	0	2	0	0	0	0	0	0	0
FBgn0030858	IntS2	chrX:17652760-17656818	32.2565	31.7308	-0.0237064	0.0671667	0	0	0	1	0	0	0	0	1	0	3	1	0	0	0	0	0	0
FBgn0030863	CG8188	chrX:17698916-17703024	5.46589	4.26889	-0.356595	0.025838	0	0	0	0	0	0	0	0	0	0	1	0	1	0	0	0	4	3
FBgn0030864	CG8173	chrX:17707400-17709653	24.7005	17.4236	-0.503497	-0.771706	0	0	1	0	0	1	0	0	0	1	0	0	0	0	0	0	0	0
FBgn0030871	CG8142	chrX:17842160-17844704	39.5287	24.8112	-0.671912	-0.574814	0	0	0	0	0	0	0	0	0	0	0	0	0	0	0	0	1	0
FBgn0030872	Ucp4A	chrX:17844948-17850342	20.2046	24.4777	0.276784	0.564847	0	0	0	0	0	0	0	0	0	0	0	0	0	0	0	0	0	0
FBgn0030873	CG15814	chrX:17844948-17850342	48.1281	34.7035	-0.471799	-0.586362	0	0	0	0	0	0	0	0	0	1	0	2	0	0	0	1	0	0
FBgn0030874	Spt7	chrX:17850459-17852685	8.08272	16.2962	1.01162	0.886108	0	0	0	0	0	0	0	0	0	0	0	1	0	0	0	0	0	0
FBgn0030876	CG6762	chrX:17856973-17860800	13.6854	12.0237	-0.186761	-0.482435	0	0	0	0	0	0	0	0	0	2	0	0	0	0	0	0	0	0
FBgn0030877	Arp8	chrX:17856973-17860800	16.926	22.1773	0.38984	0.225253	0	0	0	0	0	0	0	0	0	0	0	0	0	0	0	0	0	0
FBgn0030878	CG6769	chrX:17861001-17887222	48.0557	50.2981	0.0657941	-0.0256421	0	0	1	0	0	0	0	0	0	1	1	0	0	0	0	0	0	0
FBgn0030883	CG7772	chrX:17906030-17907261	16.2507	7.86891	-1.04626	-1.39289	0	0	1	0	0	0	0	0	0	1	0	0	0	0	0	0	0	0
FBgn0030890	CG7536	chrX:18078490-18088532	27.3563	5.75296	-2.24949	-1.83483	0	0	0	1	0	0	0	0	0	1	1	0	0	1	1	0	0	0
FBgn0030891	Ada3	chrX:18078490-18088532	29.369	27.5896	-0.090169	-0.0140154	0	0	0	0	0	0	0	0	0	0	0	1	0	0	0	0	0	0
FBgn0030892	CG7206	chrX:18088724-18090509	17.1943	29.9563	0.800928	0.521343	0	0	0	0	0	0	0	0	0	0	1	0	0	0	0	0	1	0
FBgn0030893	RhoGAP16F	chrX:18093144-18097413	141.297	124.398	-0.183768	-0.227452	0	0	0	0	0	0	0	0	0	1	0	1	0	0	0	0	0	0
FBgn0030894	CG7192	chrX:18097557-18101314	27.5391	21.967	-0.326145	-0.381639	0	0	0	0	0	0	0	0	0	0	1	1	0	0	0	1	0	0
FBgn0030915	CG6179	chrX:18380081-18381479	18.3742	22.4204	0.287131	-0.0433366	0	0	0	0	0	0	0	0	0	1	0	0	0	0	0	0	0	0
FBgn0030929	CG15043	chrX:18493192-18494168	12.2296	8.62798	-0.503286	-0.57045	0	0	0	1	0	0	0	0	0	1	0	0	0	0	0	0	0	0
FBgn0030930	GalNAc-T2	chrX:18495066-18499986	85.6968	21.2539	-2.01151	-1.79737	0	0	0	0	0	0	0	0	0	0	0	0	1	0	0	1	1	1
FBgn0030941	wgn	chrX:18624041-18634908	74.0309	59.249	-0.321336	-0.224463	0	0	0	0	0	0	0	0	0	0	0	0	0	0	0	0	0	0
FBgn0030943	CG6540	chrX:18648181-18650444	97.1759	84.702	-0.198203	-0.394618	0	0	0	0	0	0	0	0	0	0	0	0	0	0	0	0	0	0
FBgn0030944	CG6617	chrX:18648181-18650444	122.063	124.176	0.0247516	-0.0280242	0	0	0	0	0	0	0	0	0	0	0	0	0	0	0	0	0	0
FBgn0030945	Ing3	chrX:18650717-18653091	12.7254	17.6087	0.468583	0.363028	0	0	0	0	0	0	0	0	0	0	0	0	0	0	0	0	0	0
FBgn0030946	CG6659	chrX:18653391-18657286	112.525	86.2917	-0.382954	-0.363312	0	0	0	0	0	0	0	0	0	0	1	0	0	0	0	1	0	0
FBgn0030955	CG6891	chrX:18775227-18783494	686.887	884.11	0.364153	0.162307	0	0	0	0	0	0	0	0	0	0	0	0	0	0	0	0	0	0
FBgn0030956	CG18259	chrX:18775227-18783494	13.8609	11.1034	-0.320021	-0.354554	0	0	0	0	0	0	0	0	0	0	0	0	0	0	0	0	0	0
FBgn0030959	CG6961	chrX:18786141-18788210	10.1555	11.9021	0.228955	-0.118008	0	0	0	0	0	0	0	0	0	0	0	0	0	0	0	0	0	0
FBgn0030963	CG7101	chrX:18830590-18832123	17.0703	17.5004	0.0359015	0.0219233	0	0	0	0	0	0	0	0	0	0	0	0	0	0	0	0	0	0
FBgn0030964	Pvf1	chrX:18832681-18842901	29.4216	17.6786	-0.734873	-0.939873	0	0	0	0	0	0	0	0	0	0	0	0	0	0	0	0	0	0
[truncated: 3,832 more rows]

## Sheet: miR4
FlyBase ID	Gene name	Genomic locus (dm6)	Mock expression level (FPKM)	miR4 expression level (FPKM)	Raw mRNA fold change (log2)	Normalized mRNA fold change (log2)	# 8mer sites, 5' UTR	# 7mer-m8 sites, 5' UTR	# 7mer-A1 sites, 5' UTR	# 6mer sites, 5' UTR	# Offset 6mer sites, 5' UTR	# 6mer-A1 sites, 5' UTR	# 8mer sites, ORF	# 7mer-m8 sites, ORF	# 7mer-A1 sites, ORF	# 6mer sites, ORF	# Offset 6mer sites, ORF	# 6mer-A1 sites, ORF	# 8mer sites, 3' UTR	# 7mer-m8 sites, 3' UTR	# 7mer-A1 sites, 3' UTR	# 6mer sites, 3' UTR	# Offset 6mer sites, 3' UTR	# 6mer-A1 sites, 3' UTR
FBgn0000008	a	chr2R:22136967-22174691	5.48941	4.16273	-0.399121	-0.365539	0	0	0	0	0	0	0	0	0	0	1	2	0	0	0	0	0	0
FBgn0000017	Abl	chr3L:16615865-16647882	10.8973	7.31435	-0.575163	-0.252707	0	0	0	0	0	0	0	0	0	0	0	0	0	0	2	2	3	7
FBgn0000018	abo	chr2L:10973442-10975293	70.6681	78.8182	0.15747	0.126416	0	0	0	0	0	0	0	0	0	0	1	0	0	0	0	0	0	0
FBgn0000032	Acph-1	chr3R:29991143-29993411	21.3748	30.4174	0.508985	0.32306	0	0	0	0	0	0	0	0	0	0	0	0	0	0	0	0	0	0
FBgn0000042	Act5C	chrX:5900860-5905399	2233.6	2223.87	-0.00630051	-0.0831355	0	0	0	0	0	0	0	0	0	0	0	0	0	0	0	0	0	1
FBgn0000043	Act42A	chr2R:6013909-6015689	2923.58	2856.8	-0.0333393	-0.0740047	0	0	0	0	0	1	0	1	0	0	0	0	0	0	0	0	0	0
FBgn0000052	ade2	chr2L:6038116-6046050	60.6734	62.4278	0.0411242	0.0420418	0	0	0	0	0	0	0	0	0	0	1	1	0	0	0	0	0	1
FBgn0000053	ade3	chr2L:7013395-7023898	63.3463	67.3579	0.0885874	0.0993242	0	0	1	0	0	0	0	0	0	0	0	0	0	0	0	0	0	0
FBgn0000054	Adf1	chr2R:6662264-6668085	55.9014	55.7389	-0.00419899	-0.0331734	0	0	0	0	0	0	0	0	0	0	0	0	0	0	0	0	0	0
FBgn0000057	adp	chr2R:18151703-18154060	29.3553	30.0737	0.0348816	-0.0310779	0	0	0	0	0	0	0	0	0	0	1	0	0	0	0	0	0	0
FBgn0000063	Mps1	chr3R:17671270-17682515	17.223	14.9601	-0.203219	0.0815959	0	0	0	0	0	0	0	0	0	0	0	2	0	0	0	0	0	0
FBgn0000064	Ald	chr3R:26254068-26261591	109.491	86.0698	-0.347232	-0.257032	0	0	0	0	0	0	0	0	0	0	0	0	0	0	0	0	1	0
FBgn0000071	Ama	chr3R:6762592-6765261	23.3469	22.4476	-0.0566676	0.481446	0	0	0	0	0	0	0	0	0	0	0	0	0	0	0	0	0	0
FBgn0000077	amx	chrX:9243816-9247336	21.6351	17.1151	-0.338104	-0.21768	0	0	0	0	0	0	0	0	0	0	1	0	0	0	0	0	0	0
FBgn0000083	AnxB9	chr3R:21065240-21073319	715.574	802.234	0.164922	0.0394912	0	0	0	0	0	0	0	0	0	0	0	0	0	0	0	0	0	0
FBgn0000084	AnxB10	chrX:20170221-20173514	210.11	187.109	-0.167271	-0.381536	0	0	0	0	0	0	0	0	0	0	0	0	0	0	0	0	1	0
FBgn0000094	Anp	chr3R:30209947-30210382	107.093	164.364	0.618027	0.697541	0	0	0	0	0	0	0	0	0	0	0	0	0	0	0	0	0	0
FBgn0000097	aop	chr2L:2155752-2178754	9.77235	7.20525	-0.439657	-0.0733588	0	0	0	1	0	0	0	0	0	0	0	0	0	1	0	1	1	0
FBgn0000100	RpLP0	chr3L:22075866-22077487	3442.81	4229.66	0.296955	0.0530937	0	0	0	0	0	0	0	0	0	0	0	0	0	0	0	0	0	0
FBgn0000109	Aprt	chr3L:1883794-1885019	24.9055	21.0084	-0.245494	-0.153347	0	0	0	0	0	0	0	0	0	0	0	1	0	0	0	0	0	0
FBgn0000115	Arl1	chr3L:15983134-15987815	128.453	114.234	-0.16924	-0.209875	0	0	0	0	0	0	0	0	0	0	0	0	0	0	0	0	1	0
FBgn0000116	Argk	chr3L:9048780-9066027	9.93367	15.1692	0.610747	-0.0866617	0	0	0	0	0	0	0	0	0	0	0	0	0	0	0	0	0	1
FBgn0000117	arm	chrX:1890255-1900646	251.215	259.668	0.0477463	-0.0812586	0	0	0	0	0	0	0	0	0	0	1	0	0	0	0	0	0	0
FBgn0000119	arr	chr2R:13453639-13483229	10.9846	8.10279	-0.438985	-0.238485	0	0	0	0	0	0	0	0	0	0	1	0	0	0	1	0	1	1
FBgn0000139	ash2	chr3R:24650124-24654820	39.1074	59.9758	0.616939	0.34242	0	0	0	0	0	0	0	0	0	0	1	1	0	0	0	0	0	0
FBgn0000140	asp	chr3R:24753848-24760513	16.8446	17.016	0.0146011	0.236452	0	0	0	0	0	0	0	0	0	2	1	1	0	0	0	0	0	1
FBgn0000147	aurA	chr3R:11963123-11967691	31.5205	27.1112	-0.217404	-0.183888	0	0	0	0	0	0	0	0	0	0	0	1	0	0	0	0	0	0
FBgn0000150	awd	chr3R:31744281-31746077	4802.21	5011.13	0.0614367	-0.0141198	0	0	0	0	0	0	0	0	0	0	0	0	0	0	0	0	0	1
FBgn0000152	Axs	chrX:16679296-16683895	15.0994	18.2749	0.275366	0.119011	0	0	0	0	0	0	0	0	0	0	0	1	0	0	0	0	0	0
FBgn0000173	ben	chrX:13996344-13999805	50.7418	45.7537	-0.149288	0.00713465	0	0	0	0	0	0	0	0	0	0	0	0	0	0	0	0	1	4
FBgn0000181	bic	chr2R:12870248-12871794	1333.75	1501.07	0.170498	0.0306355	0	0	0	0	0	0	0	0	0	0	0	0	0	0	0	0	0	0
FBgn0000183	BicD	chr2L:17459604-17474773	22.1523	15.777	-0.48963	-0.337236	0	0	0	0	0	0	0	0	0	0	1	0	0	0	0	0	0	1
FBgn0000212	brm	chr3L:15970081-15982869	50.991	37.3114	-0.450625	-0.350572	0	0	0	0	0	0	0	0	0	0	0	1	0	0	1	0	0	0
FBgn0000221	brn	chrX:4104341-4105791	14.4886	22.2162	0.616689	0.36891	0	0	0	0	0	0	0	0	0	0	0	0	0	0	0	0	0	1
FBgn0000228	Bsg25D	chr2L:5271727-5278548	12.5516	10.7325	-0.225887	-0.144703	0	0	0	0	0	0	0	0	0	0	1	0	0	0	0	0	0	1
FBgn0000229	bsk	chr2L:10247501-10250501	51.6411	41.6289	-0.310936	-0.195079	0	0	0	0	0	0	0	0	0	1	0	0	0	0	0	0	0	0
FBgn0000239	bur	chr2L:21174181-21179683	31.9046	30.4194	-0.0687736	0.00888051	0	0	1	0	0	0	0	0	0	0	1	0	0	0	0	0	0	0
FBgn0000244	by	chr3R:9528237-9533011	5.8569	5.64034	-0.0543547	-0.0570922	0	0	0	0	0	0	0	0	0	0	0	0	0	0	0	0	0	0
FBgn0000247	ca	chr3R:29803195-29816451	27.1981	25.1494	-0.112981	-0.211522	0	0	0	0	1	0	0	1	1	1	0	0	0	0	0	0	0	0
FBgn0000250	cact	chr2L:16310955-16326207	40.7094	48.626	0.256368	0.21583	0	0	0	0	0	0	0	0	0	0	0	0	0	0	0	0	0	0
FBgn0000253	Cam	chr2R:12259397-12278809	34.1539	21.0166	-0.700518	-0.412251	0	0	0	0	0	0	0	0	0	0	0	0	1	1	0	0	1	2
FBgn0000256	capu	chr2L:3872645-3902860	61.5333	60.8915	-0.0151268	-0.12258	0	0	0	0	0	0	0	1	0	0	0	0	0	0	0	0	0	0
FBgn0000257	car	chrX:19566018-19569401	17.8415	21.4564	0.266177	0.215014	0	0	0	0	0	0	0	0	0	0	0	0	0	0	0	0	0	0
FBgn0000259	CkIIbeta	chrX:11792532-11801587	15.4893	14.5141	-0.0938203	0.0146234	0	0	0	0	0	0	0	0	0	0	0	0	0	0	0	0	0	3
FBgn0000261	Cat	chr3L:18822603-18828188	170.472	126.134	-0.434577	-0.315264	0	0	0	1	0	0	0	0	0	0	0	0	0	0	0	0	0	0
FBgn0000276	CecA1	chr3R:30210873-30211273	598.096	710.438	0.24833	0.200442	0	0	0	0	0	0	0	0	0	0	0	0	0	0	0	0	0	0
FBgn0000277	CecA2	chr3R:30212155-30212568	241.493	188.375	-0.358379	-0.201081	0	0	0	0	0	0	0	0	0	0	0	0	0	0	0	0	0	0
FBgn0000278	CecB	chr3R:30213314-30213797	64.0553	54.7756	-0.225783	-0.240088	0	0	0	0	1	0	0	0	0	0	0	0	0	0	0	0	0	0
FBgn0000279	CecC	chr3R:30216483-30216938	72.0275	82.0222	0.187467	0.0676566	0	0	0	0	0	0	0	0	0	0	0	0	0	0	0	0	0	1
FBgn0000283	Cp190	chr3R:15268661-15275241	28.3447	19.1983	-0.562101	-0.340806	0	0	0	0	0	0	0	0	0	1	0	1	0	0	0	0	0	0
FBgn0000289	cg	chr2R:14173692-14182838	21.4373	22.4329	0.0654888	0.197125	0	0	0	1	0	0	0	0	0	0	2	0	0	0	0	0	0	1
FBgn0000299	Cg25C	chr2L:5029608-5037279	1514.87	2252.09	0.572067	0.668828	0	0	0	0	0	0	0	0	1	0	0	0	0	0	0	0	0	0
FBgn0000308	chic	chr2L:5972114-5981018	371.79	379.459	0.0294553	0.0874738	0	0	0	0	0	0	0	0	0	0	0	0	0	0	0	0	1	1
FBgn0000316	cin	chrX:255673-263999	37.1623	32.6129	-0.188398	0.0139339	0	0	0	0	0	0	0	0	1	0	1	1	0	0	0	0	0	0
FBgn0000317	ck	chr2L:15044962-15057862	10.9816	8.02468	-0.452574	-0.32746	0	0	0	0	0	0	0	0	1	0	4	1	0	0	0	0	0	0
FBgn0000318	cl	chr2L:5520134-5523898	855.466	829.151	-0.0450756	-0.194685	0	0	0	0	0	0	0	0	0	0	0	0	0	0	0	0	0	0
FBgn0000319	Chc	chrX:15827985-15835490	289.98	263.16	-0.140013	0.0372783	0	0	0	0	0	0	0	0	0	1	0	1	0	0	0	0	0	1
FBgn0000326	clt	chr2R:21617060-21619079	19.713	20.9687	0.0890907	-0.0618023	0	0	0	0	0	0	0	0	0	0	0	1	0	0	0	0	0	0
FBgn0000330	cm	chrX:7009005-7011145	23.8041	9.75706	-1.28669	-1.37164	0	0	0	0	0	0	0	0	0	0	0	0	1	0	0	0	0	0
FBgn0000339	cni	chr2L:16309291-16310726	148.058	179.865	0.280751	0.104826	0	0	0	0	0	0	0	0	0	0	0	0	0	0	0	1	1	0
FBgn0000352	cos	chr2R:7382175-7387115	10.7581	10.3733	-0.0525477	0.181515	0	0	0	0	0	0	0	0	0	0	1	1	0	0	0	0	0	2
FBgn0000370	crc	chr2L:21310865-21319527	465.749	431.471	-0.110291	-0.0324676	0	0	0	0	0	0	0	0	0	0	1	1	0	0	0	0	0	0
FBgn0000376	crm	chrX:2732468-2738773	8.41758	8.52996	0.0191325	-0.0932054	0	0	0	0	0	0	0	0	0	0	0	0	0	0	0	0	0	0
FBgn0000377	crn	chrX:2247593-2249983	35.1302	36.0879	0.0388048	-0.0662661	0	0	0	0	0	0	0	1	0	1	1	0	0	0	0	1	0	0
FBgn0000392	cup	chr2L:6663663-6676635	13.5002	14.9333	0.145553	0.338128	0	0	0	0	0	0	0	0	0	0	1	0	0	0	0	0	0	0
FBgn0000394	cv	chrX:5690001-5695205	55.2257	61.5477	0.156367	0.166114	0	0	0	0	0	0	0	0	0	0	0	0	0	0	0	0	0	0
FBgn0000395	cv-2	chr2R:21355014-21379464	7.16207	5.3117	-0.431201	-0.539358	0	0	0	0	0	0	0	0	0	0	1	0	0	2	0	0	0	0
FBgn0000404	CycA	chr3L:11826718-11833578	77.35	67.2302	-0.202291	-0.0694272	0	0	0	0	0	0	0	0	0	0	0	0	0	0	0	0	0	0
FBgn0000405	CycB	chr2R:22803520-22806948	112.098	111.032	-0.0137772	-0.0116066	0	0	0	0	0	0	0	0	0	0	0	0	0	0	0	0	0	0
FBgn0000409	Cyt-c-p	chr2L:16719931-16722644	918.817	874.265	-0.071706	-0.102885	0	0	0	0	0	0	0	0	0	0	0	0	0	0	0	0	0	0
FBgn0000412	D1	chr3R:9238082-9240654	89.2142	89.4344	0.00355647	0.122597	0	0	0	1	0	0	0	0	0	0	0	0	0	0	0	0	0	0
FBgn0000416	Sap	chr3R:30881791-30889062	927.847	951.745	0.0366881	0.0390883	0	0	0	0	0	0	0	0	0	0	1	0	0	0	0	1	0	0
FBgn0000426	SmF	chr2R:12182638-12185506	242.827	245.711	0.0170383	0.00176757	0	0	0	0	0	0	0	0	0	0	0	0	0	0	0	0	0	0
FBgn0000447	Dhod	chr3R:8651083-8654766	77.569	85.1794	0.135024	0.143838	0	0	0	0	0	0	0	0	0	1	0	0	0	0	0	0	0	0
FBgn0000454	Dip-B	chr3R:13782287-13785676	179.057	173.997	-0.0413562	-0.158219	0	0	0	0	0	0	0	1	1	0	0	0	0	0	0	0	0	0
FBgn0000455	Dip-C	chr3R:12411808-12413759	37.4139	48.9464	0.387628	0.287887	0	0	0	0	0	0	0	0	0	0	0	0	0	0	0	0	1	0
FBgn0000482	dor	chrX:1523553-1669297	25.9153	30.1937	0.22044	0.202939	0	0	0	0	0	0	0	1	0	0	0	0	0	0	0	0	0	0
FBgn0000499	dsh	chrX:11355880-11358724	21.9874	24.6056	0.162311	0.0834072	0	0	0	0	0	0	0	0	0	0	0	0	0	0	0	0	0	0
FBgn0000520	dwg	chrX:2727697-2730042	12.0002	14.0813	0.230721	0.117428	0	0	0	0	0	0	0	0	0	0	1	0	0	0	0	0	0	0
FBgn0000524	dx	chrX:6533998-6538575	6.18805	4.92005	-0.33081	-0.0407988	0	0	0	0	0	0	0	0	0	0	0	0	0	0	0	0	0	0
FBgn0000536	eas	chrX:16278327-16285618	46.6613	55.6952	0.255324	0.290712	0	0	0	0	0	0	0	0	0	0	1	0	0	0	0	0	0	1
FBgn0000542	ec	chrX:3811697-3857621	15.2631	19.3088	0.339213	0.469746	0	0	0	0	0	0	0	0	0	0	2	0	0	0	0	0	0	0
FBgn0000543	ecd	chr3L:2262918-2265857	22.3242	26.5328	0.249172	0.0563326	0	0	0	0	0	0	0	0	0	0	0	0	0	0	0	0	0	0
FBgn0000556	Ef1alpha48D	chr2R:11891134-11895762	6720.16	6611.97	-0.0234161	-0.0253542	0	0	0	0	0	0	0	0	0	0	0	0	0	0	0	0	0	0
FBgn0000559	EF2	chr2L:21677912-21682164	4602.38	5274.89	0.196761	0.051148	0	0	0	0	0	0	0	0	0	1	0	1	0	0	0	0	0	0
FBgn0000562	egl	chr2R:23734903-23746829	20.3355	18.0448	-0.17241	0.00195513	0	0	0	0	0	1	0	0	0	0	0	0	0	0	0	0	0	0
FBgn0000565	Eip71CD	chr3L:15511051-15513202	28.5404	24.2793	-0.233278	-0.158078	1	0	0	0	0	0	1	0	0	0	0	0	0	0	0	0	0	0
FBgn0000566	Eip55E	chr2R:18627917-18629395	222.465	193.703	-0.199727	-0.102022	0	0	0	0	0	0	0	0	0	0	0	0	0	0	0	0	0	0
FBgn0000578	ena	chr2R:19141631-19163705	8.61052	7.21599	-0.254903	-0.170596	0	0	0	0	0	0	0	0	0	0	0	0	0	0	0	0	0	0
FBgn0000579	Eno	chr2L:1724767-1729762	620.423	572.217	-0.116692	-0.24163	0	0	0	0	0	0	0	0	0	0	0	0	0	0	0	0	1	0
FBgn0000581	E(Pc)	chr2R:11452042-11465270	6.29513	4.86941	-0.370489	-0.0558677	0	0	0	0	0	0	0	0	1	0	0	0	0	0	0	1	1	1
FBgn0000588	esc	chr2L:11814155-11928572	29.7937	33.2914	0.160138	0.273968	0	0	0	0	0	0	0	0	0	0	1	1	0	0	0	0	0	0
FBgn0000611	exd	chrX:15992467-15996509	29.0227	19.4742	-0.575621	-0.301182	0	0	0	0	0	0	0	0	0	0	0	0	0	0	0	0	1	1
FBgn0000615	exu	chr2R:20667426-20673495	18.5669	11.5047	-0.690504	-0.587573	0	0	1	0	0	0	0	0	0	0	1	0	1	0	0	0	0	1
FBgn0000617	e(y)1	chrX:17842160-17844704	60.3596	56.0459	-0.106974	-0.0655503	0	0	0	0	0	0	0	0	0	0	0	0	0	0	0	0	0	0
FBgn0000618	e(y)2	chrX:11573730-11576620	89.9715	92.6418	0.0421944	-0.0221367	0	0	0	0	0	0	0	0	0	0	0	0	0	0	0	0	0	1
FBgn0000629	E(z)	chr3L:10631078-10638130	23.6467	25.3039	0.0977239	0.133442	0	0	0	0	0	0	0	0	0	0	0	1	0	0	0	0	0	0
FBgn0000662	fl(2)d	chr2R:13819623-13824553	17.4992	18.1626	0.053688	0.0764821	0	0	0	0	1	0	0	0	0	0	0	0	0	0	0	1	0	1
FBgn0000667	Actn	chrX:2010859-2061915	28.6355	23.1629	-0.305991	-0.269791	0	0	0	0	0	0	0	0	0	0	0	0	0	0	0	2	1	2
FBgn0000709	fliI	chrX:21339740-21345088	24.2816	30.9345	0.349356	0.368262	0	0	0	0	0	0	0	0	0	0	1	1	0	0	0	0	0	0
FBgn0000711	flw	chrX:10385959-10409817	5.72397	6.34073	0.147632	0.172345	0	0	0	0	0	0	1	0	0	0	0	0	1	0	0	0	1	1
FBgn0000719	fog	chrX:22824316-22885541	9.34777	8.90779	-0.0695548	0.162507	0	0	0	1	0	0	0	0	0	0	1	0	0	0	0	0	1	1
FBgn0000721	for	chr2L:3622073-3656953	16.5773	12.9138	-0.360295	-0.391517	0	0	0	0	0	0	0	0	0	0	1	0	0	0	0	0	0	0
FBgn0000723	FER	chr3R:9365397-9394546	18.4478	19.0338	0.0451147	0.182891	0	0	0	0	0	0	0	0	0	1	0	1	1	0	0	0	0	0
FBgn0000826	png	chrX:1356487-1357601	5.16622	12.4489	1.26884	0.865187	0	0	0	0	0	0	0	0	0	0	0	0	0	0	0	0	0	0
FBgn0000928	fs(1)Yb	chrX:2720467-2724158	11.9477	17.0446	0.51258	0.356197	0	0	0	0	0	0	0	1	0	0	1	0	1	0	0	0	0	0
FBgn0000996	dup	chr2R:15376618-15387851	51.9391	50.6451	-0.0364	-0.027093	0	0	0	0	0	0	0	0	0	0	0	0	0	0	0	0	0	0
FBgn0001079	fu	chrX:18657754-18662153	18.4881	18.6825	0.0150898	0.0715528	0	0	0	0	0	0	0	0	0	0	0	1	0	0	0	0	0	0
FBgn0001086	fzy	chr2L:16310955-16326207	123.198	134.294	0.124419	0.187462	0	0	0	0	0	0	0	0	0	1	1	1	0	0	0	0	0	0
FBgn0001091	Gapdh1	chr2R:7791900-7793380	623.198	548.136	-0.185156	-0.318184	0	1	0	0	0	0	0	0	0	0	0	0	0	0	0	0	0	0
FBgn0001092	Gapdh2	chrX:15868144-15869661	467.66	356.378	-0.392051	-0.562966	0	0	0	0	0	0	0	0	0	0	0	0	0	0	0	0	0	0
FBgn0001098	Gdh	chr3R:23933911-23943101	49.0779	47.9109	-0.034719	0.0133379	0	0	0	0	0	0	0	0	0	0	0	0	0	0	0	0	0	0
FBgn0001104	Galphai	chr3L:6972749-6980044	136.895	129.954	-0.0750665	0.110132	0	0	0	0	0	0	0	0	0	0	0	0	0	0	0	0	0	0
FBgn0001105	Gbeta13F	chrX:15860114-15866175	6.84647	7.69606	0.168759	0.324795	0	0	0	0	0	0	0	0	0	0	0	0	0	0	0	0	0	2
FBgn0001108	DCTN1-p150	chr3L:13929386-13934656	50.5581	49.8011	-0.0217637	-0.0803032	0	0	0	0	0	0	0	0	0	0	0	3	0	0	0	0	0	0
FBgn0001114	Glt	chr2L:8672697-8679812	73.4319	63.9721	-0.198964	0.00558699	0	1	0	0	0	1	0	0	0	0	0	0	0	0	0	0	0	0
FBgn0001123	Galphas	chr2R:23942537-23946936	21.2271	11.4503	-0.890517	-0.788604	0	0	0	0	0	0	0	1	0	0	0	1	0	0	0	0	0	0
FBgn0001124	Got1	chr2R:16138351-16141928	280.624	256.709	-0.128508	-0.270499	0	0	0	0	0	0	0	0	0	1	1	0	0	0	0	0	0	0
FBgn0001125	Got2	chr2L:1982216-1987758	228.69	247.602	0.114629	0.135165	0	0	0	0	0	0	0	0	0	0	0	0	0	0	0	0	0	0
FBgn0001128	Gpdh	chr2L:5943642-5948968	83.3759	115.449	0.469553	0.414428	0	0	0	0	0	0	0	0	0	0	0	1	0	0	1	0	0	0
FBgn0001133	grau	chr2R:21009763-21011921	24.6034	21.3983	-0.201362	-0.292075	0	0	0	0	0	0	0	0	0	0	0	0	0	0	0	0	0	0
FBgn0001139	gro	chr3R:26041735-26052257	17.912	17.0669	-0.0697251	0.0964851	0	0	0	0	0	0	0	0	0	0	0	0	0	0	0	0	0	0
FBgn0001142	Gs1	chr2L:114725-157666	25.9089	18.3926	-0.494322	-0.976788	0	0	0	0	0	0	0	0	0	0	0	1	0	0	1	0	0	0
FBgn0001145	Gs2	chrX:11422831-11430197	6.85082	4.01803	-0.769788	-0.761737	0	0	0	0	0	0	0	0	0	0	0	0	0	0	0	0	0	1
FBgn0001148	gsb	chr2R:25061963-25064643	8.24755	5.86489	-0.49186	-0.940672	0	0	0	0	0	0	0	0	0	0	1	0	0	0	0	0	0	3
FBgn0001149	GstD1	chr3R:12367816-12369268	835.158	1132.46	0.43934	0.407683	0	0	0	0	0	0	0	0	0	0	0	0	0	0	0	0	0	0
FBgn0001168	h	chr3L:8675758-8679253	32.14	20.829	-0.625773	-0.417112	0	0	0	0	0	0	0	0	0	0	0	0	0	0	0	0	0	0
FBgn0001179	hay	chr3L:10631078-10638130	24.9879	25.1636	0.0101055	-0.0236251	0	0	0	1	0	0	0	0	0	0	0	1	0	0	0	0	0	0
FBgn0001185	her	chr2L:16677184-16679691	10.5567	7.41167	-0.510289	-0.296359	0	0	0	0	0	0	0	0	0	0	0	1	0	0	0	1	1	2
FBgn0001186	Hex-A	chrX:9585674-9589813	15.453	14.0586	-0.136427	0.152914	0	0	0	0	0	0	0	0	0	0	0	0	0	0	0	1	0	0
FBgn0001189	hfw	chrX:1669569-1692768	21.0209	23.0059	0.130182	0.0431986	0	0	0	0	0	0	0	0	0	0	0	0	0	0	0	0	0	1
FBgn0001197	His2Av	chr3R:26866928-26869220	393.924	347.351	-0.181524	-0.10206	0	0	0	0	0	0	0	0	0	0	0	0	0	0	0	0	1	0
FBgn0001202	hook	chr2L:19030843-19033498	43.1945	44.8111	0.0530098	0.0181859	0	0	0	0	0	0	0	0	0	0	1	0	0	0	0	0	0	0
FBgn0001206	Hmr	chrX:10590919-10595855	11.6206	12.5035	0.105652	0.0461565	0	0	0	0	0	0	0	0	0	0	2	0	0	0	0	0	0	0
FBgn0001215	Hrb98DE	chr3R:28599833-28605777	94.7503	64.7361	-0.549559	-0.393488	0	0	0	0	0	0	0	0	0	0	0	0	0	0	0	0	0	0
FBgn0001218	Hsc70-3	chrX:11801695-11807117	485.531	471.743	-0.0415645	0.14313	0	0	0	0	0	0	0	0	0	0	0	0	0	0	0	0	0	1
FBgn0001220	Hsc70-5	chr2R:14252597-14256192	235.35	212.312	-0.148624	-0.0215261	0	0	0	0	0	0	0	0	0	0	0	0	0	0	0	0	0	0
FBgn0001222	Hsf	chr2R:18130302-18134634	26.4151	23.3716	-0.176606	-0.242066	0	0	0	0	0	0	0	0	0	0	0	0	0	0	0	0	0	0
FBgn0001223	Hsp22	chr3L:9372721-9374964	62.0868	75.1842	0.276143	0.862329	0	0	0	0	1	1	0	0	0	0	0	0	0	0	0	0	0	0
FBgn0001224	Hsp23	chr3L:9381881-9382765	170.591	237.495	0.477353	0.873414	0	0	0	0	0	0	0	0	0	0	0	0	0	0	1	0	0	0
FBgn0001225	Hsp26	chr3L:9376417-9377427	365.045	452.874	0.311036	0.784487	0	0	0	0	0	0	0	0	0	0	0	0	0	0	0	0	0	0
FBgn0001226	Hsp27	chr3L:9384062-9385694	41.7864	43.363	0.0534328	0.575177	0	0	0	0	0	0	0	0	0	0	0	0	0	0	0	0	0	0
FBgn0001230	Hsp68	chr3R:24054390-24057310	213.049	184.987	-0.203763	0.366289	0	0	0	0	0	0	0	0	0	0	0	0	0	0	0	0	0	0
FBgn0001233	Hsp83	chr3L:3192968-3197631	2011.19	1788.11	-0.169608	-0.101374	0	0	0	0	0	0	0	0	0	0	0	0	0	0	0	0	0	0
FBgn0001247	Ide	chr3L:20370312-20375896	39.1177	25.8369	-0.598392	-0.551833	0	0	0	0	0	0	0	3	0	0	0	2	0	0	0	0	0	0
FBgn0001248	Idh	chr3L:8356403-8360906	388.518	409.841	0.0770824	0.00223179	0	0	0	0	0	0	0	0	0	0	0	0	0	0	0	0	0	1
FBgn0001257	ImpL2	chr3L:4224005-4236147	128.924	96.8377	-0.412885	-0.496709	0	0	0	0	0	0	0	0	0	0	0	0	0	1	0	0	0	0
FBgn0001276	ix	chr2R:11359436-11360163	16.0475	13.7698	-0.220835	-0.400112	0	0	0	0	0	0	0	0	0	0	0	0	0	0	0	0	0	0
FBgn0001280	janA	chr3R:30037983-30039533	184.878	190.825	0.045679	0.0116519	0	0	0	0	0	0	0	0	0	0	0	1	0	0	0	0	1	0
FBgn0001291	Jra	chr2R:10096479-10099590	86.54	77.3651	-0.161684	-0.197627	0	0	0	0	0	0	0	0	0	0	0	0	0	0	0	0	0	0
FBgn0001297	kay	chr3R:29765994-29794113	48.0343	40.3264	-0.25234	-0.248482	0	0	0	0	0	0	0	0	0	0	1	0	0	0	0	0	0	0
FBgn0001301	kel	chr2L:18129883-18138083	8.71915	4.75459	-0.874865	-0.755822	0	0	0	0	0	0	0	0	0	0	0	0	0	0	1	0	0	1
FBgn0001308	Khc	chr2R:16266959-16271971	109.96	60.9616	-0.851	-0.914514	0	0	0	0	0	0	0	0	0	0	0	0	0	0	2	0	0	0
FBgn0001316	klar	chr3L:434082-540614	13.6747	15.3754	0.169118	0.164117	0	0	0	0	0	0	0	0	0	1	0	1	0	0	0	0	0	0
FBgn0001324	kto	chr3L:19836613-19844944	30.4327	28.9751	-0.0708115	-0.0666678	0	0	0	0	0	0	0	0	0	0	4	0	0	0	0	0	0	0
FBgn0001330	kz	chrX:2225295-2242035	14.9394	14.0848	-0.0849876	0.129559	0	0	0	0	0	0	0	0	1	0	0	0	0	0	0	0	0	0
FBgn0001341	l(1)1Bi	chrX:629772-635545	20.2874	18.053	-0.168344	0.123475	0	0	0	0	0	0	0	0	0	0	1	2	0	0	0	0	0	1
FBgn0001404	egh	chrX:2588502-2599111	42.0957	37.1612	-0.179875	0.00243365	0	0	0	0	1	0	0	0	0	0	1	0	0	0	0	0	0	0
FBgn0001491	l(1)10Bb	chrX:11324293-11325308	38.5063	34.1422	-0.173536	-0.0459539	0	0	0	0	0	0	0	0	0	0	0	0	0	0	0	0	0	0
FBgn0001565	Hlc	chrX:21385517-21387946	109.357	142.365	0.380554	0.112958	0	0	0	0	0	0	0	0	0	0	0	0	0	0	0	0	0	0
FBgn0001612	Grip91	chrX:13736569-13744683	15.5194	14.1767	-0.130551	0.0533926	0	0	0	0	0	0	0	0	1	0	1	0	0	0	0	0	1	1
FBgn0001941	ifc	chr2L:5986347-5988854	209.004	153.853	-0.441978	-0.56284	0	0	0	0	0	0	0	0	0	0	0	0	0	0	1	0	0	0
FBgn0001942	eIF-4a	chr2L:5981763-5985909	1547.7	1618.47	0.0645099	-0.0773766	0	0	0	0	0	0	0	0	0	0	0	0	0	0	0	0	1	0
FBgn0001961	Arpc1	chr2L:13827940-13829741	639.508	748.734	0.227491	0.202785	0	0	0	0	0	0	0	0	0	0	0	0	0	0	0	0	0	0
FBgn0001965	Sos	chr2L:13813815-13819824	27.3609	25.4073	-0.106876	0.131814	0	0	0	0	0	0	0	0	1	0	0	1	0	0	0	0	0	0
FBgn0001970	Pgant35A	chr2L:14359251-14361411	16.6126	21.9101	0.39932	0.41138	0	0	0	0	0	0	0	0	0	0	0	0	0	0	0	0	0	0
FBgn0001974	l(2)35Bd	chr2L:15009938-15011764	22.2826	16.0775	-0.470871	-0.402523	0	0	0	0	0	0	0	0	0	0	0	2	0	0	0	0	0	0
FBgn0001977	CIAPIN1	chr2L:15035393-15038861	28.9811	33.5072	0.209362	0.149457	0	0	0	0	0	0	0	0	0	0	0	2	0	0	0	0	1	0
FBgn0001978	stc	chr2L:15113479-15118069	72.6202	67.5939	-0.103477	-0.0603243	0	0	0	0	1	0	0	0	0	0	0	0	0	0	0	0	0	0
FBgn0001986	l(2)35Df	chr2L:15752262-15755900	40.7997	39.7994	-0.0358121	0.00134084	0	0	0	0	0	0	0	0	0	0	0	2	0	0	0	0	0	0
FBgn0001989	ND-B17	chr2L:15749318-15751078	163.009	190.168	0.222329	0.0333309	0	0	0	0	0	0	0	0	0	0	0	0	0	0	0	0	1	0
FBgn0001990	wek	chr2L:15764219-15768349	12.9851	17.9727	0.468949	0.526825	0	0	0	0	0	0	0	0	0	0	0	0	0	0	0	0	0	0
FBgn0001995	mRpL4	chr2L:16327068-16329132	79.6008	69.917	-0.187141	-0.273221	0	0	0	0	0	0	0	0	0	1	0	0	0	0	0	0	0	0
FBgn0002021	l(2)37Bb	chr2L:19049075-19051612	30.0715	31.4326	0.0638662	0.0667649	0	0	0	0	0	0	0	0	0	0	0	0	0	0	0	0	0	0
FBgn0002022	Catsup	chr2L:19041861-19045148	213.69	264.197	0.306092	0.260917	0	0	0	0	0	0	0	0	0	0	1	0	0	0	0	0	0	0
FBgn0002031	l(2)37Cc	chr2L:19121344-19123869	228.845	237.262	0.052116	0.0725638	0	0	0	0	0	1	0	0	0	1	0	1	0	0	0	0	0	0
FBgn0002044	swm	chr2L:19490261-19497978	20.7299	18.8868	-0.134334	0.0811041	0	0	0	0	0	0	0	0	0	0	1	1	0	0	0	0	0	0
FBgn0002069	Aats-asp	chr2R:12877003-12883168	228.831	254.846	0.155343	0.157708	0	0	1	1	0	1	0	0	0	0	0	1	0	0	0	0	0	0
FBgn0002121	l(2)gl	chr2L:9838-21376	11.751	7.02018	-0.743207	-0.424896	0	0	0	0	0	0	0	1	1	2	0	2	0	0	0	2	2	0
FBgn0002174	l(2)tid	chr2R:23705438-23709792	90.587	94.258	0.0573106	0.015751	0	0	0	0	0	0	0	0	0	0	0	0	0	0	0	0	0	0
FBgn0002183	dre4	chr3L:1871573-1876312	125.397	115.728	-0.115766	-0.0780355	0	0	0	0	0	0	0	1	0	0	2	1	0	0	0	0	0	0
FBgn0002283	l(3)73Ah	chr3L:16588474-16591050	28.5069	37.8774	0.410025	0.286573	0	0	0	0	0	0	0	0	0	0	0	0	0	0	0	0	0	0
FBgn0002284	Prosbeta6	chr3L:16609399-16610418	486.476	540.512	0.151958	0.10947	0	0	0	0	0	0	0	0	0	0	0	1	0	0	0	0	0	0
FBgn0002354	l(3)87Df	chr3R:13030912-13031598	62.2873	78.1738	0.327747	0.134586	0	0	0	0	0	0	0	0	0	0	0	0	0	0	0	0	0	0
FBgn0002413	dco	chr3R:31054084-31061210	27.9233	19.8642	-0.491297	-0.40773	0	0	0	0	0	0	0	0	0	0	0	0	1	0	0	1	0	0
FBgn0002431	hyd	chr3R:9711141-9725615	22.3486	14.3515	-0.638983	-0.233792	0	0	0	0	0	0	0	0	1	1	4	2	0	0	0	0	0	0
FBgn0002441	l(3)mbt	chr3R:27265456-27273273	18.0028	18.8804	0.0686633	0.201823	0	0	0	1	0	1	0	0	0	0	0	2	0	0	0	0	0	1
FBgn0002466	sti	chr3L:12507997-12514815	47.1665	46.1903	-0.0301754	0.115148	0	0	0	0	0	0	0	0	0	0	2	0	0	0	0	0	0	1
FBgn0002524	lace	chr2L:15499126-15505018	267.15	235.325	-0.182994	-0.120436	0	0	0	0	0	0	0	0	0	0	0	1	0	0	0	1	0	0
FBgn0002525	Lam	chr2L:5542479-5546642	137.473	114.795	-0.260088	-0.0910739	0	0	0	1	0	0	0	0	0	0	0	0	0	0	0	0	0	0
FBgn0002526	LanA	chr3L:6203830-6218022	779.559	577.418	-0.433042	0.10563	0	0	0	0	0	0	0	0	0	0	0	5	0	0	0	0	0	0
FBgn0002542	lds	chr3R:7920430-7967408	55.4146	55.2383	-0.00459828	0.0325564	0	0	0	0	0	0	0	0	0	0	0	0	0	0	0	0	1	0
FBgn0002543	robo2	chr2L:1380085-1420453	16.0628	18.3188	0.189599	0.0279092	0	0	0	0	0	0	0	0	0	0	0	0	0	1	0	0	0	0
FBgn0002552	lin	chr2R:8914523-8918877	19.2912	22.3447	0.211989	0.255832	0	0	0	0	0	0	0	0	0	0	0	0	0	0	0	0	0	0
FBgn0002566	lt	chr2L:22924794-22943135	19.0325	16.7271	-0.186273	-0.0334385	0	0	1	0	0	0	0	2	0	0	1	0	0	0	0	0	1	0
FBgn0002579	RpL36	chrX:628337-629483	7619.89	8754.31	0.200223	-0.0501769	0	0	0	0	0	0	0	0	0	0	0	0	0	0	0	0	0	0
FBgn0002590	RpS5a	chrX:17143587-17148264	4928.59	5673.3	0.203014	0.0765127	0	0	0	0	0	0	0	0	0	0	0	0	0	0	0	0	0	0
FBgn0002593	RpLP1	chr2L:419951-420864	8178.01	9337.2	0.191239	0.0348861	0	0	0	0	0	0	0	0	0	0	0	0	0	0	0	0	0	0
FBgn0002607	RpL19	chr2R:24967876-24969547	5325.16	5843.92	0.134111	-0.0664188	0	0	0	0	0	0	0	0	0	0	0	0	0	0	0	0	1	2
FBgn0002622	RpS3	chr3R:23358811-23360207	4664.57	5230.52	0.16521	-0.0564884	0	0	0	0	0	0	0	0	0	0	0	0	0	0	0	0	1	0
FBgn0002626	RpL32	chr3R:30045228-30046161	6639.25	7561.02	0.187561	-0.059912	0	0	0	0	0	0	0	0	0	0	0	0	0	0	0	0	0	0
FBgn0002638	Rcc1	chr3L:5930261-5932773	134.073	164.109	0.291635	0.159554	0	0	0	0	0	0	0	0	0	0	0	0	0	0	0	0	0	0
FBgn0002641	mal	chrX:20429674-20433210	18.3391	15.6466	-0.229078	-0.147056	0	0	0	0	0	0	0	0	0	0	1	3	0	0	0	0	0	1
FBgn0002645	Map205	chr3R:32055278-32068441	12.8238	9.27812	-0.466924	-0.253816	0	0	0	0	0	0	0	0	0	0	1	0	0	0	1	0	2	1
FBgn0002707	mei-9	chrX:4314229-4318801	8.968	9.70054	0.113279	0.149585	0	0	0	0	0	0	0	0	0	0	1	1	0	0	0	0	0	0
FBgn0002715	mei-S332	chr2R:22106106-22124566	13.0679	8.59686	-0.604143	-0.453069	0	0	0	0	0	0	0	0	0	0	0	0	0	0	1	0	0	0
FBgn0002719	Men	chr3R:12713102-12722442	113.879	147.044	0.368742	0.32195	0	0	0	0	0	0	0	0	0	0	0	0	0	0	0	0	0	0
FBgn0002736	mago	chr2R:21128576-21142261	108.204	118.839	0.135256	0.0982466	0	0	1	0	0	0	0	0	0	0	0	0	0	0	0	0	0	0
FBgn0002774	mle	chr2R:5974856-5980778	15.7847	14.8011	-0.0928304	0.0555887	0	0	0	0	0	0	0	0	0	2	4	0	0	0	0	0	0	0
FBgn0002775	msl-3	chr3L:7094817-7125533	21.8643	26.363	0.269938	0.108938	0	0	0	0	0	0	0	0	0	0	0	0	0	0	0	1	0	0
FBgn0002778	mnd	chr3L:14985099-14991667	35.9276	39.6986	0.143993	0.50358	0	0	0	0	0	1	0	0	0	0	0	0	0	0	0	0	0	0
FBgn0002780	mod	chr3R:32052059-32054974	260.718	192.292	-0.439187	-0.239532	0	0	0	0	0	1	0	0	0	2	2	0	1	0	0	0	0	0
FBgn0002781	mod(mdg4)	chr3R:21350845-21377401	334.793	330.372	-0.0191812	-0.119421	0	0	0	1	0	0	0	0	0	0	0	0	0	0	0	0	0	0
FBgn0002783	mor	chr3R:15965445-15972913	77.8798	86.7507	0.155626	0.155417	0	0	0	0	0	0	0	0	0	0	1	1	0	0	0	0	0	1
FBgn0002787	Rpn8	chr2R:24392128-24404527	183.736	181.611	-0.0167854	-0.0662515	0	0	0	0	0	0	0	0	0	0	0	0	0	0	0	0	0	0
FBgn0002791	mr	chr2R:23972430-23975408	28.8058	32.2187	0.161536	0.0810575	0	0	0	0	0	0	0	0	1	0	1	1	0	0	0	0	0	0
FBgn0002868	MtnA	chr3R:9783406-9784370	4779.78	3316.87	-0.527122	-0.771404	0	0	0	0	0	0	0	0	0	0	0	0	0	1	0	0	1	0
FBgn0002872	mu2	chr3L:1941067-1947475	5.60943	5.49347	-0.0301347	0.0626689	0	0	0	0	0	0	0	0	0	0	1	0	0	0	0	0	0	0
FBgn0002873	mud	chrX:14247731-14258595	5.18875	3.76037	-0.464514	-0.247693	0	0	0	0	0	0	0	0	0	0	2	0	0	0	0	0	0	0
FBgn0002878	mus101	chrX:13722245-13727113	13.2518	13.9327	0.0722911	0.044171	0	0	0	0	0	0	0	0	0	0	2	0	0	0	0	0	0	0
FBgn0002891	mus205	chr2R:7793624-7806385	7.71823	5.56141	-0.472819	-0.280034	0	0	0	0	0	0	0	0	0	1	2	0	0	0	0	0	0	0
FBgn0002899	mus301	chr3L:8137807-8151813	15.8857	13.9846	-0.183887	-0.257401	0	0	0	0	0	0	0	0	2	0	0	1	0	0	0	0	0	0
FBgn0002901	mus304	chr3L:18109813-18112847	8.42848	3.88863	-1.11601	-1.00643	0	0	0	0	0	0	0	0	0	0	0	0	0	0	0	0	0	0
FBgn0002905	mus308	chr3R:12705093-12712299	7.72123	8.38251	0.118552	0.317071	0	0	0	0	0	0	0	1	1	0	1	0	0	0	0	0	0	0
FBgn0002906	Blm	chr3R:11735446-11741783	6.34816	4.75737	-0.416174	-0.13143	0	0	0	0	0	0	0	0	0	0	2	1	0	0	0	0	0	0
FBgn0002914	Myb	chrX:15853420-15857823	76.2361	71.7743	-0.087007	0.117344	0	0	0	0	0	0	0	0	0	0	0	0	0	0	0	0	0	0
FBgn0002921	Atpalpha	chr3R:20948713-20976239	156.616	172.921	0.14288	0.24595	0	0	0	0	0	0	0	0	1	0	0	0	0	0	0	0	0	0
FBgn0002922	nau	chr3R:23711526-23718357	8.01176	4.95731	-0.692563	-0.18867	0	0	0	0	0	0	0	0	0	0	0	0	0	0	0	0	0	0
FBgn0002924	ncd	chr3R:29803195-29816451	306.585	337.927	0.140426	0.0265362	0	0	0	0	0	0	0	0	0	0	0	0	0	0	0	0	0	0
FBgn0002948	nod	chrX:11580771-11585750	13.0415	9.63261	-0.437108	-0.230671	0	0	0	0	0	0	0	0	0	0	0	0	0	0	0	0	0	0
FBgn0002989	okr	chr2L:2988115-2992759	12.209	13.7583	0.172354	0.0496299	0	0	0	0	0	0	0	0	0	0	0	0	0	0	0	0	0	0
FBgn0003008	or	chr2R:23967938-23970073	32.1082	39.7305	0.307302	0.508061	0	0	0	0	0	0	0	0	0	0	0	1	0	0	0	0	0	0
FBgn0003041	pbl	chr3L:7896108-7911954	37.7782	37.745	-0.00126849	-0.0204767	0	0	0	0	0	0	1	1	1	0	3	2	0	0	0	0	0	0
FBgn0003048	pcx	chrX:2225295-2242035	5.82898	3.564	-0.709747	-0.436143	0	0	0	0	1	0	0	0	0	1	2	0	0	0	0	0	0	0
FBgn0003062	Fib	chr2R:23072908-23074725	238.77	253.624	0.0870736	0.0227891	0	0	0	0	0	0	0	0	0	0	0	0	0	0	0	0	0	0
FBgn0003067	Pepck	chr2R:18536766-18539416	5.10604	4.98522	-0.0345483	0.0359176	0	0	0	0	0	0	0	0	0	0	0	0	0	0	0	0	0	0
FBgn0003071	Pfk	chr2R:10109739-10117457	29.2535	17.7006	-0.724809	-0.85986	0	0	0	0	0	0	0	0	0	0	0	0	0	0	0	0	0	0
FBgn0003074	Pgi	chr2R:8910899-8914069	77.23	61.8506	-0.320375	-0.511808	0	0	0	0	0	0	0	0	1	0	0	0	0	0	0	0	0	0
FBgn0003076	Pgm	chr3L:16122001-16128531	49.8419	51.8454	0.056857	-0.309433	0	0	0	0	0	0	0	0	0	0	0	0	0	0	0	0	0	0
FBgn0003079	Raf	chrX:2295465-2343870	20.3509	23.6536	0.216971	0.227021	0	0	0	0	0	0	0	0	0	0	0	0	0	0	0	0	0	0
FBgn0003082	phr	chr2R:7825288-7828678	30.6803	40.2795	0.392732	0.289978	0	0	0	0	0	0	0	0	0	0	0	0	0	0	0	0	0	0
FBgn0003087	pim	chr2L:10362988-10364092	15.0359	14.1385	-0.0887812	0.0175757	0	0	0	0	0	0	0	0	0	0	1	0	0	0	0	0	0	0
FBgn0003116	pn	chrX:2181210-2184668	8.73984	13.665	0.644804	0.557001	0	0	0	0	1	0	0	0	0	1	0	0	0	0	0	0	0	0
FBgn0003117	pnr	chr3R:16026078-16041796	64.0266	62.1013	-0.0440464	-0.00745086	0	0	0	1	0	0	0	0	0	0	0	0	0	0	0	0	1	0
FBgn0003118	pnt	chr3R:23290230-23346167	50.5797	48.7918	-0.0519194	0.00486929	0	0	0	0	0	0	0	0	0	0	0	0	0	0	0	0	1	0
FBgn0003124	polo	chr3L:20309653-20313466	132.415	127.851	-0.0506044	-0.0166099	0	0	0	0	0	0	0	0	0	0	0	1	0	0	0	0	0	0
FBgn0003134	Pp1alpha-96A	chr3R:24518269-24522331	12.4973	14.9586	0.259363	0.282495	0	0	0	0	0	0	0	0	0	0	0	0	0	0	0	0	0	1
FBgn0003137	Ppn	chr3R:28520664-28540324	25.6994	30.038	0.225053	0.0669661	0	0	0	0	0	0	0	0	0	0	1	0	0	0	0	0	0	0
FBgn0003139	PpV	chrX:6371064-6372915	41.9165	45.3519	0.113645	-0.000633737	0	0	0	0	0	0	0	0	0	0	0	0	0	0	0	0	0	1
FBgn0003141	pr	chr2L:20066390-20075458	27.5261	30.8773	0.16575	0.104073	0	0	0	0	0	0	0	0	0	0	0	0	0	0	0	0	0	0
FBgn0003165	pum	chr3R:9066342-9237682	10.685	7.10775	-0.588126	-0.365669	0	0	0	0	0	0	0	0	0	0	0	0	0	0	0	0	0	0
FBgn0003169	put	chr3R:14619029-14625703	34.6137	28.5073	-0.280014	-0.346096	0	0	0	0	0	0	0	0	0	1	0	1	0	0	0	0	1	2
FBgn0003175	px	chr2R:22494296-22562065	7.05672	7.98362	0.178045	0.338689	0	0	1	0	0	0	0	0	0	0	2	0	0	0	0	0	0	0
FBgn0003189	r	chrX:16655358-16668712	59.5142	67.6529	0.184918	0.243	0	0	0	0	0	0	0	0	0	0	2	1	0	0	0	0	0	0
FBgn0003204	ras	chrX:10711162-10757666	70.7964	69.0319	-0.0364129	-0.0257514	0	0	0	0	0	0	0	0	0	0	0	0	0	0	0	0	1	0
FBgn0003205	Ras85D	chr3R:9510560-9513067	71.5052	57.3867	-0.317331	-0.205792	0	0	0	0	0	0	0	0	0	0	0	0	0	0	1	0	1	0
FBgn0003206	Ras64B	chr3L:4139075-4141398	29.9935	25.2334	-0.249313	-0.167003	0	0	0	0	0	0	0	0	0	0	0	0	0	0	0	1	1	0
FBgn0003210	rb	chrX:4535634-4540626	18.1508	14.4965	-0.324322	-0.0992251	0	0	0	0	0	0	0	0	0	0	2	0	0	0	0	0	1	1
FBgn0003227	rec	chr3R:15804247-15832632	5.7221	4.07399	-0.490104	-0.410943	0	0	0	0	0	0	1	0	0	1	1	0	0	0	0	0	0	0
FBgn0003231	ref(2)P	chr2L:19542467-19546959	95.543	90.397	-0.0798746	-0.124348	0	0	0	0	1	0	0	0	0	0	0	0	0	0	0	0	0	0
FBgn0003256	rl	chr2R:1071461-1125927	10.3938	6.80772	-0.610483	-0.378008	0	0	0	0	0	0	0	0	0	1	0	0	1	0	1	0	0	0
FBgn0003257	r-l	chr3R:21065240-21073319	66.9092	66.0211	-0.0192786	0.220424	0	0	0	0	0	0	0	0	0	0	0	0	0	0	0	0	1	0
FBgn0003261	Rm62	chr3R:6000425-6008579	391.264	367.319	-0.0911061	-0.202129	0	0	0	0	0	0	0	0	0	0	0	0	0	0	0	0	0	0
FBgn0003268	rod	chr3R:31580950-31588244	46.7553	48.3518	0.0484402	0.142625	0	0	0	0	0	0	0	0	0	2	7	2	0	0	0	0	0	0
FBgn0003274	RpLP2	chr2R:16586128-16586732	10654	12492.4	0.229654	-0.0293983	0	0	0	0	0	0	0	0	0	0	0	0	0	0	0	0	0	0
FBgn0003275	RpII18	chr3R:5371794-5372397	196.604	153.072	-0.36108	-0.342755	0	0	0	0	0	0	0	0	0	0	0	0	0	0	0	0	0	0
FBgn0003277	RpII215	chrX:11562799-11570326	35.9977	29.2562	-0.299162	-0.0902134	0	0	0	0	0	0	0	0	0	2	0	0	1	0	0	0	0	1
FBgn0003278	RpI135	chr2L:404284-407969	38.9555	35.9191	-0.117073	0.0512836	0	0	0	0	0	0	0	1	0	2	1	0	0	0	0	0	0	0
FBgn0003279	RpL4	chr3R:27922820-27924888	3413.61	3735.62	0.130047	-0.0405428	0	0	0	0	0	0	0	0	0	0	0	0	0	0	0	0	0	0
FBgn0003301	rut	chrX:14787477-14826073	7.95761	9.07697	0.189875	0.305813	0	0	0	0	0	0	0	0	0	1	1	0	0	0	0	0	2	1
FBgn0003317	sax	chr2R:7806483-7810067	21.5885	21.2971	-0.0196081	-0.0745651	0	0	0	0	0	0	0	0	0	0	0	0	0	0	0	0	0	2
FBgn0003321	sbr	chrX:10832751-10847092	30.4918	32.1588	0.0767913	0.099125	0	0	0	0	0	0	1	0	0	0	1	1	0	0	0	0	0	1
FBgn0003328	scb	chr2R:15248783-15258498	5.21487	6.77757	0.378136	0.165762	0	0	0	0	0	0	1	0	0	0	0	1	0	1	0	0	0	0
FBgn0003330	Sce	chr3R:27680430-27682029	36.8882	36.2187	-0.0264275	-0.0968336	0	0	0	0	0	0	0	0	0	0	0	0	0	0	0	0	0	0
FBgn0003334	Scm	chr3R:9631640-9637611	5.18913	4.73983	-0.130656	-0.0416168	0	0	0	0	0	0	0	1	0	0	1	0	0	0	0	0	0	1
FBgn0003345	sd	chrX:15804369-15827682	8.62159	9.00515	0.062797	0.247933	0	0	0	0	0	1	0	0	0	1	1	0	0	0	0	0	1	1
FBgn0003346	RanGAP	chr2L:19435849-19447317	91.1577	90.3351	-0.0130782	-0.0176371	0	1	0	0	0	0	0	0	0	0	2	2	0	0	0	0	1	0
FBgn0003360	sesB	chrX:10772540-10786958	729.89	670.966	-0.121438	-0.0186675	0	0	0	0	0	0	0	0	0	1	0	0	0	0	0	0	0	0
FBgn0003371	sgg	chrX:2633951-2679553	6.75235	4.63911	-0.541542	-0.317617	0	1	0	2	0	0	0	0	0	0	1	0	0	0	1	0	0	4
FBgn0003392	shi	chrX:15892115-15906716	38.2837	37.2352	-0.0400637	0.105321	0	0	0	0	0	0	0	0	0	1	1	0	0	0	0	0	0	1
FBgn0003401	shu	chr2R:23841460-23843286	14.1492	18.5925	0.394001	0.321929	0	0	0	0	0	0	0	0	0	0	1	1	0	0	0	0	0	0
FBgn0003423	slgA	chrX:21374001-21385159	43.4458	39.9096	-0.122481	-0.0802784	0	0	0	0	0	0	1	0	0	0	0	1	0	0	0	0	0	0
FBgn0003444	smo	chr2L:273835-283269	8.80073	8.53321	-0.0445345	0.0521301	0	0	0	0	0	0	0	0	0	0	0	1	0	0	0	0	0	0
FBgn0003449	snf	chrX:5309241-5310501	94.8506	88.8319	-0.0945794	-0.152732	0	0	0	0	0	0	0	0	0	0	0	0	0	0	0	0	0	0
FBgn0003459	stwl	chr3L:14402929-14409939	5.94541	3.70561	-0.682065	-0.458016	0	0	0	0	0	0	0	0	0	1	0	1	0	0	0	0	0	0
FBgn0003462	Sod	chr3L:11112280-11113740	448.181	483.192	0.108514	0.0115693	0	0	0	0	0	0	0	0	0	0	0	0	0	0	0	0	0	0
FBgn0003464	sol	chrX:21350279-21357912	28.4201	32.8835	0.210455	-0.0166134	0	0	0	0	0	0	0	0	0	0	1	0	0	0	0	0	0	0
FBgn0003475	spir	chr2L:20311218-20348386	6.0366	4.38646	-0.46068	-0.219308	0	0	0	0	0	0	0	0	0	0	0	1	0	0	0	0	1	0
FBgn0003479	spn-A	chr3R:30052513-30056603	32.7163	35.6278	0.122993	0.0448902	0	0	0	0	0	0	0	0	0	0	0	0	0	0	0	0	0	0
FBgn0003480	spn-B	chr3R:14328050-14372951	5.73608	2.87912	-0.994439	-0.86258	0	0	0	0	0	0	0	0	0	1	0	0	0	0	0	0	0	0
FBgn0003482	spn-D	chr3R:27165715-27167122	5.10054	6.71487	0.39671	0.249189	0	0	0	0	0	0	0	0	0	0	0	0	0	0	0	0	0	0
FBgn0003483	spn-E	chr3R:15837418-15844415	5.43862	5.6485	0.0546265	0.281235	0	0	0	0	0	0	0	0	0	0	0	2	0	0	0	0	0	1
FBgn0003495	spz	chr3R:27064989-27070070	21.13	10.5433	-1.00296	-0.745315	0	0	0	0	1	0	0	0	0	0	1	2	1	0	0	0	0	0
FBgn0003507	srp	chr3R:15986151-16004081	13.5733	7.8846	-0.783663	-0.723896	0	0	0	0	0	0	0	0	0	0	0	0	0	0	0	0	0	0
FBgn0003510	Sry-alpha	chr3R:30039718-30043071	5.9471	3.06161	-0.957896	-0.690637	0	0	0	0	0	1	0	0	0	0	0	0	0	0	0	0	0	0
FBgn0003511	Sry-beta	chr3R:30039718-30043071	14.1557	13.0072	-0.122077	-0.164859	0	0	0	0	0	0	0	0	0	0	0	1	0	0	0	0	0	0
FBgn0003512	Sry-delta	chr3R:30043340-30044886	40.1598	49.7192	0.308053	0.263525	0	0	0	0	0	0	0	0	0	0	0	0	0	0	0	0	0	0
FBgn0003514	sqh	chrX:6223060-6225140	511.703	605.526	0.242881	0.156067	0	0	1	0	0	0	0	0	0	0	0	0	0	0	0	0	0	0
FBgn0003517	sta	chrX:1481796-1483413	4265.11	4583.15	0.103756	-0.150496	0	0	0	0	0	0	0	0	0	0	0	0	0	0	0	0	0	0
FBgn0003525	stg	chr3R:29251825-29255800	23.998	24.43	0.0257401	0.284691	0	0	0	0	0	0	0	0	0	0	0	0	0	0	0	1	0	0
FBgn0003545	sub	chr2R:17744100-17748078	29.6372	27.6303	-0.101159	0.013748	0	0	0	0	0	0	0	0	0	0	0	0	0	0	0	0	0	1
FBgn0003557	Su(dx)	chr2L:2037713-2044372	46.32	50.441	0.122961	0.260774	0	0	0	0	0	0	0	0	0	1	0	0	0	0	0	1	0	2
FBgn0003559	su(f)	chrX:23096770-23101431	34.1441	32.8918	-0.053911	-0.0638203	0	0	0	1	0	0	0	0	1	1	0	0	0	0	0	0	0	0
FBgn0003567	su(Hw)	chr3R:14302427-14308589	33.1202	32.0158	-0.0489248	0.0211551	0	0	0	0	1	1	0	0	0	0	0	0	0	0	0	0	0	0
FBgn0003575	su(sable)	chrX:635889-643760	13.215	14.7954	0.162965	0.258344	0	0	0	0	0	0	0	1	0	1	2	0	0	0	0	0	0	0
FBgn0003598	Su(var)3-7	chr3R:13264363-13272011	22.335	26.5796	0.251012	0.280537	0	0	0	0	0	0	0	0	0	0	1	0	0	0	0	0	0	0
FBgn0003607	Su(var)205	chr2L:8206170-8211122	309.536	325.18	0.071129	0.0446589	0	0	0	0	0	0	0	0	0	0	0	0	0	0	0	0	0	0
FBgn0003612	Su(var)2-10	chr2R:9116121-9122000	40.868	32.9997	-0.308516	-0.252623	0	0	0	0	0	0	0	0	0	0	1	0	0	0	0	0	0	0
FBgn0003638	su(w[a])	chrX:1012778-1046040	17.6585	19.027	0.107686	0.00825612	0	0	0	0	0	0	0	0	0	1	0	0	0	0	0	0	0	0
FBgn0003654	sw	chrX:20227960-20236382	11.4497	12.5887	0.136818	0.0513971	0	0	0	0	0	0	0	0	0	0	0	0	0	0	0	0	0	0
FBgn0003656	sws	chrX:7956819-7986601	9.12495	9.04949	-0.0119799	0.172644	0	0	0	0	0	0	0	1	0	0	0	0	0	0	0	0	0	0
FBgn0003660	Syb	chr2R:10247813-10255495	267	302.626	0.180695	0.0510025	0	0	0	0	0	0	0	0	0	0	0	0	0	0	0	0	0	0
FBgn0003676	T-cp1	chr3R:22489104-22491439	404.483	434.312	0.102654	0.0267862	0	0	0	0	0	0	0	0	0	0	0	0	0	0	0	0	0	0
FBgn0003687	Tbp	chr2R:21685282-21687642	26.0093	25.1981	-0.0457159	-0.156568	0	0	0	0	0	0	0	0	0	0	0	1	0	0	0	1	0	0
FBgn0003701	thr	chr2R:17860759-17865963	10.4798	9.0159	-0.217068	-0.0674993	0	1	0	0	0	0	0	0	1	0	0	2	0	0	0	0	1	0
FBgn0003714	tko	chrX:2442312-2443976	93.7074	84.2623	-0.153275	-0.102161	0	0	0	2	0	0	0	0	0	0	0	1	0	0	0	0	0	0
FBgn0003716	tkv	chr2L:5216700-5271384	11.0542	6.74305	-0.713126	-0.689499	0	0	0	0	0	0	0	1	0	0	0	0	0	0	2	1	1	0
FBgn0003721	Tm1	chr3R:15281370-15308779	26.6485	18.495	-0.526917	-0.252797	0	0	0	0	0	0	1	0	0	0	0	1	0	0	0	0	1	0
FBgn0003732	Top2	chr2L:19447364-19453490	148.601	145.081	-0.0345846	0.134794	0	0	0	0	0	0	0	0	0	1	1	1	0	0	0	0	0	0
FBgn0003741	tra	chr3L:16588474-16591050	8.84533	8.47521	-0.0616658	-0.111225	0	0	0	0	0	0	0	0	0	0	0	0	0	0	0	0	0	0
FBgn0003742	tra2	chr2R:14601277-14604337	39.3881	40.4093	0.0369287	-0.019884	0	0	0	0	0	0	0	0	0	0	0	0	0	0	0	0	0	1
FBgn0003744	trc	chr3L:19830863-19834304	23.517	19.1535	-0.29609	-0.241943	0	0	0	0	0	0	0	0	0	0	0	0	0	0	0	0	0	0
FBgn0003748	Treh	chr2R:21074017-21091004	17.629	16.8261	-0.0672419	-0.177052	0	0	0	2	0	0	0	0	0	0	0	1	0	0	0	0	0	1
FBgn0003882	tub	chr3R:4387741-4389813	43.5373	45.9623	0.0782	0.116622	0	0	0	0	0	0	0	0	0	0	1	0	0	0	0	0	0	0
FBgn0003884	alphaTub84B	chr3R:7086598-7088839	5245.74	4207.06	-0.318333	-0.408629	0	0	0	0	0	0	0	0	0	0	0	0	0	0	0	0	0	0
FBgn0003885	alphaTub84D	chr3R:7530752-7532732	156.345	147.247	-0.086491	0.00150622	0	0	0	0	0	1	0	0	0	0	0	0	0	0	0	0	0	0
FBgn0003887	betaTub56D	chr2R:19447318-19451600	2674.26	2627.23	-0.0255991	-0.182145	0	0	0	0	0	0	0	0	0	0	0	0	0	0	0	0	0	0
FBgn0003888	betaTub60D	chr2R:24305880-24313099	371.103	355.737	-0.0610083	-0.207061	0	0	0	0	0	0	0	0	0	0	0	0	0	0	0	0	0	0
FBgn0003890	betaTub97EF	chr3R:27967007-27988384	6.57336	10.2276	0.637768	0.21344	0	0	0	0	0	0	0	0	0	0	1	1	0	0	0	0	0	0
FBgn0003891	tud	chr2R:21183321-21192913	8.17317	4.87084	-0.746726	-0.468352	0	0	0	0	0	0	1	1	0	1	3	2	0	0	0	0	0	1
FBgn0003892	ptc	chr2R:8649648-8665223	6.79632	4.08398	-0.734776	-0.549531	0	0	0	0	0	0	0	0	0	1	0	0	0	0	0	0	1	0
FBgn0003900	twi	chr2R:22985373-23048325	30.6629	28.2107	-0.120249	-0.0638973	0	0	0	1	0	1	0	0	0	0	0	0	0	0	0	0	0	0
FBgn0003941	RpL40	chr2L:4227698-4228561	5574.27	6299.44	0.176443	0.000854734	0	0	0	0	0	0	0	0	0	0	0	0	0	0	0	0	0	0
FBgn0003942	RpS27A	chr2L:10408351-10410456	5569.6	6276.72	0.172437	0.0222419	0	0	0	0	0	0	0	0	0	0	0	0	0	0	0	0	0	0
FBgn0003943	Ubi-p63E	chr3L:3899258-3903184	53.1505	56.794	0.0956549	0.110672	0	0	0	0	0	0	0	0	0	0	0	0	1	0	0	0	0	0
FBgn0003963	ush	chr2L:476219-540560	49.5636	50.6845	0.032265	0.0792308	0	0	0	0	0	0	0	1	0	0	0	0	0	0	0	0	0	1
FBgn0003964	usp	chrX:2010859-2061915	20.0409	19.3464	-0.0508849	-0.0874909	0	0	1	0	0	0	0	0	0	0	2	1	0	0	0	0	0	0
FBgn0003969	vap	chrX:15999950-16005812	40.9845	47.9534	0.226555	0.273427	0	0	0	0	0	0	0	0	1	1	0	0	0	0	0	0	0	0
FBgn0003977	vir	chr2R:23359214-23366355	21.8366	20.6191	-0.0827647	-0.0719826	0	0	0	0	0	0	0	0	0	0	1	1	0	0	0	1	0	0
FBgn0003978	vls	chr2L:20061421-20065679	56.7472	47.0885	-0.269174	-0.252698	0	0	0	0	0	0	0	0	0	0	0	0	0	0	0	1	0	0
FBgn0003996	w	chrX:2739088-3134532	146.773	71.8829	-1.02987	-1.03081	0	0	0	0	0	0	0	0	0	0	2	0	0	0	0	0	0	0
FBgn0004050	z	chrX:2444166-2470043	29.7756	30.3333	0.0267717	-0.120048	0	0	0	0	0	0	0	0	0	0	0	0	0	0	0	0	0	0
FBgn0004055	uzip	chr2R:25012061-25031737	9.73559	9.72125	-0.00212554	0.0408502	0	0	0	0	0	0	0	0	0	1	0	1	0	0	0	1	0	2
FBgn0004057	Zw	chrX:19667251-19675891	18.7931	16.4845	-0.189098	-0.350575	0	0	0	0	0	0	0	0	0	0	0	1	0	0	0	0	0	0
FBgn0004066	Prosalpha4	chrX:16276269-16277587	425.686	398.421	-0.0954967	-0.17507	0	0	0	0	0	0	0	0	0	0	0	0	0	0	0	0	0	0
FBgn0004087	Dhfr	chr3R:16481166-16482452	71.2339	81.1281	0.187639	0.149765	0	0	0	0	0	0	0	0	0	0	1	0	0	0	0	0	0	0
FBgn0004101	bs	chr2R:24342860-24376473	6.89935	8.00093	0.213707	0.0834905	0	0	0	0	0	0	0	0	0	0	0	0	0	0	0	0	0	0
FBgn0004103	Pp1-87B	chr3R:12423620-12425917	134.397	131.51	-0.0313242	-0.0215857	0	0	0	0	0	0	0	0	0	0	0	0	0	0	0	0	0	0
FBgn0004106	Cdk1	chr2L:10384738-10386262	72.8489	62.2874	-0.225966	-0.153474	0	0	0	0	0	0	0	0	0	0	0	0	0	0	0	0	0	1
FBgn0004107	Cdk2	chr3R:20735622-20739100	20.1493	22.1676	0.137717	0.104167	0	0	0	0	0	0	0	0	0	0	0	1	0	0	0	0	0	1
FBgn0004132	boca	chr2R:7565872-7566738	148.943	167.11	0.16604	0.161966	0	0	0	0	0	0	0	0	0	0	0	0	0	0	0	0	0	0
FBgn0004133	blow	chr2R:7566808-7587079	24.9095	22.2223	-0.16469	-0.243954	0	0	0	0	0	0	0	0	0	0	2	0	0	0	0	0	0	0
FBgn0004167	kst	chr3L:3336859-3368133	135.09	125.263	-0.108967	-0.0566215	1	0	0	0	0	0	0	0	0	0	1	7	0	0	0	0	0	0
FBgn0004177	mts	chr2L:7827649-7833576	68.8776	60.6091	-0.184501	-0.11808	0	0	0	0	0	0	0	0	0	0	0	2	0	0	0	0	0	2
FBgn0004179	Csp	chr3L:22267381-22273745	30.7823	23.8639	-0.367271	-0.229005	0	0	0	0	0	0	0	0	0	1	0	0	0	0	0	0	0	0
FBgn0004197	Ser	chr3R:27172089-27194267	10.8371	11.9426	0.140129	0.0913303	0	0	0	0	0	0	0	0	1	0	1	0	0	0	0	0	0	1
FBgn0004237	Hrb87F	chr3R:13656845-13660531	168.624	117.807	-0.517385	-0.427602	0	0	0	0	0	0	0	0	0	0	0	0	0	0	0	0	0	0
FBgn0004240	Dpt	chr2R:18865764-18866260	45.786	45.8879	0.00320864	0.0281465	0	0	0	0	0	0	0	0	0	0	0	0	0	0	0	0	0	0
FBgn0004362	HmgD	chr2R:21697487-21716727	408.772	375.57	-0.122217	-0.151255	0	0	0	0	0	0	0	0	0	0	0	0	0	0	0	0	0	0
FBgn0004363	porin	chr2L:10847226-10856644	858.424	789.975	-0.119883	-0.110083	0	0	0	0	0	0	0	0	0	0	0	0	0	0	0	1	1	1
FBgn0004367	mei-41	chrX:16391697-16405122	7.43192	8.38473	0.174029	0.196926	0	0	0	0	0	0	0	1	0	1	4	2	0	0	0	0	0	0
FBgn0004368	Ptp4E	chrX:4939127-4955916	10.4492	10.9278	0.064609	0.248612	0	0	0	0	0	0	0	0	0	0	3	0	0	0	0	0	1	0
FBgn0004374	neb	chr2L:20075756-20091348	20.4009	20.9238	0.0365154	0.151354	0	0	0	0	0	0	0	0	0	0	0	0	0	0	0	0	0	0
FBgn0004378	Klp61F	chr3L:1235725-1245910	63.4852	69.7901	0.136603	0.196242	0	0	0	0	0	0	0	0	0	0	1	0	0	0	0	1	0	0
FBgn0004379	Klp67A	chr3L:9362107-9367046	57.5645	59.9173	0.0577934	0.0203592	0	0	0	0	0	0	0	0	0	0	1	2	0	0	0	0	1	0
FBgn0004380	Klp64D	chr3L:5356863-5359392	18.0134	18.133	0.00954593	-0.0327617	0	0	0	0	1	0	0	0	0	0	0	0	0	0	0	0	0	0
FBgn0004381	Klp68D	chr3L:11795613-11798875	23.2484	18.0893	-0.36199	-0.315518	0	0	0	0	0	0	0	0	0	0	0	0	0	0	0	0	0	0
FBgn0004387	Klp98A	chr3R:27547774-27559145	9.14819	7.48986	-0.288547	-0.305246	0	0	0	0	0	0	0	0	0	0	0	0	0	1	0	0	0	1
FBgn0004390	RasGAP1	chr3L:9839092-9855285	7.2655	5.77603	-0.330984	-0.17531	0	0	1	0	0	0	0	0	1	1	0	0	0	0	0	0	0	0
FBgn0004391	shtd	chrX:15453470-15462441	34.3362	35.0323	0.028955	0.13617	0	0	0	0	0	0	0	0	0	0	0	1	0	0	0	0	0	0
FBgn0004397	Vinc	chrX:2214346-2222567	99.6989	95.388	-0.0637693	-0.0333994	0	0	0	0	0	0	0	0	0	0	0	0	0	0	0	0	0	0
FBgn0004401	Pep	chr3L:17638102-17645036	246.212	238.251	-0.0474185	-0.0959744	0	0	0	0	0	0	0	0	0	0	0	0	0	0	0	0	0	0
FBgn0004403	RpS14a	chrX:7933741-7934677	2239.09	2464.89	0.138611	-0.0800236	0	0	0	0	0	1	0	0	0	0	0	0	0	0	0	0	1	0
FBgn0004404	RpS14b	chrX:7934897-7935792	556.723	599.798	0.107518	-0.185091	0	0	0	0	0	0	0	0	0	0	0	0	0	0	0	1	0	0
FBgn0004406	tam	chr2L:13823979-13827772	35.7386	42.7885	0.25974	0.146914	0	0	0	0	0	0	0	0	0	0	1	1	0	0	0	0	0	0
FBgn0004419	me31B	chr2L:10239340-10242172	64.2092	63.1105	-0.0249	0.0398251	0	0	0	0	0	0	0	0	0	0	0	0	0	0	0	0	0	0
FBgn0004432	Cyp1	chrX:16313708-16320370	877.437	956.742	0.124834	-0.0106652	0	0	0	0	0	0	0	0	0	0	0	0	0	0	0	0	0	1
FBgn0004436	Ubc6	chr3R:4948754-4952682	44.4939	31.9061	-0.479773	-0.433495	0	0	0	0	0	0	0	0	0	0	0	0	0	0	0	1	0	0
FBgn0004449	Ten-m	chr3L:22293043-22407863	14.4602	16.9498	0.229188	0.434236	0	0	0	0	0	0	0	1	0	1	0	3	0	0	0	0	0	1
FBgn0004463	RpIII128	chr2R:12039040-12042623	33.8285	33.426	-0.017269	-0.00200245	0	0	0	0	0	0	0	0	0	0	0	3	0	0	0	0	0	0
FBgn0004465	Su(P)	chr3L:16610661-16612199	70.0497	79.4859	0.182321	-0.0101342	0	0	0	0	0	0	0	0	0	0	0	0	0	0	0	0	0	0
FBgn0004507	GlyP	chr2L:2130812-2137296	57.3715	51.7283	-0.149381	-0.287024	0	0	0	0	0	0	0	0	0	0	0	0	0	0	0	1	0	0
FBgn0004509	Fur1	chr3R:25347430-25473058	7.47449	7.66567	0.0364362	-0.0230914	0	0	0	0	0	0	0	0	0	0	0	1	0	0	0	0	0	0
FBgn0004510	Ets97D	chr3R:26881733-26912886	26.6993	27.0027	0.0163034	-0.0083343	0	0	0	0	0	0	0	0	0	0	0	0	0	0	0	0	0	0
FBgn0004556	Dbp73D	chr3L:16728495-16730818	25.5136	21.6709	-0.235513	0.038008	0	0	0	0	0	0	0	0	0	3	1	0	0	0	0	0	0	0
FBgn0004569	aos	chr3L:16419596-16543370	174.503	137.662	-0.34212	-0.612367	0	0	0	0	0	0	0	0	0	0	0	0	0	0	0	0	0	1
FBgn0004574	Rop	chr3L:4136358-4138996	130.405	127.506	-0.0324282	-0.0399045	0	0	0	0	0	1	0	0	0	0	0	0	0	0	0	0	0	0
FBgn0004583	ex	chr2L:431226-453024	5.64028	3.20177	-0.816899	-0.560904	0	1	0	0	0	0	0	1	0	1	0	1	0	0	0	0	0	0
FBgn0004584	Rrp1	chr2L:2969772-2972508	89.7701	98.5942	0.135268	0.14487	0	0	0	0	0	0	0	0	0	0	0	0	0	0	0	0	0	0
FBgn0004587	B52	chr3R:13661310-13666891	291.052	291.815	0.00377236	-0.0702113	0	0	0	0	0	0	0	0	0	0	0	0	0	0	0	0	0	0
FBgn0004597	CycC	chr3R:14886455-14890205	34.3208	35.6142	0.0533704	0.0575198	0	0	0	0	0	0	0	0	0	0	0	0	0	0	0	0	0	0
FBgn0004598	Fur2	chrX:16373085-16381782	47.7847	36.1459	-0.402716	-0.453875	0	0	0	0	0	0	0	0	0	0	1	0	0	0	0	0	0	0
FBgn0004606	zfh1	chr3R:30765925-30789202	29.2953	18.4881	-0.664074	-0.43683	0	0	0	0	0	0	0	0	0	0	0	0	0	0	1	0	1	0
FBgn0004611	Plc21C	chr2L:305934-357874	6.95278	8.10677	0.221537	0.166516	0	0	0	0	0	0	0	0	0	0	2	0	0	0	1	0	0	1
FBgn0004629	Cys	chr3R:14569102-14569644	934.878	1380.03	0.561845	0.317924	0	0	0	0	0	0	0	0	0	0	0	0	0	0	0	0	0	0
FBgn0004636	Rap1	chr3L:1859114-1862239	9.44781	8.42105	-0.16598	0.02772	0	0	0	0	0	1	0	0	0	0	0	0	0	0	0	0	0	1
FBgn0004638	drk	chr2R:13495221-13506011	16.8049	16.3743	-0.0374478	0.0872911	0	0	0	0	0	0	0	0	0	0	0	0	0	0	1	0	0	2
FBgn0004643	Zw10	chrX:2604196-2608876	101.261	113.637	0.166346	0.0958906	0	0	0	0	0	0	0	0	0	0	0	1	0	0	0	0	0	2
FBgn0004647	N	chrX:3134869-3172221	6.09657	8.60606	0.497354	0.573094	1	0	0	0	0	0	0	0	1	4	0	0	0	0	0	0	0	0
FBgn0004648	svr	chrX:496445-509072	14.1648	9.80647	-0.530505	-0.216076	0	0	0	0	0	0	0	0	0	0	2	2	1	0	0	0	2	1
FBgn0004654	Pgd	chrX:2145135-2149647	109.815	110.262	0.00586523	-0.0897783	0	0	0	0	1	0	0	0	0	0	0	0	0	0	0	0	0	0
FBgn0004655	wapl	chrX:2149935-2158983	11.5097	11.1128	-0.0506299	0.0226304	0	0	0	0	0	0	1	0	0	0	0	1	0	0	0	0	0	1
FBgn0004656	fs(1)h	chrX:8037807-8061436	7.98277	5.09509	-0.647783	-0.321976	0	0	0	0	0	0	0	0	0	0	0	0	0	0	0	0	0	2
FBgn0004657	mys	chrX:8061644-8070237	113.275	109.459	-0.0494345	0.13964	0	0	0	0	0	0	0	0	0	0	0	1	0	0	0	0	0	0
FBgn0004687	Mlc-c	chrX:5619135-5622539	255.462	280.265	0.133679	0.198181	0	0	0	0	0	0	0	0	0	0	0	0	0	0	0	0	0	0
FBgn0004698	Xpc	chr2R:15311509-15322171	23.6531	17.4897	-0.435528	-0.100448	0	0	0	0	0	0	0	0	1	2	1	2	0	0	0	0	0	0
FBgn0004797	mdy	chr2L:16802025-16826964	22.9608	20.7119	-0.148712	-0.0911455	0	0	0	0	0	0	0	0	0	0	0	0	0	0	0	0	0	0
FBgn0004811	fs(2)ltoPP43	chr2L:19792103-19795851	32.8175	21.1803	-0.631742	-0.510037	0	0	0	0	0	0	0	0	0	0	0	0	0	0	1	0	0	0
FBgn0004828	His3.3B	chrX:9152522-9156669	226.22	246.053	0.121239	0.121063	0	0	0	0	0	0	0	0	0	0	0	0	0	0	0	0	0	1
FBgn0004832	Xpac	chrX:4101317-4104197	26.0344	26.9961	0.0523311	0.0990777	0	0	0	0	0	0	0	0	0	0	0	0	0	0	0	0	0	0
FBgn0004838	Hrb27C	chr2L:6920703-6932057	18.5716	8.31152	-1.15991	-0.804119	0	0	0	0	0	1	0	0	0	0	0	1	0	0	0	0	2	2
FBgn0004855	RpII15	chr3R:14309088-14310178	70.1549	76.9668	0.133692	0.117386	0	0	0	0	0	0	0	0	0	0	0	0	0	0	0	0	0	0
FBgn0004856	Bx42	chrX:9103869-9106604	42.3872	39.6111	-0.0977251	-0.184817	0	0	0	0	0	0	0	0	0	0	0	0	0	1	0	0	1	0
FBgn0004864	hop	chrX:11360929-11368098	9.32719	9.00778	-0.0502708	0.179455	0	0	0	0	0	0	0	1	0	1	0	0	0	0	0	0	0	0
FBgn0004867	RpS2	chr2L:9896264-9897552	3980.06	4570.09	0.199434	0.0239433	0	0	0	0	0	0	0	0	0	0	0	0	0	0	0	0	0	0
FBgn0004868	Gdi	chr2L:9491175-9494876	211.897	218.474	0.0440956	0.136146	0	0	0	0	0	0	0	0	0	0	0	0	0	0	0	0	0	0
FBgn0004875	enc	chr3L:3818678-3842326	5.94364	3.96088	-0.585526	-0.511925	0	0	0	0	0	0	0	0	0	1	1	0	0	0	0	0	1	1
FBgn0004888	Scsalpha	chr3L:3814210-3818383	275.022	287.867	0.0658526	0.0232675	0	0	0	0	0	0	0	0	0	0	0	0	0	0	0	0	0	0
FBgn0004889	tws	chr3R:10126128-10139772	7.9905	3.81899	-1.0651	-0.900896	0	0	0	0	0	0	0	0	0	0	1	0	0	0	0	0	1	0
FBgn0004893	bowl	chr2L:3771699-3784121	18.2378	19.2669	0.0791941	0.181737	0	0	0	0	0	1	0	0	0	0	0	0	0	0	0	0	0	0
FBgn0004901	Prat	chr3R:7903029-7911779	55.0262	48.996	-0.167455	-0.123987	0	0	0	0	0	0	0	0	0	0	0	0	0	0	0	0	0	0
FBgn0004903	Rb97D	chr3R:26872128-26875742	7.52162	4.33484	-0.795065	-0.622189	0	0	0	0	0	0	0	0	0	0	1	0	0	0	0	0	0	0
FBgn0004907	14-3-3zeta	chr2R:10099676-10109687	337.384	321.541	-0.0693894	0.0929965	0	0	0	0	0	0	0	0	0	0	0	0	0	0	0	0	0	0
FBgn0004908	Arl2	chr3R:8341099-8343516	75.6977	66.3638	-0.189852	-0.111732	0	0	0	0	0	0	0	0	1	0	0	0	0	0	0	0	0	0
FBgn0004913	Gnf1	chr3R:4906621-4910081	50.1749	49.4689	-0.0204435	0.0171706	0	0	0	0	0	0	0	0	2	1	1	0	0	0	0	0	0	0
FBgn0004914	Hnf4	chr2L:8687225-8709611	29.6755	30.9487	0.0606075	-0.000425797	0	0	0	0	0	0	0	0	0	0	0	1	0	0	0	0	0	0
FBgn0004915	TfIIB	chr2L:10431337-10435656	39.1809	35.2586	-0.152173	-0.242909	0	0	0	0	0	0	0	0	1	0	1	2	1	0	0	0	0	0
FBgn0004919	gol	chr2R:25072626-25084347	5.6493	5.86459	0.0539577	0.0685192	0	0	0	0	1	0	0	0	0	0	0	0	0	0	0	0	0	0
FBgn0004921	Ggamma1	chr2R:8901403-8904791	213.096	217.49	0.0294452	0.161934	0	0	0	0	0	0	0	0	0	0	0	0	1	0	0	0	0	1
FBgn0004924	Top1	chrX:15319478-15328029	28.3345	26.4781	-0.0977601	0.138364	0	0	1	0	0	0	1	0	0	0	0	1	0	0	0	0	1	1
FBgn0004926	eIF-2beta	chr3L:12521128-12526731	399.429	400.1	0.0024224	0.0434626	0	0	0	0	0	0	0	0	0	0	1	0	0	0	0	0	0	0
FBgn0004957	por	chrX:18366356-18379854	21.4568	34.9464	0.703705	0.510205	0	0	0	0	0	0	0	0	0	0	0	0	0	0	0	0	0	0
FBgn0005198	gig	chr3L:20129180-20139010	20.9647	18.7595	-0.160346	-0.220862	0	0	0	0	0	0	0	1	0	0	2	0	0	0	0	0	0	0
FBgn0005278	Sam-S	chr2L:106902-114432	117.83	107.755	-0.128962	-0.0619414	0	0	0	0	1	0	0	0	0	0	0	0	0	1	0	0	0	2
FBgn0005322	nmd	chr2L:10302172-10303947	121.993	113.232	-0.107518	-0.145108	0	0	0	0	0	0	0	0	0	1	0	0	0	0	0	0	0	1
FBgn0005355	Su(fu)	chr3R:12689872-12691468	50.0259	53.3573	0.0930109	0.0602445	0	0	0	0	0	0	0	0	0	0	1	0	0	0	0	0	0	0
FBgn0005386	ash1	chr3L:19590772-19598755	6.14605	4.94622	-0.313332	-0.184761	0	0	0	0	0	0	1	0	0	1	0	0	0	0	0	0	0	0
FBgn0005411	U2af50	chrX:16356695-16359039	107.905	115.865	0.102679	0.10935	0	0	0	0	0	0	0	0	0	1	0	0	0	0	0	0	0	0
FBgn0005533	RpS17	chr3L:9428794-9429821	6276.75	6403.69	0.0288875	-0.191005	0	0	0	0	0	0	0	0	0	0	0	0	0	0	0	0	0	0
FBgn0005585	Calr	chr3R:9628690-9630851	2421.53	2966.58	0.292881	0.218128	0	0	0	0	0	1	0	0	0	1	0	0	0	0	0	0	0	0
FBgn0005593	RpL7	chr2L:10201003-10202321	6329.3	7004.75	0.146288	-0.0754555	0	0	0	0	0	0	0	0	0	0	0	0	0	0	0	0	0	1
FBgn0005596	yem	chr3R:29116390-29122879	13.4873	12.4574	-0.114603	-0.0982597	0	0	0	0	0	0	1	0	0	0	1	0	0	0	0	0	0	0
FBgn0005616	msl-2	chr2L:3462217-3466112	25.0126	21.1906	-0.239228	-0.0834149	0	0	0	0	0	0	0	0	0	0	0	0	0	0	0	0	0	1
FBgn0005617	msl-1	chr2L:18683719-18688800	9.55971	9.04283	-0.0801917	0.0605426	0	0	0	0	0	0	0	0	0	0	1	0	0	1	0	0	0	1
FBgn0005630	lola	chr2R:10481893-10543291	37.9756	35.2425	-0.107756	-0.0957033	0	0	0	0	0	0	0	0	0	0	0	0	0	0	1	0	0	2
FBgn0005632	faf	chr3R:31777019-31793907	35.8235	31.8395	-0.170089	-0.00735083	0	0	0	0	0	0	0	1	0	0	1	3	0	0	0	0	0	1
FBgn0005636	nvy	chr2R:24275733-24291084	9.85355	10.5026	0.0920346	0.737222	0	0	0	0	0	0	0	0	0	0	0	0	0	0	0	0	0	0
FBgn0005642	wdn	chr3R:28807982-28811337	27.3295	31.5792	0.208515	0.105009	0	0	0	0	0	0	0	0	0	0	0	1	0	0	0	0	0	1
FBgn0005648	Pabp2	chr2R:8131430-8135315	17.6926	10.2803	-0.783259	-0.483515	0	0	0	0	2	0	0	0	0	0	0	0	0	0	0	0	0	0
FBgn0005649	Rox8	chr3R:24043055-24049168	14.7516	13.2686	-0.152858	0.0974802	0	0	0	0	0	0	0	0	0	0	0	0	0	0	0	0	0	0
FBgn0005654	lat	chr2R:13202727-13206547	12.9508	16.0029	0.305284	0.114353	0	0	1	1	0	1	0	0	1	1	1	0	0	0	0	0	0	0
FBgn0005655	PCNA	chr2R:20261753-20262883	359.067	357.013	-0.00827755	-0.1438	0	0	0	0	0	0	0	0	0	0	0	0	0	0	0	0	0	0
FBgn0005660	Ets21C	chr2L:544924-552923	8.5371	9.61099	0.170939	0.375405	0	0	0	0	0	0	0	0	0	0	0	0	0	1	0	0	1	0
FBgn0005671	Vha55	chr3R:12623761-12627829	123.461	92.1962	-0.421276	-0.411067	0	0	0	0	0	0	0	0	0	0	0	0	0	0	1	0	0	0
FBgn0005672	spi	chr2L:19567899-19577315	173.594	123.954	-0.485914	-0.26814	0	0	0	0	1	0	0	0	0	1	0	0	0	0	0	1	0	0
FBgn0005674	Aats-glupro	chr3R:23952135-23958391	103.629	108.869	0.0711652	0.121801	0	0	0	0	0	0	0	0	0	0	1	2	0	0	0	0	0	0
FBgn0005683	pie	chr2L:10420624-10422780	11.8566	13.5442	0.191989	0.219102	0	0	0	0	0	0	0	0	0	0	1	0	0	0	0	0	0	1
FBgn0005695	gcl	chr2R:8724257-8729501	8.15322	7.67034	-0.0880796	-0.0590208	0	0	0	0	0	0	0	0	0	0	1	0	0	0	0	1	0	0
FBgn0005696	DNApol-alpha73	chr3R:27239162-27241228	29.4232	31.911	0.117099	0.134059	0	0	0	0	0	0	0	0	0	1	0	0	0	0	0	0	0	0
FBgn0005777	PpD3	chr3R:9747874-9754686	76.0786	57.7362	-0.398013	-0.230413	0	0	0	0	0	1	0	0	0	0	1	0	0	0	0	2	0	0
FBgn0008635	betaCOP	chrX:18381548-18385242	334.295	372.677	0.156803	0.138812	0	0	0	0	0	0	0	0	0	0	0	0	0	0	0	0	0	0
FBgn0010019	Cyp4g1	chrX:268508-470726	11.6528	11.7762	0.0151903	-0.0878681	0	0	0	0	0	0	0	0	0	0	0	0	0	0	0	0	0	0
FBgn0010038	GstD2	chr3R:12371970-12372704	14.9725	4.26483	-1.81176	-1.62159	0	0	0	0	0	0	0	0	0	0	1	0	0	0	0	0	0	0
FBgn0010039	GstD3	chr3R:12373067-12373813	269.023	328.301	0.28729	0.23026	0	0	0	0	0	0	0	0	0	0	0	0	0	0	0	0	0	0
FBgn0010040	GstD4	chr3R:12374099-12374824	14.9325	9.66569	-0.62751	0.0652297	0	0	0	0	0	0	0	0	0	0	0	0	0	0	0	0	0	0
FBgn0010041	GstD5	chr3R:12375732-12376572	141.163	71.187	-0.987673	-0.545333	0	0	0	0	0	0	0	0	0	1	0	1	0	1	0	0	0	0
FBgn0010043	GstD7	chr3R:12378499-12379255	203.809	266.783	0.38845	0.325062	0	0	0	0	0	0	0	0	0	1	0	0	0	0	0	0	0	0
FBgn0010051	Itp	chr3R:5508841-5539411	11.5915	11.8764	0.0350326	-0.0656639	0	0	0	0	0	0	0	1	1	0	2	3	0	0	0	0	0	0
FBgn0010053	Jheh1	chr2R:18853433-18855087	107.257	120.494	0.167881	0.134805	0	0	0	0	0	0	0	0	0	0	0	1	0	0	0	0	0	0
FBgn0010078	RpL23	chr2R:22854382-22858794	5795.54	6459.49	0.156476	-0.0949946	0	0	0	0	0	0	0	0	0	0	0	0	0	0	0	0	0	0
FBgn0010100	Acon	chr2L:21163640-21173185	219.342	128.488	-0.771547	-0.784004	0	0	0	0	0	0	0	0	0	0	0	0	1	0	0	0	0	0
FBgn0010173	RpA-70	chr3R:8262119-8264451	209.873	194.37	-0.110712	-0.131383	0	0	0	0	0	0	0	0	0	0	1	3	0	0	0	0	0	0
FBgn0010194	Wnt5	chrX:18501400-18505405	6.16909	4.75782	-0.374757	-0.095141	0	0	0	0	0	0	0	0	0	0	0	1	0	0	0	0	1	0
FBgn0010198	RpS15Aa	chrX:13335636-13337705	3313.86	3829.81	0.208764	0.0457849	0	0	0	0	0	0	0	0	0	0	0	0	0	0	0	0	0	0
FBgn0010213	Sod2	chr2R:16772784-16773915	210.901	202.072	-0.0616959	-0.14672	0	0	0	0	0	0	0	0	0	0	0	0	0	0	0	0	0	0
FBgn0010215	alpha-Cat	chr3L:23318645-23338100	8.43682	5.78932	-0.543306	-0.404901	0	0	0	0	0	0	0	0	0	2	1	1	0	0	0	0	0	0
FBgn0010217	ATPsynbeta	chr4:1029710-1034917	842.428	872.073	0.0498949	0.0644033	0	0	0	0	0	0	0	0	0	0	0	0	0	0	0	0	0	0
FBgn0010220	Dbp45A	chr2R:9087833-9094658	32.8311	32.6346	-0.00866159	-0.0359048	0	0	0	0	0	0	0	0	0	0	2	0	0	0	0	0	0	0
FBgn0010222	Nmdmc	chr3R:9042507-9052231	78.2165	78.5747	0.00659211	-0.0264945	0	0	0	0	0	1	0	0	0	0	0	0	0	0	0	0	0	0
FBgn0010225	Gel	chr3R:4235216-4242717	88.9303	103.805	0.223125	0.0263144	0	0	0	0	0	0	0	0	0	2	1	1	0	0	0	0	0	1
FBgn0010228	HmgZ	chr2R:21697487-21716727	154.703	166.768	0.108342	0.00935494	0	0	0	0	0	0	0	0	0	0	0	0	0	0	0	0	0	1
FBgn0010235	Klc	chr3L:12745343-12750056	97.1747	103.238	0.0873196	0.142515	0	0	0	0	0	0	0	0	0	0	0	0	0	0	0	0	0	1
FBgn0010238	Lac	chr2R:12453189-12465630	28.1192	34.0198	0.274822	0.493977	0	0	0	0	0	0	0	0	0	0	0	0	0	0	0	0	0	0
FBgn0010246	Myo61F	chr3L:1318479-1329617	78.5393	54.753	-0.520477	-0.368484	0	0	0	0	0	0	0	0	0	1	1	1	0	0	1	0	0	0
FBgn0010265	RpS13	chr2L:8363476-8364662	5711.8	6731.03	0.236882	0.0598029	0	0	0	0	0	0	0	0	0	0	0	0	1	0	0	0	0	0
FBgn0010269	Dsor1	chrX:9247341-9250037	26.6729	19.5126	-0.450968	-0.533089	0	0	1	0	0	0	0	0	0	0	0	0	0	0	0	0	0	0
FBgn0010278	Ssrp	chr2R:23806360-23809004	126.572	115.661	-0.130059	-0.0358201	0	0	0	0	0	0	0	0	0	0	0	0	0	0	0	0	0	0
FBgn0010280	Taf4	chr3L:16113211-16121651	8.90984	9.23267	0.0513487	0.122075	0	0	0	0	0	0	0	0	0	0	0	1	0	1	0	0	0	1
FBgn0010282	TfIIFalpha	chr3R:6380466-6382604	42.9603	40.8014	-0.0743864	-0.00523861	0	0	0	0	0	0	0	0	0	0	1	0	0	0	0	0	0	0
FBgn0010287	Trf	chr2L:8072894-8073948	15.6605	16.5807	0.0823713	0.00211288	0	0	0	0	0	0	0	0	0	0	0	1	0	0	0	0	0	0
FBgn0010288	Uch	chr2L:2212737-2214211	190.716	184.912	-0.0445875	-0.150584	0	0	1	0	0	0	0	0	0	0	0	0	0	0	0	0	0	0
FBgn0010292	bys	chrX:7901879-7903643	58.09	62.8566	0.113772	0.170565	0	0	0	0	0	0	0	0	0	0	0	0	0	0	0	0	0	1
FBgn0010300	brat	chr2L:19132322-19181702	12.1345	9.37016	-0.37297	-0.121817	0	0	0	0	0	0	0	0	0	0	1	0	0	0	0	0	0	0
FBgn0010303	hep	chrX:13079204-13090434	5.44838	3.27833	-0.732865	-0.539023	0	0	0	0	0	0	0	0	0	1	2	0	0	0	0	0	2	0
FBgn0010309	pigeon	chr2L:19186042-19189938	6.7458	7.7361	0.197618	0.134548	0	0	0	0	0	0	0	0	0	0	0	1	0	0	0	0	1	0
FBgn0010314	Cks30A	chr2L:9330762-9331981	33.2578	27.3891	-0.280094	0.452279	0	0	0	0	0	0	0	0	0	0	0	0	0	0	0	0	0	0
FBgn0010315	CycD	chrX:15906821-15909676	14.8915	15.7502	0.080885	0.13269	1	0	0	0	0	0	0	0	0	0	0	1	0	0	0	0	1	0
FBgn0010316	dap	chr2R:9712320-9716256	7.16483	4.33812	-0.723865	-0.470796	0	0	0	0	0	0	0	0	0	0	0	1	0	0	0	0	0	0
FBgn0010328	woc	chr3R:27256594-27264055	80.7803	73.6315	-0.133681	-0.129066	0	0	0	0	0	0	0	0	0	1	0	4	0	0	0	0	0	1
FBgn0010333	Rac1	chr3L:1300878-1302683	49.7308	41.9138	-0.246713	-0.0163908	0	0	0	0	0	0	0	0	0	0	0	0	0	0	0	0	0	0
FBgn0010339	128up	chr2R:12037297-12038851	134.594	103.748	-0.375525	-0.38935	0	0	0	0	0	0	0	0	0	0	0	0	0	0	0	1	0	0
FBgn0010340	140up	chr3R:14122653-14125548	35.5399	23.309	-0.608554	-0.412026	0	0	0	0	0	0	0	0	0	1	1	0	0	0	0	0	0	0
FBgn0010341	Cdc42	chrX:19697090-19701755	80.7024	81.9198	0.0215997	0.153336	0	0	0	0	0	0	0	0	0	0	0	0	0	0	0	0	0	0
FBgn0010342	Map60	chr2R:9587192-9605624	47.7963	63.6166	0.412504	0.289708	0	0	0	0	0	0	0	0	0	0	0	1	0	0	0	0	0	0
FBgn0010348	Arf79F	chr3L:22868379-22878984	401.256	308.874	-0.377505	-0.186521	0	0	0	0	0	0	0	1	0	0	0	0	0	0	0	0	0	1
FBgn0010350	CdsA	chr3L:8125326-8137498	41.7201	39.4739	-0.0798412	-0.0544103	0	0	0	0	0	0	0	0	0	0	1	0	0	0	0	0	0	0
FBgn0010352	Nc73EF	chr3L:16939099-16968724	103.919	102	-0.0268854	0.0588435	0	0	0	0	0	0	0	0	0	0	0	0	0	0	1	0	1	1
FBgn0010355	Taf1	chr3R:6646888-6657442	25.7657	26.6152	0.0468009	0.058245	0	0	0	0	0	0	0	0	0	0	1	1	0	0	0	0	0	1
FBgn0010356	Taf5	chr2R:10877311-10879673	27.2211	24.4755	-0.153388	-0.141122	0	0	0	0	0	0	0	0	0	0	1	0	0	0	0	0	0	0
FBgn0010379	Akt1	chr3R:16099227-16105670	5.48471	5.07739	-0.111328	0.163891	0	0	0	0	0	0	0	0	0	0	1	0	0	0	0	1	0	0
FBgn0010380	AP-1-2beta	chrX:19731003-19734581	146.359	148.982	0.0256318	-0.0271565	0	0	0	0	0	0	0	0	0	0	0	0	0	0	0	0	0	0
FBgn0010388	Dro	chr2R:14745960-14746714	1093.92	999.737	-0.129888	-0.0637153	0	0	0	0	0	0	0	0	0	0	0	0	0	0	0	0	0	1
FBgn0010389	htl	chr3R:18045215-18052984	19.1695	21.9763	0.197137	0.387325	0	0	0	0	1	0	0	0	0	0	0	0	0	0	0	0	0	0
FBgn0010391	Gtp-bp	chrX:11126876-11129087	203.038	245.119	0.27173	0.243476	0	0	0	0	0	0	0	0	0	0	0	0	0	0	0	0	0	0
FBgn0010398	Lrr47	chr2L:10517334-10519269	8.36328	7.34259	-0.18778	-0.328282	0	0	0	0	0	0	0	0	0	0	0	0	0	0	0	0	0	1
FBgn0010406	RNaseX25	chr3L:7970587-7974991	79.2299	96.6764	0.287118	0.131053	0	0	0	0	0	0	0	0	0	1	0	0	0	0	0	0	0	0
FBgn0010408	RpS9	chr3L:9509792-9511531	4458.31	4703.31	0.0771779	-0.197112	0	0	0	0	0	0	0	0	0	0	0	0	0	0	0	1	0	0
FBgn0010409	RpL18A	chr2R:17546405-17547462	5736.45	7238.04	0.33544	0.107667	0	0	0	0	0	0	0	0	0	0	0	0	0	0	0	0	0	0
FBgn0010411	RpS18	chr2R:20263978-20264848	4510.81	4994.11	0.146843	-0.108439	0	0	0	0	0	0	0	0	0	0	0	0	0	0	0	0	0	1
FBgn0010412	RpS19a	chrX:16637893-16639249	5497.76	6296.22	0.195642	-0.0245533	0	0	0	0	0	1	0	0	0	0	0	0	0	0	0	0	0	0
FBgn0010414	SerT	chr2R:24404594-24411074	11.1128	11.9158	0.100645	0.640215	0	0	0	0	0	1	0	0	0	0	0	0	0	0	0	0	0	0
FBgn0010416	TH1	chrX:16388819-16391438	38.6373	34.9502	-0.144693	0.00547333	0	0	0	0	0	0	0	0	0	0	0	0	0	0	0	1	2	0
FBgn0010417	Taf6	chr3L:19599087-19601382	29.9241	35.6522	0.252685	0.0042258	0	0	0	0	0	0	0	0	0	1	0	0	0	0	0	0	0	0
FBgn0010421	TfIIFbeta	chr3R:10761309-10767804	23.2415	25.3351	0.124434	0.0473651	0	0	0	0	0	0	0	0	0	0	0	1	0	0	0	0	0	0
FBgn0010422	TfIIS	chr2L:15058302-15060757	51.8714	52.1896	0.00882289	0.0339287	0	0	0	0	0	0	0	0	0	0	0	0	0	0	0	0	0	0
FBgn0010434	cora	chr2R:19229062-19243751	67.0753	84.5978	0.334839	0.286191	0	0	0	0	0	0	0	0	1	0	0	1	0	0	0	0	0	0
FBgn0010438	mtSSB	chr3R:16203370-16205250	242.481	207.862	-0.222246	-0.0796402	0	0	0	0	0	0	0	0	0	0	0	0	0	0	0	0	0	0
FBgn0010441	pll	chr3R:27251111-27256463	35.9034	42.0166	0.226839	0.162725	0	0	0	1	0	0	0	0	0	0	0	0	0	0	0	0	0	1
FBgn0010470	Fkbp14	chr2R:21487166-21497929	620.374	648.193	0.0632859	-0.0645096	0	0	0	0	0	0	0	0	0	0	0	0	0	0	0	0	0	1
FBgn0010488	NAT1	chr2R:12915993-12923734	58.7103	52.6611	-0.156876	4.08707e-05	0	0	0	0	0	0	0	0	0	1	1	0	0	0	0	0	0	1
FBgn0010501	Dcp-1	chr2R:23548238-23554712	16.3739	10.607	-0.626386	-0.377806	0	0	0	0	0	0	0	1	0	0	0	0	0	0	0	0	0	0
FBgn0010504	kermit	chr2R:8136985-8156654	33.1886	46.6764	0.492006	0.495015	0	0	0	0	0	0	0	0	0	0	0	0	0	0	0	0	0	1
FBgn0010516	wal	chr2R:11688568-11690863	225.247	238.314	0.0813543	-0.0705315	0	0	0	0	0	0	0	0	0	0	0	0	0	1	0	0	2	0
FBgn0010520	Bka	chr2L:9895286-9896104	31.2114	34.3891	0.139879	0.114666	0	0	0	0	0	0	0	0	0	0	0	0	0	0	0	0	0	0
FBgn0010531	Ccs	chr2R:10121485-10122574	23.3532	27.5317	0.237476	0.116023	0	0	0	0	0	0	0	0	0	0	0	1	0	0	0	0	0	1
FBgn0010548	Aldh-III	chr2R:7466878-7477162	133.926	148.949	0.153379	0.0873389	0	0	0	0	1	0	0	0	0	0	1	0	0	0	0	0	1	0
FBgn0010551	Phb2	chr2R:18819466-18829699	303.731	270.117	-0.169212	-0.197498	0	0	0	0	0	0	0	0	0	0	0	0	0	0	0	0	0	0
FBgn0010583	dock	chr2L:825968-833241	16.8473	14.4884	-0.217617	-0.138916	0	0	0	0	0	0	0	0	0	0	0	0	1	0	0	0	0	0
FBgn0010590	Prosbeta1	chr2R:16008338-16014787	302.014	351.101	0.217272	0.166387	0	0	0	0	0	0	0	0	0	0	0	0	0	0	0	0	0	0
FBgn0010591	Sply	chr2R:17088440-17091958	70.7054	74.2643	0.0708493	0.272866	0	0	0	0	1	0	0	0	0	0	2	2	0	0	0	0	0	0
FBgn0010602	lwr	chr2L:540598-542580	435.255	439.887	0.0152729	-0.0790453	0	0	0	0	0	0	0	0	0	0	0	0	0	0	0	0	0	0
FBgn0010607	l(2)05714	chr2L:4969003-4973921	37.7666	31.8365	-0.246429	-0.291449	0	0	0	0	0	0	0	0	0	0	0	0	0	0	0	0	0	1
FBgn0010611	Hmgs	chr2R:16324812-16341242	110.579	103.563	-0.0945644	-0.179981	0	0	0	0	0	0	0	0	0	0	0	0	0	0	0	0	0	0
FBgn0010612	ATPsynG	chr2L:10975521-10976399	2325.01	2544.43	0.130105	0.00207905	0	0	0	0	0	0	0	0	0	0	0	0	0	0	0	0	0	0
FBgn0010621	Cct5	chr2R:12174801-12178553	316.595	326.732	0.0454673	-0.0161507	0	0	0	0	0	0	0	0	0	0	0	0	0	0	0	0	0	0
FBgn0010622	DCTN3-p24	chr2R:23055473-23062593	54.0069	46.677	-0.210433	-0.186865	0	0	0	0	0	0	0	0	0	0	0	0	0	0	0	0	0	0
FBgn0010638	Sec61beta	chr2R:14618770-14619681	683.421	708.945	0.0528992	0.0847742	0	0	0	0	0	0	0	0	0	0	0	0	0	0	0	0	0	0
FBgn0010651	MFS14	chr2R:18796974-18803727	57.3057	61.8181	0.109351	0.326475	0	0	0	0	0	0	0	0	0	1	0	1	0	0	0	0	0	0
FBgn0010660	Nup214	chr2R:22918936-22924742	43.8354	41.3675	-0.083599	0.0240883	0	0	0	0	0	0	0	2	0	1	3	1	0	0	0	0	0	0
FBgn0010741	l(3)01239	chr3L:11070525-11074388	219.472	238.584	0.120462	0.0257952	0	0	0	0	0	0	0	0	0	0	0	0	0	0	0	0	0	0
FBgn0010747	Srp54k	chr3L:5152677-5154777	166.527	121.976	-0.449153	-0.483266	0	0	0	0	0	0	0	0	0	0	0	0	0	0	0	0	0	0
FBgn0010750	atms	chr3R:4750034-4777490	57.5116	52.8525	-0.121881	-0.144001	0	0	0	0	0	0	0	0	0	0	0	0	0	0	0	0	0	0
FBgn0010768	sqz	chr3R:19164210-19170576	8.20768	8.64376	0.0746844	-0.112968	0	0	0	0	0	0	0	0	0	0	0	0	0	0	0	0	0	0
FBgn0010770	ppan	chr3R:21116253-21118856	48.0103	53.2526	0.149511	0.238756	0	0	0	0	0	0	0	0	0	0	0	0	0	0	0	0	0	0
FBgn0010772	Xe7	chr3R:5660634-5669334	9.47506	8.85476	-0.0976819	0.0251242	0	0	0	0	0	0	0	0	0	2	0	1	0	0	0	0	0	0
FBgn0010774	Ref1	chr3R:7074858-7080387	151.765	139.212	-0.124557	-0.245518	0	0	1	0	0	1	0	0	0	0	0	0	0	0	0	1	0	0
FBgn0010786	l(3)02640	chr3L:1333238-1339415	85.1461	79.3285	-0.102102	-0.0785238	0	0	0	0	0	0	0	0	0	0	0	0	0	0	0	0	0	0
FBgn0010803	Aats-trp	chr3R:9265026-9266904	67.9896	68.0151	0.00054151	-0.100937	0	0	0	0	0	0	0	0	0	0	0	0	0	0	0	0	0	0
FBgn0010808	l(3)03670	chr3R:31052615-31053915	133.987	149.412	0.157208	0.0563754	0	0	1	0	0	0	0	0	0	0	0	0	0	0	0	0	0	0
FBgn0010812	unc-45	chr3R:8033300-8037403	39.4734	41.3598	0.0673473	-0.0368872	0	0	0	0	0	0	0	0	1	1	1	0	0	0	1	0	0	0
FBgn0010830	l(3)04053	chr3L:22738601-22741388	15.851	16.3415	0.0439683	-0.0985753	0	0	0	0	0	0	0	0	0	0	0	2	0	0	1	0	0	0
FBgn0010877	l(3)05822	chr3R:18288865-18298879	32.1946	30.3527	-0.0849929	0.0476292	0	0	0	0	0	1	0	0	0	2	1	0	0	0	0	0	0	1
FBgn0010905	Spn	chr3L:2505244-2554292	9.97466	6.74056	-0.565401	-0.345026	0	0	0	1	1	0	0	1	0	1	1	0	1	0	0	0	1	2
FBgn0010909	msn	chr3L:2554846-2586540	14.8459	12.6555	-0.230297	-0.0511104	0	0	0	0	0	0	0	0	0	1	0	0	0	0	0	0	0	0
FBgn0010926	l(3)07882	chr3R:17534814-17539963	26.725	23.8712	-0.162918	-0.0702857	0	0	0	0	0	0	0	0	0	1	0	0	0	0	0	0	0	2
FBgn0011016	SsRbeta	chr3L:16129616-16130983	641.072	636.258	-0.0108734	0.0953326	0	0	0	0	0	0	0	0	0	0	0	0	0	0	0	1	0	0
FBgn0011020	Sas-4	chr3R:7151366-7154219	15.6315	15.7201	0.00815558	-0.00794772	0	0	0	0	0	0	0	0	0	0	0	1	0	0	0	0	0	0
FBgn0011202	dia	chr2L:20758143-20768053	16.5289	16.4858	-0.00376838	-0.0545209	0	0	0	0	0	0	0	0	0	0	0	2	0	0	0	0	0	1
FBgn0011204	cue	chr3L:1502842-1523380	61.4026	31.2873	-0.972724	-1.00999	0	0	0	0	0	0	0	0	1	0	0	0	1	0	0	0	0	0
FBgn0011205	fbl	chr3L:20384428-20393553	47.6344	39.4408	-0.272313	-0.190896	0	0	0	0	0	0	0	0	0	0	0	0	0	0	1	1	0	0
FBgn0011207	pelo	chr2L:9700809-9708883	34.6207	35.4922	0.035866	-0.0558257	0	0	0	0	0	0	0	0	0	0	0	0	0	0	0	0	0	0
FBgn0011211	blw	chr2R:22799098-22802180	656.569	659.617	0.00668123	0.0202692	0	0	0	0	0	0	0	0	0	0	0	0	0	0	0	0	0	0
FBgn0011217	eff	chr3R:14732413-14741319	72.6001	59.342	-0.290918	-0.0921434	0	0	0	1	1	0	0	0	0	0	0	1	0	0	1	0	0	0
FBgn0011225	jar	chr3R:24252825-24271233	26.0613	27.4718	0.0760419	-0.103888	0	0	0	0	0	0	0	0	1	0	0	0	0	0	0	0	0	1
FBgn0011227	ox	chr2R:12756433-12757529	490.976	487.962	-0.00888377	-0.0523592	0	0	0	0	0	1	0	0	0	0	0	0	0	0	0	0	0	0
FBgn0011230	poe	chr2L:8043470-8071624	80.4634	76.2407	-0.0777708	0.090011	0	0	0	0	0	0	0	1	0	5	3	1	0	0	0	0	0	1
FBgn0011232	scat	chr2L:9431404-9435341	13.5736	15.4128	0.183318	0.139603	0	0	0	0	0	1	0	0	1	0	1	3	0	0	0	0	0	0
FBgn0011236	ken	chr2R:23870272-23877442	19.8556	16.5672	-0.261222	-0.24031	0	0	0	0	0	0	0	0	0	0	0	1	0	0	0	0	0	0
FBgn0011241	cbx	chr2R:9863650-9875072	18.2746	26.9303	0.559388	0.31742	0	0	0	0	0	0	0	0	0	0	1	0	0	0	0	0	0	0
FBgn0011272	RpL13	chr2L:9967312-9968645	3869.18	4092.69	0.0810181	-0.135111	0	0	0	0	0	0	0	0	0	0	0	0	0	0	0	0	1	0
FBgn0011284	RpS4	chr3L:13041755-13044234	3526.21	4040.41	0.196384	-0.0348189	0	0	0	0	0	0	0	0	0	0	0	0	0	0	0	0	0	1
FBgn0011289	TfIIA-L	chr3R:27251111-27256463	92.4871	99.129	0.100054	-0.084347	0	0	0	0	0	0	0	0	0	0	0	0	0	0	0	0	0	0
FBgn0011290	Taf12	chr3R:11678385-11679690	47.6165	34.5324	-0.463511	-0.474825	0	0	0	0	0	0	0	0	0	0	0	0	0	0	0	0	0	0
FBgn0011291	Taf11	chr2L:9762423-9763262	47.9294	32.2081	-0.573489	-0.537758	0	0	0	0	0	0	0	0	0	0	0	0	0	0	0	0	0	0
FBgn0011297	l(2)not	chr2R:23705438-23709792	71.4252	89.8999	0.331885	0.23951	0	0	0	0	0	0	0	0	0	0	1	0	0	0	0	0	0	0
FBgn0011305	Rsf1	chr2L:10261794-10263554	50.0208	49.4479	-0.0166181	-0.141877	0	0	0	0	0	0	0	0	0	0	0	0	0	0	0	0	1	0
FBgn0011327	Uch-L5	chr3L:9475492-9476965	112.817	107.691	-0.0670957	-0.108278	0	0	0	0	0	0	0	0	0	0	0	0	0	0	0	0	0	0
FBgn0011335	l(3)j2D3	chr3L:12116100-12118055	21.9218	16.7947	-0.384361	-0.391582	0	0	0	0	0	0	0	0	0	0	1	0	0	0	0	0	0	0
FBgn0011336	OstStt3	chr3R:25065790-25069637	395.127	389.038	-0.0224066	-0.00172245	0	0	0	0	0	0	0	0	0	0	0	0	0	0	1	0	0	0
FBgn0011361	ND-ACP	chr3L:1329948-1331631	495.98	453.54	-0.129052	-0.14954	0	0	0	0	0	0	0	0	0	0	0	0	0	0	0	0	0	0
FBgn0011455	ND-SGDH	chr3L:12136966-12138584	309.99	311.423	0.00665612	-0.0578512	0	0	0	0	0	0	0	0	0	1	0	0	0	0	0	0	0	1
FBgn0011476	l(3)neo43	chr3R:15275521-15278668	22.3135	21.6381	-0.0443413	-0.0274015	0	0	0	0	0	0	0	0	0	0	0	0	0	0	0	0	0	0
FBgn0011509	SrpRbeta	chr3L:8718948-8720225	374.295	390.808	0.0622842	0.0878212	0	0	0	0	0	0	0	0	0	0	0	0	0	0	0	0	0	0
FBgn0011566	Bzd	chrX:2604196-2608876	26.9389	20.9976	-0.359467	-0.419327	0	0	0	0	0	0	0	0	0	0	0	0	0	0	0	0	0	0
FBgn0011570	cpb	chr2L:1704901-1706962	315.853	338.979	0.101943	0.0322959	0	0	0	0	0	0	0	0	0	0	0	0	0	0	0	0	0	0
FBgn0011571	caz	chrX:16288809-16293520	201.935	182.506	-0.145944	-0.175809	0	0	0	0	0	0	0	0	0	0	0	0	0	0	0	0	0	0
FBgn0011573	Cdc37	chr3L:1795391-1798610	97.2996	88.1151	-0.143044	-0.176633	0	0	0	0	0	0	0	0	0	0	0	0	0	0	0	0	0	0
FBgn0011584	Trp1	chr2L:10009380-10013170	109.58	126.233	0.204108	0.137637	0	0	0	0	0	0	0	0	0	0	0	0	0	0	1	0	0	0
FBgn0011586	e(r)	chrX:8904143-8906248	115.447	109.76	-0.072872	-0.0881665	0	0	0	0	0	0	0	0	0	0	0	0	0	0	0	0	0	1
FBgn0011604	Iswi	chr2R:12636670-12640628	88.4971	99.6475	0.171205	0.19882	0	0	0	0	0	0	0	0	0	1	0	0	0	0	0	0	0	0
FBgn0011606	Klp3A	chrX:2599157-2604052	73.3102	80.9691	0.143357	0.19571	0	0	0	0	0	0	0	0	0	0	0	0	0	0	0	0	0	0
FBgn0011638	La	chr2L:20348392-20350012	419.599	346.502	-0.27615	-0.229195	0	0	0	0	0	0	0	0	0	0	0	0	1	0	0	0	0	0
FBgn0011640	lark	chr3L:7335441-7345183	112.69	114.144	0.0185003	-0.0706662	0	0	0	0	0	0	0	0	0	1	0	0	0	0	0	0	0	0
FBgn0011648	Mad	chr2L:3146055-3159643	5.37649	6.38427	0.247858	0.254986	0	0	0	0	0	0	0	0	0	0	0	0	0	0	1	0	0	1
FBgn0011655	Med	chr3R:31596641-31616160	13.9372	14.2921	0.0362796	-0.101178	0	0	0	0	0	0	0	0	0	0	0	0	0	0	0	0	0	0
FBgn0011659	Mlh1	chr2R:8170273-8173613	20.7901	22.8353	0.135369	-0.133117	0	0	0	0	0	0	0	0	0	0	0	1	0	0	0	0	0	1
FBgn0011660	Pms2	chr2R:15340471-15371520	12.291	12.3579	0.00782661	-0.0410502	0	0	0	0	0	0	0	0	0	1	0	2	0	0	0	0	0	0
FBgn0011661	Moe	chrX:8873011-8898332	174.913	178.235	0.0271456	0.126835	0	0	0	0	0	0	0	0	0	0	0	0	0	0	0	0	1	1
FBgn0011672	Mvl	chr3R:21051382-21060800	28.515	40.4087	0.502943	0.424224	0	0	0	0	0	0	0	0	0	0	2	0	0	0	0	0	0	0
FBgn0011692	pav	chr3L:4242733-4246233	81.2113	98.4022	0.277009	0.282589	0	0	0	0	0	0	0	0	0	0	0	0	0	0	0	0	0	0
FBgn0011703	RnrL	chr2L:10325025-10327943	184.327	178.17	-0.0490124	0.00564907	0	0	0	0	0	0	0	0	0	0	1	0	0	0	0	0	0	0
FBgn0011704	RnrS	chr2R:11983144-11985393	172.409	184.505	0.0978279	-0.0603595	0	0	0	0	0	0	0	0	0	0	0	1	0	0	0	0	0	0
FBgn0011705	rost	chr2L:8985935-8989539	54.7164	53.9534	-0.0202597	-0.0524025	0	0	0	0	0	1	0	0	0	0	0	0	0	0	0	0	0	0
FBgn0011708	Syx5	chr2L:16307345-16309274	64.9876	70.512	0.117705	0.171646	0	0	0	0	0	0	0	0	0	0	0	1	0	0	0	0	1	0
FBgn0011710	2015-09-01	chrX:21358285-21361688	122.494	101.417	-0.272421	-0.282202	0	0	0	0	0	0	0	0	0	0	1	0	0	0	1	0	0	1
FBgn0011715	Snr1	chr3R:5470925-5472754	71.9989	94.024	0.385055	0.289033	0	0	0	0	0	0	0	0	0	0	0	0	0	0	0	0	0	0
FBgn0011722	Tig	chr2L:6412314-6423310	594.374	803.548	0.435013	0.540188	0	0	0	0	0	0	0	0	0	0	1	0	0	0	0	0	0	1
FBgn0011725	twin	chr3R:24196892-24226934	18.7453	15.756	-0.25063	-0.195608	0	0	0	0	0	1	0	0	0	0	0	1	0	0	0	0	0	0
FBgn0011726	tsr	chr2R:24037942-24046805	2447.78	2665.05	0.122692	-0.00347571	0	0	0	0	0	0	0	0	0	0	0	0	0	0	0	0	0	0
FBgn0011737	Wee1	chr2L:6908082-6914138	35.4669	28.9585	-0.292488	-0.278106	0	0	0	0	0	0	0	0	0	0	0	0	0	0	0	0	0	1
FBgn0011740	alpha-Man-IIa	chr3R:9412547-9417264	32.2164	41.9135	0.379623	0.272845	0	0	0	0	0	0	1	0	0	0	0	0	0	0	0	0	0	0
FBgn0011741	Arp6	chrX:15734269-15737120	83.5123	81.8212	-0.0295137	-0.133644	0	0	0	0	0	0	0	0	0	0	0	1	0	0	0	0	0	0
FBgn0011742	Arp2	chrX:16548289-16553968	68.7559	62.0297	-0.148525	-0.12599	0	0	0	0	0	0	0	0	0	0	0	0	0	0	0	0	0	2
FBgn0011745	Arp1	chr3R:12691732-12694842	151.218	175.451	0.214431	0.0995827	0	0	0	0	0	0	0	0	1	0	0	0	0	0	0	0	0	0
FBgn0011747	Ank	chr4:115073-129849	8.08007	3.67927	-1.13495	-0.920354	0	0	0	0	0	0	1	0	2	3	1	1	0	0	0	0	0	0
FBgn0011754	PhKgamma	chrX:11695136-11705300	14.4584	16.3361	0.176151	0.134846	0	0	0	0	0	0	0	0	0	0	0	0	0	0	0	0	0	0
FBgn0011760	ctp	chrX:4687799-4702034	49.2638	38.1637	-0.368328	-0.0170523	0	0	0	0	0	0	0	0	0	0	0	0	0	0	0	0	1	0
FBgn0011762	DNApol-alpha50	chr3L:8340313-8344404	14.37	15.4777	0.107131	0.104986	0	0	0	0	0	0	0	0	0	0	0	0	0	0	0	0	0	0
FBgn0011763	Dp	chr2R:13220282-13228202	51.9965	43.9472	-0.242642	-0.166171	0	0	0	0	0	0	0	0	0	0	0	0	0	0	0	0	0	0
FBgn0011766	E2f1	chr3R:21620303-21660871	7.2951	7.55351	0.0502196	0.239902	0	0	0	0	0	0	0	0	1	0	0	0	0	0	0	0	0	2
FBgn0011768	Fdh	chr3R:10870905-10872381	201.724	202.836	0.00793146	-0.127803	0	0	0	0	0	0	0	0	0	0	0	0	0	0	0	0	0	0
FBgn0011769	Fdx1	chr3L:9367376-9371238	28.4772	33.7194	0.243769	0.237832	0	0	0	0	0	0	0	0	0	0	0	0	0	0	0	0	0	0
FBgn0011770	Gip	chrX:10326463-10329872	54.9195	61.5564	0.164592	-0.0562036	0	0	0	0	0	0	0	0	0	0	0	0	0	0	0	0	0	0
FBgn0011771	Hem	chr3L:22284353-22288195	66.2144	76.2048	0.202738	0.196715	0	0	0	0	0	0	0	0	1	1	1	0	0	0	0	0	0	1
FBgn0011774	Irbp	chr3R:11410046-11412440	51.425	36.8234	-0.481847	-0.258258	0	0	0	0	0	0	0	0	0	0	0	0	0	0	0	0	0	0
FBgn0011785	BRWD3	chr3R:24318999-24333316	25.6737	29.3066	0.190933	0.142018	0	0	0	0	0	0	0	2	0	0	0	0	0	0	0	0	0	0
FBgn0011787	mRpL12	chr3L:8956790-8957584	205.639	203.653	-0.0140009	-0.121758	0	0	0	0	0	0	0	0	0	0	0	0	0	0	0	0	0	0
FBgn0011824	CG4038	chr2R:21092221-21101453	166.501	174.179	0.065043	0.146466	0	0	0	0	0	0	0	0	0	0	0	0	0	0	0	0	0	0
FBgn0011826	Pp2B-14D	chrX:16554626-16560016	11.6016	7.66016	-0.598872	-0.441393	0	0	0	0	0	0	0	0	0	0	0	0	0	0	0	0	1	0
FBgn0011828	Pxn	chr3L:2600330-2630064	54.1677	70.5729	0.381682	0.665439	0	0	0	0	0	0	0	0	0	0	0	0	0	0	0	0	0	0
FBgn0011836	Taf2	chr3L:9878984-9888683	23.4367	21.1383	-0.148908	-0.159601	0	0	0	0	0	0	0	0	1	1	1	0	0	0	0	0	0	0
FBgn0012034	AcCoAS	chr3L:21270721-21280243	139.595	153.345	0.135541	0.108478	0	0	0	0	1	0	0	0	0	0	0	1	0	0	0	0	1	0
FBgn0012036	Aldh	chr2L:9370308-9415156	369.964	382.1	0.0465673	-0.0679216	0	0	0	0	0	0	0	0	0	0	0	1	0	0	0	0	0	0
FBgn0012037	Ance	chr2L:13905644-13909212	22.0343	48.2467	1.13068	0.822706	0	0	0	0	0	0	0	1	0	1	0	0	0	0	0	0	0	0
FBgn0012042	AttA	chr2R:14747361-14748215	50.6811	56.9245	0.167603	0.0522854	0	0	0	0	0	0	0	0	0	0	0	0	0	0	0	0	0	0
FBgn0012051	CalpA	chr2R:19425112-19430564	48.9459	58.8949	0.266955	0.102077	0	0	0	0	0	0	0	0	0	0	0	0	0	0	0	0	0	0
FBgn0012058	Cdc27	chr3L:7245480-7249340	15.9256	17.3155	0.120716	0.214725	0	0	0	0	1	1	0	0	1	0	0	1	0	0	0	0	0	0
FBgn0013263	Trl	chr3L:14747928-14761844	36.9741	31.8583	-0.214846	-0.00538258	0	0	0	0	0	0	0	0	0	0	0	0	0	0	1	0	0	1
FBgn0013269	FK506-bp1	chr3R:15330737-15333133	406.722	403.552	-0.0112889	0.0636875	0	0	0	0	0	0	0	0	0	0	0	0	0	0	0	0	0	0
FBgn0013272	Gp150	chr2R:22317661-22329720	167.418	189.857	0.181458	0.399912	0	0	0	0	0	0	1	0	0	0	1	2	0	0	0	0	0	1
FBgn0013277	Hsp70Ba	chr3R:12465452-12467776	5.73717	5.87267	0.0336767	1.31403	0	0	0	0	0	0	0	0	0	0	0	0	0	0	0	0	0	0
FBgn0013278	Hsp70Bb	chr3R:12505792-12508139	12.3464	7.93145	-0.638433	0.491412	0	0	0	0	0	0	0	0	0	0	0	0	0	0	0	0	0	0
FBgn0013279	Hsp70Bc	chr3R:12509075-12511461	8.20617	7.5216	-0.125668	0.62531	0	0	0	0	0	0	0	0	0	0	0	0	0	0	0	0	0	0
FBgn0013303	Nca	chr3L:19991886-19997568	19.9281	18.7057	-0.091328	0.112245	0	0	0	0	0	0	0	0	0	0	0	0	0	0	0	0	0	0
FBgn0013305	Nmda1	chr2R:12877003-12883168	161.632	173.008	0.0981249	0.036494	0	0	0	0	0	0	0	0	0	0	0	0	0	0	0	0	0	0
FBgn0013325	RpL11	chr2R:19442341-19443825	5917.94	6412.57	0.115807	-0.108804	0	0	0	0	1	0	0	0	0	0	0	0	0	0	0	0	0	0
FBgn0013334	Sap47	chr3R:15935099-15962124	5.48857	3.15	-0.80108	-0.691215	0	0	0	0	0	0	0	0	0	0	1	0	0	0	0	0	0	0
FBgn0013347	TfIIA-S	chr3R:23890387-23891060	197.372	184.999	-0.0934045	-0.233346	0	0	0	0	0	0	0	0	0	0	0	0	0	0	0	0	0	0
FBgn0013432	bcn92	chrX:2145135-2149647	51.1093	38.949	-0.391999	-0.277021	0	0	0	0	0	1	0	0	0	0	0	0	0	0	0	0	0	0
FBgn0013435	Cdc2rk	chr2R:10066649-10068702	21.8891	16.7824	-0.38327	-0.10507	0	0	0	0	0	0	0	0	0	1	0	0	0	0	0	0	0	0
FBgn0013531	MED20	chr2L:8071811-8072848	29.8579	32.6164	0.127488	0.0679905	0	0	0	0	0	0	0	0	0	0	0	0	0	0	0	1	0	0
FBgn0013548	l(2)dtl	chr2R:23702476-23705403	17.4437	23.7723	0.446579	0.282937	0	0	0	0	0	0	0	0	0	0	0	1	0	0	0	0	0	0
FBgn0013563	Pex1	chr3L:14071891-14083229	12.0535	11.0582	-0.124332	-0.134727	0	0	0	0	0	0	0	0	0	1	0	0	0	0	0	0	0	0
FBgn0013576	mtd	chr3R:5270115-5350443	18.3556	13.7588	-0.415869	-0.242463	0	0	0	0	0	0	0	0	0	0	1	0	0	0	0	1	2	3
FBgn0013717	not	chr3L:18618304-18622129	7.1065	5.189	-0.453683	-0.482444	0	0	0	1	0	0	0	0	0	0	0	0	0	0	0	0	0	0
FBgn0013720	pck	chrX:1470665-1472325	20.6677	20.6381	-0.00206953	0.0279674	0	0	0	0	0	0	0	0	1	0	1	0	0	0	0	0	0	1
FBgn0013726	pnut	chr2R:8237270-8240297	91.4754	95.3731	0.0601987	0.124534	0	0	0	0	0	0	0	0	0	0	0	0	0	0	0	0	0	0
FBgn0013733	shot	chr2R:13864236-13942110	10.7549	9.87672	-0.122894	-0.189344	0	0	0	0	0	0	2	0	2	1	3	3	0	0	0	0	0	0
FBgn0013746	alien	chr2L:8993817-8997379	84.7549	85.9659	0.0204669	0.0858791	0	0	0	0	0	0	0	0	0	0	0	0	0	0	1	0	1	0
FBgn0013749	Arf102F	chr4:1124166-1125325	223.657	217.204	-0.0422377	0.017479	0	0	0	0	1	0	0	0	0	0	0	0	0	0	0	0	0	0
FBgn0013750	Arf51F	chr2R:15322500-15325490	23.9677	20.1431	-0.250807	-0.000292794	0	0	0	0	0	0	0	0	1	0	0	0	0	0	0	0	0	0
FBgn0013753	Bgb	chr3L:1639710-1640952	29.7295	29.6339	-0.00464957	-0.194217	0	0	0	0	0	0	0	0	0	0	0	0	0	0	0	0	0	1
FBgn0013756	Mtor	chr2R:11852616-11861202	25.735	19.8006	-0.378188	-0.140858	0	0	0	0	0	0	0	0	1	0	2	1	0	0	0	0	1	2
FBgn0013759	CASK	chr3R:21783399-21822674	7.73088	8.09442	0.0662938	0.285613	0	0	0	0	0	0	0	0	0	1	0	0	0	0	0	0	0	0
FBgn0013762	Cdk5	chr2R:15566270-15573991	31.8702	32.2329	0.0163226	0.0504897	0	0	0	0	0	0	0	1	0	0	1	0	0	0	0	0	0	0
FBgn0013763	CG5210	chr2R:16673234-16732916	2238.97	3334.39	0.574589	0.338947	0	0	0	0	0	0	0	0	0	0	0	0	0	0	0	0	0	0
FBgn0013764	Chi	chr2R:24031537-24033943	33.9857	42.8787	0.335333	0.139687	0	0	0	0	0	0	0	0	0	0	0	0	0	0	0	0	1	0
FBgn0013765	cnn	chr2R:13439313-13450475	19.521	14.8712	-0.392504	-0.0940659	0	0	0	0	0	0	0	0	0	0	0	0	0	0	0	0	0	1
FBgn0013770	Cp1	chr2R:13960674-13967981	973.156	277.897	-1.80812	-1.963	0	0	0	0	0	0	0	0	0	0	0	1	0	0	0	0	0	1
FBgn0013772	Cyp6a8	chr2R:14887170-14889010	66.5216	83.1295	0.321537	0.423781	0	0	0	0	0	0	0	0	0	1	0	1	0	0	0	0	0	0
FBgn0013799	Deaf1	chr3L:19818173-19830686	6.20018	3.66442	-0.758727	-0.50435	0	0	0	0	0	0	0	0	0	0	0	0	0	0	0	0	0	0
FBgn0013954	FK506-bp2	chr2R:19290108-19290962	1426.18	1731.77	0.280086	0.237074	0	0	0	0	0	0	0	0	0	0	0	0	0	0	0	0	0	0
FBgn0013981	His4r	chr3R:14625754-14626614	1343.86	1603.45	0.254801	0.0244075	0	0	0	0	0	0	0	0	0	0	0	0	0	0	0	0	0	0
FBgn0013983	imd	chr2R:18409047-18421124	52.0032	56.9089	0.130054	0.0330736	0	0	0	0	0	0	0	0	0	0	0	0	0	1	0	0	0	1
FBgn0013987	MAPk-Ak2	chrX:5759907-5764203	89.9346	47.4139	-0.923566	-0.84796	0	0	0	0	1	0	0	0	0	0	0	0	0	0	0	1	0	0
FBgn0013997	Nrx-IV	chr3L:12146518-12156990	12.3629	12.1659	-0.0231748	0.034313	0	0	0	0	1	0	0	0	0	0	0	2	0	0	0	1	0	0
FBgn0014002	Pdi	chr3L:15137737-15142840	2458.38	2813.42	0.194617	0.277064	0	1	0	0	0	0	0	0	0	0	0	0	0	0	0	0	1	0
FBgn0014006	Ask1	chr3R:19879718-19886030	24.4303	21.7543	-0.16737	-0.0607228	0	0	0	0	0	0	0	0	1	0	1	0	0	0	0	0	1	1
FBgn0014009	Rab2	chr2R:6696738-6699469	71.303	85.2572	0.25786	0.181605	0	0	0	0	0	0	0	0	0	0	0	0	0	0	0	0	0	1
FBgn0014010	Rab5	chr2L:2359141-2365273	41.0759	40.8725	-0.00716114	0.0765888	0	0	0	0	0	0	0	0	0	0	0	0	0	0	0	0	0	1
FBgn0014011	Rac2	chr3L:7423826-7454717	8.41208	8.83818	0.071286	0.130546	0	0	0	0	0	0	0	0	0	0	0	0	0	1	0	0	0	0
FBgn0014018	Rel	chr3R:9042507-9052231	106.318	132.241	0.314777	0.165951	0	0	0	0	0	0	0	0	0	0	0	1	0	0	0	0	0	0
FBgn0014020	Rho1	chr2R:16102686-16107229	220.76	176.456	-0.323177	-0.259247	0	0	0	0	0	0	0	0	0	0	0	0	0	0	0	0	0	0
FBgn0014022	Rlb1	chr3R:9513326-9515908	5.42759	4.55551	-0.2527	-0.159363	0	0	0	0	0	0	0	0	0	0	1	0	0	0	0	0	0	0
FBgn0014023	mRpL47	chr3R:9513326-9515908	89.6772	75.0557	-0.256781	-0.247888	0	0	0	0	0	0	0	0	0	0	1	0	0	0	0	0	0	0
FBgn0014024	Rnp4F	chrX:5317408-5322696	34.5226	31.8189	-0.117658	-0.0106807	0	0	0	0	0	0	0	0	0	0	0	1	0	0	0	0	0	0
FBgn0014026	RpL7A	chrX:6530896-6533348	4809.17	5256.33	0.128267	-0.071001	0	0	0	0	0	1	0	0	0	0	0	0	0	0	0	0	0	0
FBgn0014028	SdhB	chr2R:6807625-6809766	184.378	214.122	0.215767	0.0581757	0	0	0	0	0	0	0	0	0	0	0	0	0	0	0	0	0	0
FBgn0014029	2015-09-02	chr3R:20586128-20588356	249.066	287.362	0.206343	0.0885698	0	0	0	0	0	0	0	0	0	0	0	0	0	0	0	0	0	0
FBgn0014032	Sptr	chrX:8461478-8464438	11.0055	15.7626	0.518283	0.152187	0	0	0	0	0	0	0	0	0	0	0	0	0	0	0	0	0	0
FBgn0014075	Ugt	chr3L:18872746-18878245	103.153	92.0191	-0.164779	-0.10531	0	0	0	0	0	0	1	1	2	1	3	0	0	0	0	0	1	1
FBgn0014092	CG4278	chr2L:16327068-16329132	43.6202	50.5951	0.214001	0.102568	0	0	0	0	0	0	0	0	0	0	1	1	0	0	0	0	0	0
FBgn0014127	barr	chr2L:20058162-20061370	37.4621	37.0708	-0.0151463	-0.050381	0	0	0	0	0	1	0	0	0	0	0	1	0	0	0	0	0	1
FBgn0014133	bif	chrX:11678969-11694740	51.7209	51.1005	-0.0174111	0.0660919	0	0	0	0	0	0	0	0	0	0	0	1	0	1	0	0	0	0
FBgn0014141	cher	chr3R:17088279-17125389	203.269	212.382	0.0632713	-0.081536	0	0	0	0	0	0	0	0	0	0	0	1	0	0	0	0	0	1
FBgn0014184	Oda	chr2R:12166294-12174264	184.02	165.202	-0.155631	-0.0813459	0	0	0	0	0	0	0	0	0	0	0	0	0	0	0	0	0	0
FBgn0014189	Hel25E	chr2L:5539325-5542314	315.5	358.44	0.184092	0.112658	0	0	0	0	0	1	0	0	0	0	1	0	0	0	0	0	0	0
FBgn0014269	prod	chr2R:18969403-18971133	57.3179	48.0775	-0.253624	-0.296048	0	0	0	0	0	0	0	0	0	0	0	0	0	0	0	0	0	0
FBgn0014340	mof	chrX:5873839-5876853	31.7428	29.6123	-0.100232	-0.0540594	0	0	0	0	0	0	0	0	0	0	0	0	0	0	0	0	0	1
FBgn0014342	mia	chr3R:5548114-5551168	13.3214	13.533	0.0227378	0.0586472	0	0	0	0	0	0	0	0	0	0	0	0	0	0	1	0	0	1
FBgn0014366	noi	chr3R:5588872-5591459	47.9438	43.8838	-0.127654	-0.162004	0	0	0	1	0	0	0	0	0	0	0	0	0	0	0	0	0	0
FBgn0014380	RhoL	chr3R:9497100-9502581	92.1652	101.643	0.14121	0.295216	0	0	0	0	0	0	0	0	0	0	0	0	0	0	0	0	0	0
FBgn0014388	sty	chr3L:3401152-3424935	10.7853	6.45823	-0.739855	-0.643273	0	0	0	0	0	1	0	0	0	0	0	0	0	0	0	0	0	0
FBgn0014391	sun	chrX:15847858-15849258	736.162	745.962	0.0190806	-0.0456066	0	0	0	0	0	0	0	0	0	0	0	0	0	0	0	0	0	0
FBgn0014411	Vps26	chrX:1873852-1877270	30.0584	30.6333	0.0273352	0.189218	0	0	0	0	0	0	0	0	0	0	0	0	0	0	0	0	0	0
FBgn0014417	CG13397	chr2L:8408887-8411868	43.655	36.1102	-0.27374	-0.191794	0	0	0	0	0	0	0	0	0	0	4	1	0	0	0	0	0	1
FBgn0014427	CG11899	chr3R:29200453-29202525	34.9577	29.7537	-0.232541	-0.246458	0	0	0	0	0	0	0	0	0	0	0	0	0	0	0	0	0	0
FBgn0014455	Ahcy13	chrX:15450260-15453167	240.388	246.618	0.0369125	-0.0330079	0	0	0	0	0	0	0	0	0	0	0	0	0	0	1	0	0	1
FBgn0014857	His3.3A	chr2L:5055057-5058248	407.895	422.805	0.0517956	-0.121161	0	0	0	0	0	0	0	0	0	0	0	0	0	0	0	0	0	0
FBgn0014861	Mcm2	chr3R:8264969-8267924	74.1044	66.0895	-0.165139	-0.129404	0	0	0	0	0	0	0	1	0	0	0	0	0	0	0	0	0	0
FBgn0014865	Mtk	chr2R:15401095-15471884	132.61	162.737	0.295352	0.28196	0	0	0	0	0	0	0	0	0	0	0	0	0	0	0	0	0	0
FBgn0014868	Ost48	chrX:9156928-9158515	471.974	506.364	0.101467	0.0830881	0	0	0	0	0	0	0	0	0	1	0	1	0	0	0	0	0	0
FBgn0014869	Pglym78	chr3R:29148247-29151794	173.973	130.429	-0.415605	-0.623618	0	0	0	0	0	0	0	0	0	0	0	0	0	0	0	0	0	0
FBgn0014870	Psi	chr2R:16856219-16867714	11.7867	10.104	-0.22224	-0.136221	0	0	0	0	0	0	0	0	1	0	0	1	0	0	0	0	2	3
FBgn0014877	Roe1	chr2R:13554076-13555606	87.3873	66.1723	-0.401196	-0.249542	0	0	0	0	0	0	0	0	0	0	0	0	0	0	0	0	0	1
FBgn0014879	Set	chr3R:15263551-15265253	151.954	154.852	0.027255	-0.00596278	0	0	0	0	0	0	0	0	0	0	0	0	0	0	0	0	0	0
FBgn0014903	CG14630	chrX:1012778-1046040	5.23702	3.35681	-0.641657	-0.701715	0	0	0	0	0	0	0	0	0	0	0	0	0	0	0	0	0	0
FBgn0014906	Hydr2	chr2L:3163644-3169462	82.5204	86.1929	0.0628195	0.0147002	0	0	0	0	0	0	0	0	0	1	0	0	0	0	0	0	0	0
FBgn0014930	CG2846	chr3R:7912016-7913290	57.8052	66.3668	0.199264	0.148339	0	0	0	1	0	0	0	0	0	0	0	1	0	0	0	0	0	0
FBgn0015000	betaggt-I	chr2L:4945578-4949784	58.6626	66.0494	0.171105	0.0404206	0	0	0	1	0	0	0	0	0	0	1	0	0	0	0	0	1	0
FBgn0015019	Cctgamma	chr3R:16647604-16649978	392.218	348.038	-0.172411	-0.251302	0	0	0	0	0	0	0	0	0	0	0	0	0	0	0	0	0	1
FBgn0015024	CkIalpha	chrX:12653625-12657834	5.72964	5.17998	-0.145499	0.0175572	0	0	0	0	0	0	0	0	0	0	0	0	0	0	0	0	0	0
FBgn0015031	cype	chr2L:5327226-5327969	357.944	405.495	0.179947	0.0193007	0	0	0	0	0	0	0	0	0	0	0	0	0	0	0	0	0	0
FBgn0015040	Cyp9c1	chr2R:24615422-24638588	185.688	249.709	0.427365	0.160032	0	0	0	0	0	0	0	0	0	0	0	0	0	0	0	0	0	0
FBgn0015075	Ddx1	chr3L:22263368-22266679	47.329	45.7368	-0.0493691	-0.139441	0	0	0	0	0	0	0	0	0	0	0	0	0	0	0	0	0	0
FBgn0015218	eIF-4E	chr3L:9399617-9402460	323.523	335.129	0.0508481	-0.00474343	0	0	0	0	0	0	0	0	0	0	0	0	0	0	0	0	0	0
FBgn0015222	Fer1HCH	chr3R:30385572-30390584	2538.02	2529.06	-0.00509914	-0.146763	0	0	0	0	0	0	0	0	0	0	0	0	0	0	0	0	0	0
FBgn0015239	Hr78	chr3L:21494018-21497494	21.4591	20.5485	-0.0625535	-0.159055	0	0	0	0	0	1	0	0	1	0	2	1	0	0	0	0	0	0
FBgn0015240	Hr96	chr3R:25025234-25029351	16.5207	17.9015	0.115804	0.0558762	0	0	0	0	0	0	0	0	0	0	0	1	0	0	0	0	0	0
FBgn0015245	Hsp60	chrX:11108481-11112308	411.14	364.137	-0.175152	-0.159776	0	0	0	0	0	0	0	0	0	0	0	0	0	0	0	0	0	0
FBgn0015247	Diap2	chr2R:15932169-15940073	71.1862	88.2754	0.310414	0.0631438	0	0	0	0	0	0	0	0	0	0	0	0	0	0	0	0	0	0
FBgn0015268	Nap1	chr2R:23903749-23907294	586.617	640.714	0.127262	0.045099	0	0	0	0	0	0	0	0	0	1	0	0	0	0	0	0	0	0
FBgn0015270	Orc2	chr3R:13964884-14032057	21.9218	21.4282	-0.0328559	0.0348242	0	0	0	0	0	0	0	0	0	0	0	0	0	0	0	0	0	0
FBgn0015271	Orc5	chr2L:13829836-13833105	22.6546	27.8621	0.298498	0.154678	0	0	0	0	0	0	0	0	1	0	1	0	0	0	0	0	0	0
FBgn0015277	Pi3K59F	chr2R:23560491-23564780	14.3425	19.1517	0.417183	0.227047	0	0	0	0	0	0	0	0	0	0	0	0	0	0	0	1	0	1
FBgn0015278	Pi3K68D	chr3L:11774649-11790013	12.0411	10.2681	-0.229802	-0.0211954	0	0	0	1	0	0	0	0	1	0	1	7	0	0	0	0	0	0
FBgn0015279	Pi3K92E	chr3R:20628971-20634732	24.8069	28.404	0.19535	0.255543	0	0	0	0	0	0	0	1	0	0	2	0	0	0	0	0	0	0
FBgn0015282	Rpt2	chr3R:23929242-23931558	306.935	309.92	0.0139648	-0.022048	0	0	0	0	0	0	0	0	0	0	0	0	0	0	0	0	0	0
FBgn0015283	Rpn10	chr3L:21536999-21538582	184.276	184.414	0.00107951	-0.106315	0	0	0	0	0	0	0	0	0	0	0	0	0	0	0	0	0	0
FBgn0015288	RpL22	chrX:762559-765130	2707.19	3152.67	0.21978	0.0232429	0	0	0	0	0	0	0	0	0	0	0	0	0	0	0	0	0	0
FBgn0015295	Shark	chr2R:16197041-16202884	27.6283	31.2017	0.175478	0.19865	0	0	0	0	0	0	0	0	0	0	0	0	0	0	0	0	1	0
FBgn0015296	Shc	chr3L:9427009-9428671	113.173	128.517	0.183432	0.00666181	0	0	0	0	0	0	0	0	0	0	0	0	0	0	0	0	0	0
FBgn0015298	Srp19	chr3L:7347309-7348034	166.426	162.396	-0.0353629	-0.0380503	0	0	0	0	1	0	0	0	0	0	0	0	0	0	0	0	0	0
FBgn0015299	Ssb-c31a	chr2L:8211346-8211938	241.762	295.743	0.290761	0.355797	0	0	0	0	0	0	0	0	0	0	0	1	0	0	0	0	0	0
FBgn0015320	Ubc2	chr2L:10765009-10768006	21.5361	18.348	-0.231135	0.0376273	0	0	0	0	0	0	0	0	0	0	0	0	0	0	0	0	0	0
FBgn0015321	Ubc4	chr3L:9698335-9700481	79.6423	83.9858	0.0766098	0.0194888	0	0	0	0	0	0	0	0	0	0	0	0	0	0	0	0	0	0
FBgn0015324	Vha26	chr3R:5591762-5595356	70.5154	48.1714	-0.549762	-0.35288	0	0	0	0	0	1	0	0	0	0	0	0	0	0	0	1	1	1
FBgn0015331	abs	chr3R:4233046-4235041	37.0141	32.5766	-0.184237	-0.122781	0	0	0	0	0	0	0	0	0	0	0	0	0	0	0	0	0	0
FBgn0015338	CG5861	chr2L:16303263-16307298	164.176	187.184	0.189218	0.167718	0	0	0	0	0	0	0	0	0	0	0	0	0	0	0	0	0	0
FBgn0015351	CG14906	chr3R:16649980-16651157	21.4639	15.2199	-0.495953	-0.421712	0	0	0	0	0	0	0	0	0	0	0	0	0	0	0	0	0	0
FBgn0015359	CG2034	chr3L:2257455-2262664	61.4643	22.3027	-1.46253	-1.4076	0	0	0	0	0	0	0	0	1	0	0	0	0	0	1	0	0	0
FBgn0015360	oxt	chr3L:2257455-2262664	26.173	23.3139	-0.166886	-0.0680967	0	0	0	0	0	0	0	0	0	0	0	1	0	0	0	0	0	0
FBgn0015372	RabX1	chr2R:23519838-23523613	15.287	15.8882	0.0556587	-0.0556248	0	0	0	0	0	0	0	0	0	0	0	0	0	0	0	0	0	0
FBgn0015376	cutlet	chr2L:3707229-3711748	6.39905	7.94266	0.311765	0.0884542	0	0	0	0	0	0	0	0	0	1	0	1	0	0	0	0	0	0
FBgn0015379	dod	chrX:21345357-21349843	55.3018	65.5194	0.244594	0.0982749	0	0	0	0	0	0	0	0	0	0	0	0	0	0	0	0	0	0
FBgn0015391	glu	chr2L:16732549-16738388	28.215	23.9923	-0.233893	0.0921386	0	0	0	0	0	0	0	0	1	1	0	0	0	0	0	0	0	0
FBgn0015393	hoip	chr2L:9699790-9700459	393.702	355.038	-0.149131	0.0588135	0	0	0	0	0	0	0	0	0	0	0	0	0	0	0	0	0	0
FBgn0015396	jumu	chr3R:10350181-10361612	8.80532	6.27592	-0.488549	-0.252185	0	0	0	0	0	0	0	0	0	0	0	1	0	0	0	0	0	1
FBgn0015402	ksr	chr3R:5474898-5485393	8.93187	8.31857	-0.102625	-0.169358	0	0	0	0	0	0	0	0	0	0	0	1	0	0	0	1	0	2
FBgn0015477	Rme-8	chr2R:9167762-9177261	36.0641	32.0862	-0.168613	0.039416	0	0	0	0	0	0	0	0	2	2	2	3	0	0	0	0	0	0
FBgn0015509	Cul1	chr2R:7916855-7922604	76.1644	65.3454	-0.221032	-0.22002	0	0	0	0	0	1	1	0	2	0	0	1	0	0	0	0	0	0
FBgn0015513	mbc	chr3R:23781764-23801634	26.3395	21.7186	-0.278295	-0.241247	0	0	0	0	1	0	0	0	0	1	1	1	0	0	0	0	0	0
FBgn0015521	RpS21	chr2L:2856069-2857029	4119.33	4513.72	0.131906	-0.0618429	0	0	0	0	0	0	0	0	0	0	0	0	0	0	0	0	0	0
FBgn0015527	peng	chrX:21345357-21349843	118.497	108.319	-0.129561	-0.112088	0	0	0	0	0	0	0	0	0	1	0	0	0	0	0	0	0	0
FBgn0015541	sda	chr3R:26915760-26945309	9.74411	10.4127	0.0957359	0.141812	0	0	0	0	0	0	0	0	0	0	0	1	0	0	0	0	0	0
FBgn0015544	spag	chr2R:24159383-24161503	13.4183	11.3474	-0.241841	-0.295475	0	0	0	0	0	0	0	0	0	0	0	0	0	0	0	0	0	0
FBgn0015546	spel1	chr2L:14362068-14366840	18.1668	23.558	0.37491	0.374793	0	0	0	0	0	0	0	1	0	0	3	1	0	0	1	0	0	2
FBgn0015553	tos	chr2L:18677220-18683715	6.11732	7.356	0.266021	0.488636	0	0	0	0	0	0	0	0	0	0	0	0	0	0	0	0	1	0
FBgn0015568	alpha-Est1	chr3R:7545732-7549124	19.4077	25.8127	0.411456	0.359343	0	0	0	0	0	0	0	0	0	0	0	0	0	0	0	0	0	0
FBgn0015569	alpha-Est10	chr3R:7486582-7493845	11.3123	9.06929	-0.318833	-0.435634	0	0	0	0	0	0	0	0	0	0	1	1	0	1	0	0	0	0
FBgn0015571	alpha-Est3	chr3R:7538971-7541631	7.85607	7.84853	-0.00138452	-0.349231	0	0	1	0	0	0	0	0	0	0	0	0	0	0	0	0	0	0
FBgn0015575	alpha-Est7	chr3R:7519562-7523753	117.18	75.1437	-0.641	-0.768652	0	0	0	0	0	0	0	0	0	0	0	0	0	0	0	2	0	0
FBgn0015577	alpha-Est9	chr3R:7493920-7505098	7.91532	6.60696	-0.260661	-0.199211	0	0	0	0	0	0	0	0	0	0	0	1	1	2	0	1	1	2
FBgn0015582	dare	chr2R:11285147-11293591	22.0789	36.1909	0.712958	0.571698	0	0	0	0	0	0	0	0	0	0	0	0	0	0	0	0	0	0
FBgn0015589	Apc	chr3R:28832300-28844748	38.7181	36.0276	-0.103903	-0.0334409	0	0	0	0	0	0	0	0	0	0	1	0	0	0	0	0	0	0
FBgn0015602	BEAF-32	chr2R:14770468-14772630	59.2403	72.5845	0.293083	0.180472	0	0	0	0	0	0	0	0	0	0	0	0	0	0	0	0	0	0
FBgn0015614	CanB2	chr2R:7786009-7789053	37.5046	43.6145	0.217742	0.23059	0	0	0	0	0	1	0	0	0	0	0	0	0	0	0	0	0	0
FBgn0015615	SMC3	chrX:16588995-16593439	25.3411	25.4076	0.0037833	0.0644676	0	0	0	0	0	0	0	1	0	0	1	0	0	0	0	0	0	0
FBgn0015618	Cdk8	chr3L:9837079-9838670	13.0268	14.7323	0.177492	-0.00907592	0	0	0	0	0	0	0	0	0	0	0	1	0	0	0	0	0	0
FBgn0015621	Clp	chr2L:819963-821209	46.0005	50.8385	0.144271	0.0712054	0	0	0	0	0	0	0	0	0	0	0	0	0	0	0	0	0	0
FBgn0015622	Cnx99A	chr3R:29315253-29319644	201.976	193.196	-0.064119	0.0590905	0	0	0	0	0	0	0	0	0	0	2	0	0	0	0	1	0	0
FBgn0015623	Cpr	chr2L:6338835-6346280	159.559	147.546	-0.112923	-0.0828872	0	0	0	0	0	0	0	0	0	0	0	0	0	0	0	0	0	0
FBgn0015625	CycB3	chr3R:24867933-24870816	18.6371	17.5479	-0.0868766	-0.067827	0	0	0	0	0	0	0	0	0	0	0	0	0	0	0	0	0	0
FBgn0015663	Dot	chr2L:3619096-3621681	23.9917	28.0299	0.22443	0.228409	0	0	0	0	0	0	0	0	0	0	0	1	0	0	0	0	0	0
FBgn0015664	Dref	chr2L:9964146-9967229	50.0069	42.5564	-0.232751	-0.140885	0	0	0	0	0	0	0	0	0	0	0	0	0	0	0	0	0	0
FBgn0015714	Cyp6a17	chr2R:14873952-14875739	10.5232	13.2038	0.327371	-0.202668	0	0	0	0	0	0	0	0	0	1	1	1	0	0	0	0	0	1
FBgn0015737	Hmu	chr3R:27288768-27292209	161.038	171.971	0.0947612	0.0383717	0	0	0	0	0	0	1	0	0	0	1	0	0	0	0	1	0	0
FBgn0015754	Lis-1	chr2R:16178825-16185103	28.8397	31.3246	0.119239	0.193172	0	0	0	0	0	0	0	0	0	0	1	0	0	0	1	1	0	0
FBgn0015756	RpL9	chr2L:11002757-11004189	4982.2	5479.56	0.137279	-0.0640442	0	0	0	0	0	0	0	0	0	0	0	0	0	0	0	0	0	1
FBgn0015765	p38a	chr3R:24150415-24152321	33.3958	35.645	0.0940331	0.133985	0	0	0	0	0	0	0	0	0	0	0	1	0	0	0	0	0	0
FBgn0015766	Msr-110	chr3L:5566918-5577348	82.866	150.134	0.857403	0.819946	0	0	0	0	0	0	0	0	0	0	0	1	0	0	0	0	0	0
FBgn0015776	nrv1	chr2L:6778554-6786861	132.997	132.011	-0.0107432	0.0287435	0	0	0	0	0	0	0	0	0	0	0	0	0	0	0	0	1	0
FBgn0015777	nrv2	chr2L:6789769-6798862	16.8019	21.0669	0.326352	0.384694	0	0	0	0	0	0	0	0	0	0	0	0	0	0	0	0	0	0
FBgn0015778	rin	chr3R:13647003-13654527	5.68449	4.49103	-0.339985	-0.0478953	0	0	0	0	0	0	0	0	0	0	0	0	0	0	0	0	1	3
FBgn0015781	P5cr	chr3R:19028930-19031271	28.1892	27.4822	-0.0366444	-0.158719	0	0	0	0	0	0	0	0	0	0	0	1	0	0	0	0	0	0
FBgn0015789	Rab10	chrX:20251337-20254691	100.061	115.502	0.207041	0.189924	0	0	0	0	0	0	0	0	0	0	0	1	0	0	0	0	1	0
FBgn0015790	Rab11	chr3R:21111407-21116146	211.612	234.821	0.150139	0.265092	0	0	0	0	0	0	0	0	0	0	0	0	0	0	0	0	0	1
FBgn0015791	Rab14	chr2L:14355144-14358764	29.6042	39.4112	0.412806	0.343234	0	0	0	0	0	0	0	0	0	0	0	1	0	0	0	0	0	0
FBgn0015793	Rab19	chr3L:8297017-8299839	24.4558	12.1866	-1.00489	-1.0893	0	0	0	0	0	0	0	0	0	0	0	1	0	0	1	0	0	0
FBgn0015794	Rab18	chrX:5670826-5671812	72.4233	87.32	0.269857	0.0777081	0	0	0	0	0	0	0	0	0	0	0	0	0	0	0	0	0	0
FBgn0015795	Rab7	chr3R:23993007-23995452	95.0964	91.655	-0.053177	0.0174254	0	0	0	0	0	0	0	0	0	0	0	0	0	0	0	0	0	0
FBgn0015797	Rab6	chr2L:12107220-12109116	120.301	124.338	0.0476149	0.0109548	0	0	0	0	0	0	0	0	0	0	0	0	0	0	0	0	0	0
FBgn0015799	Rbf	chrX:797089-801479	48.594	49.0187	0.012554	0.0386278	0	0	0	0	0	1	0	0	0	0	1	1	0	0	0	0	0	0
FBgn0015801	Reg-5	chr2R:24788007-24793410	72.0453	27.8712	-1.37013	-1.5599	0	0	0	0	1	0	0	0	0	0	0	0	1	0	0	0	0	0
FBgn0015803	RtGEF	chr2L:20350433-20365254	17.7998	12.318	-0.531093	-0.550833	0	0	0	0	0	0	0	0	0	0	1	0	1	0	0	0	0	0
FBgn0015805	HDAC1	chr3L:4626733-4629467	147.137	151.679	0.0438575	0.0275394	0	0	0	0	0	1	0	0	0	0	0	0	0	0	0	0	0	0
FBgn0015808	ScpX	chr2L:18831228-18833630	45.7238	41.0984	-0.153865	-0.322547	0	0	0	0	0	0	0	0	2	0	0	0	0	0	0	0	0	0
FBgn0015818	Spx	chrX:6255821-6257596	37.6339	34.5495	-0.12337	-0.15017	0	0	0	0	0	0	0	1	0	0	1	0	0	0	0	0	0	0
FBgn0015828	TfIIEalpha	chr3L:11682037-11683805	57.2014	53.1039	-0.107234	-0.154135	0	0	0	0	0	0	0	0	0	0	0	0	0	0	0	0	0	0
FBgn0015829	TfIIEbeta	chr3L:4287037-4288349	34.1126	31.4166	-0.118778	-0.147423	0	0	0	0	0	0	0	0	0	0	0	0	0	0	0	0	0	0
FBgn0015834	Trip1	chr2L:4965672-4967775	554.83	597.067	0.105846	0.00179505	0	0	0	0	0	0	0	0	0	0	0	0	0	0	0	0	0	0
FBgn0015838	Vang	chr2R:9103237-9106796	5.39205	3.33275	-0.694121	-0.602732	0	0	0	0	0	0	0	0	0	0	1	0	0	0	0	0	0	1
FBgn0015905	ast	chr2L:1077947-1080803	33.5556	32.4749	-0.0472299	-0.00548185	0	0	0	0	0	0	0	1	0	0	1	0	0	0	0	0	0	0
FBgn0015924	crq	chr2L:431226-453024	115.35	99.5211	-0.212942	-0.0276063	0	0	0	0	1	0	0	0	0	0	2	0	0	0	1	1	1	0
FBgn0015925	csul	chr2R:16264651-16266959	36.6371	42.4835	0.213596	0.167972	0	0	0	0	0	0	0	0	0	0	0	0	0	0	0	0	0	0
FBgn0015926	dah	chrX:15328341-15333154	21.6764	10.2427	-1.08153	-1.04663	0	0	0	0	0	0	0	0	0	0	0	1	1	0	2	0	0	0
FBgn0015929	dpa	chr2R:7496701-7500145	65.0782	60.5319	-0.104479	-0.0774109	0	0	0	0	0	0	0	0	0	1	0	0	0	0	0	0	0	0
FBgn0015949	hrg	chr2R:19663918-19669832	21.9519	19.9039	-0.141295	-0.0187505	0	0	0	0	0	1	1	0	0	1	1	0	0	0	0	0	0	0
FBgn0016031	lama	chr3L:5343618-5355923	30.7437	25.8706	-0.248979	-0.0353649	0	0	1	0	0	0	0	0	0	0	0	0	0	0	0	0	1	0
FBgn0016034	mael	chr3L:22721202-22727789	35.2804	32.4958	-0.118617	0.00386125	0	0	0	0	0	0	0	0	0	0	0	0	0	0	0	0	0	0
FBgn0016038	mod(r)	chrX:621529-623051	54.2527	34.536	-0.651594	-0.700483	0	0	0	0	0	0	1	0	0	0	0	0	0	0	0	1	0	0
FBgn0016041	Tom40	chrX:7736892-7739978	39.6399	33.1393	-0.258412	-0.0311194	0	0	0	1	0	0	0	0	0	0	1	0	0	0	0	0	0	0
FBgn0016054	phr6-4	chr2L:20643350-20645791	13.5318	14.5594	0.105591	0.172744	0	0	0	0	0	0	0	0	0	0	0	0	0	0	0	0	0	0
FBgn0016059	Sema-1b	chr2R:17672838-17683499	18.8155	18.4131	-0.0311921	-0.0808601	0	0	0	0	0	0	0	0	0	0	2	0	0	0	0	0	1	2
FBgn0016075	vkg	chr2L:5012143-5028191	1246.49	1846.45	0.566884	0.378205	0	0	0	0	0	1	0	0	0	0	1	0	0	0	0	0	0	1
FBgn0016078	wun	chr2R:9400530-9413463	24.2014	27.0832	0.162304	0.0978617	0	0	0	0	1	0	0	0	0	0	0	0	0	0	0	0	2	2
FBgn0016080	xmas-1	chrX:17151230-17159306	9.31876	10.9633	0.234473	0.239806	0	0	0	0	0	0	0	0	0	0	0	0	0	0	0	0	1	0
FBgn0016081	fry	chr3L:9631833-9679103	39.5776	37.8251	-0.0653389	-0.0160977	0	0	0	0	0	0	0	0	1	1	1	1	0	0	0	0	0	0
FBgn0016119	ATPsynCF6	chr3R:23355219-23356064	331.546	291.283	-0.186787	-0.321623	0	0	0	0	0	0	0	0	0	0	0	0	0	0	1	0	0	0
FBgn0016120	ATPsynD	chr3R:19094999-19096271	596.9	633.83	0.0866054	0.060486	0	0	0	0	0	0	0	0	0	0	0	0	0	0	0	0	0	0
FBgn0016122	Acer	chr2L:8521932-8528618	10.7935	16.7201	0.63142	0.689485	0	0	0	0	0	0	0	0	0	0	0	0	0	0	0	0	0	1
FBgn0016126	CaMKI	chr4:445503-453947	5.48831	4.35824	-0.332617	-0.120481	0	0	0	0	0	1	0	0	0	0	0	0	0	0	0	0	0	0
FBgn0016131	Cdk4	chr2R:16579469-16585448	37.3456	40.3341	0.111063	-0.0515672	0	0	0	0	0	0	0	0	0	0	0	0	0	0	0	0	0	1
FBgn0016641	PTP-ER	chr2R:21619320-21624446	10.4121	11.1922	0.104234	0.156941	0	0	0	1	0	0	0	0	0	0	0	0	0	0	0	0	0	0
FBgn0016672	Ipp	chr3R:13958788-13960474	16.2279	19.4187	0.258972	0.0833766	0	0	0	0	0	0	0	0	0	0	0	0	0	0	0	0	0	0
FBgn0016685	Nlp	chr3R:30003680-30010352	603.379	584.488	-0.0458929	-0.0212475	0	0	0	0	0	0	0	0	0	0	0	0	0	0	0	0	0	0
FBgn0016687	Nurf-38	chr2R:24558966-24561087	466.059	478.555	0.0381719	0.0695157	0	0	0	0	0	0	0	0	0	0	0	0	0	0	0	0	0	0
FBgn0016691	ATPsynO	chr3R:15265590-15268538	604.254	617.874	0.0321576	-0.0682801	0	0	0	0	0	0	0	0	0	0	0	0	0	0	0	0	0	0
FBgn0016693	Past1	chr3R:12695128-12704875	349.403	336.782	-0.0530754	-0.0297554	0	0	0	0	0	0	0	0	0	0	0	0	0	0	0	0	0	0
FBgn0016696	Pitslre	chr3L:20771527-20778264	16.8134	17.6224	0.0677954	0.114789	0	0	0	1	0	0	0	0	0	0	1	1	0	0	0	0	0	0
FBgn0016697	Prosalpha5	chr2R:17412766-17413769	416.48	425.96	0.0324706	-0.0187666	0	0	0	0	0	0	0	0	0	0	0	0	0	0	0	0	0	0
FBgn0016698	Ptpa	chr2L:3377001-3378590	36.8103	33.2408	-0.147155	-0.328449	1	0	0	0	0	0	0	0	0	0	0	0	0	0	0	0	0	0
FBgn0016700	Rab1	chr3R:21266028-21269060	183.806	180.42	-0.0268238	0.0170465	0	0	0	0	0	0	0	0	0	0	0	1	0	0	0	0	0	1
FBgn0016701	Rab4	chr2R:17573461-17581525	66.6921	76.2711	0.193621	0.170025	0	0	0	0	0	0	0	0	0	0	0	0	0	0	0	0	0	0
FBgn0016726	RpL29	chr2R:21293767-21295588	6642.04	7302.9	0.136843	-0.0751371	0	0	0	0	0	0	0	0	0	0	0	0	0	0	0	0	0	0
FBgn0016756	Usp47	chr3L:5752972-5761886	46.5679	52.6316	0.176593	0.115535	0	0	0	0	0	0	0	0	0	0	2	3	0	0	0	0	0	0
FBgn0016762	angel	chr2R:23688076-23697824	11.8935	12.2779	0.0458971	-0.280783	0	0	0	0	0	0	0	0	0	0	0	1	0	0	0	0	0	0
FBgn0016794	dos	chr3L:2589413-2595590	48.4645	44.0522	-0.137715	-0.18692	0	0	0	0	0	0	0	0	0	0	0	1	0	0	1	0	0	0
FBgn0016917	Stat92E	chr3R:20535322-20552311	54.2006	34.0609	-0.670192	-0.358428	0	0	0	0	0	0	0	2	0	0	1	1	0	0	1	1	1	0
FBgn0016926	Pino	chr2L:1114653-1128953	30.1957	27.6272	-0.128254	-0.0871592	0	0	0	0	0	0	0	0	0	0	0	0	0	0	0	0	0	0
FBgn0016970	l(2)k10201	chr2R:9399079-9400329	15.7777	19.8987	0.334788	0.281708	0	0	0	0	0	0	0	0	0	0	1	0	0	0	0	0	0	0
FBgn0016978	snRNP-U1-70K	chr2L:6968710-6971737	72.7799	67.0206	-0.118935	-0.111329	0	0	0	0	0	0	0	0	0	0	0	0	0	0	0	0	1	0
FBgn0016983	smid	chr3L:7381613-7385637	97.089	101.283	0.0610119	0.118884	0	0	0	0	0	0	0	0	0	1	1	0	0	0	0	0	0	0
FBgn0016984	sktl	chr2R:20821261-20836028	63.4088	63.7165	0.00698503	0.0328736	0	0	0	0	0	0	0	0	0	0	1	0	0	0	0	0	0	0
FBgn0017414	cag	chr2R:10886809-10894414	9.34826	12.7096	0.443146	0.268495	0	0	0	0	0	0	0	0	0	0	0	1	0	0	0	0	0	0
FBgn0017429	CG5989	chr3L:8602410-8604149	53.4435	41.796	-0.35465	-0.469952	0	0	0	0	0	0	0	0	0	0	2	0	0	0	1	0	0	0
FBgn0017430	Nelf-E	chr3L:8576807-8600879	24.0342	22.4518	-0.0982597	-0.164681	0	0	0	0	0	0	0	0	0	0	0	0	0	0	0	1	1	0
FBgn0017457	U2af38	chr2L:292418-294681	95.626	91.5064	-0.0635307	-0.111312	0	0	0	0	0	0	0	0	0	0	0	0	0	0	0	0	0	0
FBgn0017482	T3dh	chr2R:22329725-22332813	6.93365	8.23909	0.24887	0.0551239	0	0	0	0	0	0	0	0	0	0	0	0	0	0	0	0	1	0
FBgn0017545	RpS3A	chr4:65224-67207	5763.47	6423.06	0.156324	0.0759262	0	0	0	0	0	0	0	0	0	0	0	0	0	0	0	0	0	0
FBgn0017550	Rga	chr3R:5607274-5613112	38.755	34.8008	-0.15526	-0.0376027	0	0	0	0	0	0	0	0	0	0	0	0	0	0	0	0	0	0
FBgn0017551	Rca1	chr2L:6852314-6853866	16.7949	15.7152	-0.0958631	0.012588	0	0	0	0	0	0	0	0	0	0	0	0	0	0	0	0	0	0
FBgn0017558	Pdk	chr2R:9426438-9434638	8.66585	4.73008	-0.873477	-0.693513	0	0	0	0	1	0	0	0	0	1	0	0	0	0	0	0	0	0
FBgn0017566	ND-75	chrX:8248650-8251687	113.024	116.264	0.0407736	-0.102635	0	0	0	0	0	0	0	0	0	1	0	0	0	0	0	0	0	0
FBgn0017567	ND-23	chr3R:15836047-15837117	165.092	144.309	-0.19411	-0.221417	0	0	0	0	0	0	0	0	0	0	0	0	0	0	0	0	0	0
FBgn0017572	Mo25	chr3L:16613217-16615472	33.3598	36.7828	0.140921	0.23102	0	0	0	0	0	0	0	0	0	0	0	0	0	0	0	0	0	0
FBgn0017577	Mcm5	chr3R:10788523-10791150	59.7489	53.1492	-0.168864	-0.177508	0	0	0	0	0	0	0	0	0	0	0	0	0	0	0	0	0	0
FBgn0017578	Max	chr3L:19261393-19268913	26.6635	20.8202	-0.356878	-0.314859	0	0	0	0	0	0	0	0	0	0	0	0	0	0	0	0	0	1
FBgn0017579	RpL14	chr3L:8601005-8602392	7138.58	8181.82	0.196784	0.0121778	0	0	0	0	0	0	0	0	0	0	0	0	0	0	0	0	0	1
FBgn0017581	Lk6	chr3R:11750930-11764457	33.0454	36.0543	0.125721	0.183492	0	0	0	0	1	0	0	0	0	1	0	0	0	0	0	0	1	0
FBgn0019624	COX5A	chr3R:11819358-11820299	1015.47	1190.2	0.229061	0.0152505	0	0	0	0	0	0	0	0	0	0	0	0	0	0	0	0	0	0
FBgn0019637	Atu	chr3R:5613357-5615939	45.0692	45.4829	0.0131813	-0.0245116	0	0	0	0	0	0	0	0	0	0	0	0	0	0	0	0	0	0
FBgn0019644	ATPsynB	chr3L:9729998-9731224	743.839	783.411	0.0747794	-0.0680524	0	0	0	0	0	0	0	0	0	0	0	0	0	0	0	0	0	0
FBgn0019662	qm	chr3L:7348312-7356713	8.41807	9.11498	0.11475	0.244544	0	0	0	0	0	0	0	0	0	0	1	0	0	0	0	0	1	0
FBgn0019686	lok	chr2L:20061421-20065679	30.6777	29.9279	-0.0357	0.0304381	0	0	0	0	1	0	0	1	0	0	0	0	0	0	0	0	0	0
FBgn0019830	colt	chr2L:2767889-2770069	85.8193	87.5535	0.0288632	-0.0391924	0	0	1	0	0	0	0	0	0	0	0	1	0	0	0	0	0	0
FBgn0019886	Letm1	chr2R:24509507-24515320	47.1637	35.7779	-0.398609	-0.339945	0	0	0	0	0	0	0	0	0	1	0	0	0	0	0	0	0	1
FBgn0019890	Smg5	chr2L:13898827-13904661	37.3017	46.7339	0.325231	0.284537	0	0	0	0	0	0	0	0	0	0	2	2	0	0	0	0	0	0
FBgn0019925	Surf4	chr3R:15343652-15346176	173.293	168.131	-0.0436277	0.0564407	0	0	0	0	0	0	0	0	0	0	0	0	0	0	0	0	0	0
FBgn0019932	SamDC	chr2L:10339456-10341503	27.9956	30.8193	0.138637	0.110162	0	0	0	0	0	0	0	0	0	1	0	0	0	0	0	0	0	0
FBgn0019936	RpS20	chr3R:20822180-20824239	4325.59	4609.39	0.0916777	-0.0844575	0	0	0	0	0	0	0	0	0	0	0	0	0	0	0	0	0	0
FBgn0019938	RpI1	chr2R:14591202-14601216	47.8926	42.4117	-0.175338	-0.0130171	0	0	0	0	0	0	0	1	0	1	0	1	0	0	0	0	0	0
FBgn0019947	Psn	chr3L:20432467-20436209	127.575	122.677	-0.0564753	-0.121271	0	0	1	0	0	0	0	0	0	0	0	0	0	0	0	0	1	0
FBgn0019948	Phm	chr2R:23978800-23988455	142.387	173.335	0.283739	0.195262	0	0	0	0	0	0	0	0	0	0	0	0	0	0	0	0	0	0
FBgn0019949	Cdk9	chr2R:22636062-22637727	31.9413	37.9857	0.250034	0.091468	0	0	0	0	0	0	0	0	0	0	1	0	0	0	0	0	0	0
FBgn0019952	Orct	chr3R:24276259-24278792	144.475	114.665	-0.333399	-0.348802	0	0	0	0	0	0	0	0	0	1	0	0	0	0	0	0	0	0
FBgn0019957	ND-42	chr3R:22027708-22029393	149.458	169.232	0.179267	0.0614152	0	0	0	0	0	0	0	0	0	0	0	0	0	0	0	0	0	0
FBgn0019960	Mitofilin	chr3R:22019504-22023335	91.1718	81.8521	-0.155568	-0.233745	0	0	0	0	0	0	1	1	1	0	0	0	0	0	0	0	1	0
FBgn0019968	Khc-73	chr2R:15515777-15532259	18.6514	19.3018	0.049454	0.126141	0	0	0	0	0	0	0	0	0	0	2	0	0	0	0	0	0	0
FBgn0019972	Drice	chr3R:29799657-29801584	73.7813	91.0835	0.303934	0.198429	0	0	0	0	1	0	0	0	0	0	0	0	0	0	0	0	0	0
FBgn0019982	Gs1l	chr2L:4454625-4456807	57.8191	78.137	0.434461	0.26959	0	0	0	0	0	0	0	0	0	0	0	0	0	0	0	0	0	0
FBgn0019990	Gcn2	chr3R:31395659-31457873	16.8808	14.4543	-0.223883	-0.163339	0	0	0	0	0	0	0	0	0	0	0	1	0	0	0	0	0	0
FBgn0020018	Ppox	chr3R:24659620-24661851	43.5415	51.0033	0.228199	0.350477	0	0	0	0	0	0	0	0	0	0	0	0	0	0	0	0	0	0
FBgn0020224	Cbl	chr3L:8424953-8432246	12.2265	10.9679	-0.156722	-0.0949935	0	0	0	0	0	0	0	0	0	0	0	0	0	0	0	1	0	1
FBgn0020235	ATPsyngamma	chr3R:29747703-29749163	1778.58	1889.65	0.0874004	-0.049958	0	0	0	0	0	0	0	0	0	0	0	0	0	0	0	0	0	0
FBgn0020236	ATPCL	chr2R:15992407-16007667	123.889	140.529	0.18183	0.12288	0	0	0	0	0	0	0	0	1	0	0	0	0	0	0	0	0	2
FBgn0020238	14-3-3epsilon	chr3R:18242530-18250550	574.59	583.188	0.021429	0.165498	0	0	0	0	0	0	0	0	0	0	0	0	0	0	0	0	0	2
FBgn0020249	stck	chr3R:8356977-8362554	95.3809	92.9595	-0.0370987	-0.159618	0	0	0	0	0	0	0	0	0	0	0	0	0	0	0	0	0	1
FBgn0020255	Ran	chrX:11144851-11148716	538.168	471.454	-0.19094	-0.0831704	0	0	0	0	0	0	0	0	0	0	0	0	0	0	0	0	0	0
FBgn0020261	pcm	chrX:19485758-19492011	30.0482	28.7894	-0.0617378	-0.0861947	0	0	0	0	0	0	0	0	0	1	0	1	0	0	0	0	1	0
FBgn0020270	mre11	chr2L:11282089-11285706	83.8498	73.9118	-0.182003	-0.10852	0	0	0	0	0	0	0	0	0	0	0	0	0	0	0	0	0	0
FBgn0020272	mst	chrX:21388976-21391533	46.0778	43.5721	-0.080668	-0.154285	0	0	0	0	0	0	0	0	0	0	0	0	0	1	0	0	0	0
FBgn0020278	loco	chr3R:22619967-22639387	60.2748	47.785	-0.334998	-0.431519	0	0	0	0	0	0	0	0	0	0	1	0	0	1	0	1	1	0
FBgn0020279	lig	chr2R:8067976-8078815	118.513	115.121	-0.041906	0.0330659	0	0	0	0	0	0	0	0	0	1	0	0	0	0	0	0	0	0
FBgn0020304	drongo	chr2L:833583-851071	66.4604	70.1867	0.0787026	0.244002	0	0	0	0	0	0	0	0	0	0	0	0	0	0	0	0	0	0
FBgn0020305	dbe	chr2L:868672-869857	97.713	84.6238	-0.207487	-0.186365	0	0	0	0	0	0	0	0	0	0	0	0	0	0	0	0	0	0
FBgn0020306	dom	chr2R:21323429-21341847	48.3662	34.3397	-0.494125	-0.331846	0	0	0	0	0	0	2	1	1	1	2	3	0	0	1	0	0	0
FBgn0020309	crol	chr2L:11794326-11809438	15.124	10.3424	-0.548274	-0.431148	0	0	0	0	0	0	0	1	0	0	0	0	1	0	1	0	0	2
FBgn0020312	CG4050	chr2R:21123734-21128510	53.3462	59.1003	0.14778	0.103024	0	0	0	0	0	1	0	0	0	2	0	0	0	0	0	0	0	0
FBgn0020369	Rpt6	chrX:21307585-21317663	261.7	256.731	-0.02766	-0.110215	0	0	0	0	0	0	0	0	0	0	0	0	0	0	0	0	0	0
FBgn0020370	TppII	chr2R:13152884-13163948	110.605	110.665	0.000771776	-0.105665	0	0	0	0	0	0	0	0	0	1	1	2	0	0	0	0	0	0
FBgn0020381	Dredd	chrX:629772-635545	15.9851	21.7985	0.447503	0.185482	0	0	0	0	0	0	0	0	0	1	0	0	0	0	0	0	0	0
FBgn0020386	Pdk1	chr3L:129449-145895	12.455	10.8072	-0.204732	0.041885	0	0	0	0	0	0	0	0	0	0	2	0	0	0	0	0	0	1
FBgn0020388	Gcn5	chr3L:12521128-12526731	49.3089	49.4766	0.00489731	-0.141215	0	0	0	0	0	0	0	0	0	0	0	0	0	0	0	0	0	0
FBgn0020389	Papss	chr3L:19845292-19860925	19.6328	23.1804	0.239635	0.0610832	0	0	0	0	0	0	0	1	1	0	0	0	0	0	0	0	0	0
FBgn0020392	Nmt	chr3L:8176134-8178429	79.9745	85.0024	0.0879637	0.150041	0	0	0	1	0	0	0	0	0	0	0	0	0	0	0	0	0	0
FBgn0020407	asun	chr3R:16264270-16266891	14.9847	14.4008	-0.0573449	-0.011546	0	0	0	0	0	0	0	0	0	0	1	1	0	0	0	0	0	1
FBgn0020414	Idgf3	chr2L:16450906-16455194	946.151	1495.87	0.660846	0.549342	0	0	0	0	0	0	0	0	0	0	0	0	0	0	0	1	0	2
FBgn0020415	Idgf2	chr2L:16400174-16450508	304.914	319.497	0.0673999	-0.315315	0	0	0	0	0	0	0	0	0	1	0	0	0	0	0	0	0	1
FBgn0020416	Idgf1	chr2L:16400174-16450508	303.366	410.745	0.437184	0.0462994	0	0	0	0	0	0	0	0	0	0	1	0	0	0	0	0	0	0
FBgn0020440	Fak	chr2R:19430658-19437259	5.51505	3.45203	-0.675927	-0.414035	0	0	0	0	0	0	0	0	0	0	0	0	0	0	0	1	1	0
FBgn0020443	Elf	chr2L:12431074-12441279	100.485	49.3929	-1.02461	-0.771158	0	0	0	0	0	0	0	0	0	0	0	0	0	0	1	0	2	2
FBgn0020496	CtBP	chr3R:13011648-13026275	32.4985	27.1152	-0.261272	-0.079316	0	0	0	0	0	0	0	1	0	0	0	0	0	0	0	0	0	1
FBgn0020497	emb	chr2L:8403572-8408853	23.1568	22.0305	-0.07193	0.0693202	0	0	0	0	0	0	0	0	1	0	0	0	0	0	0	0	0	0
FBgn0020510	Abi	chr3R:14119261-14122420	39.6644	34.1099	-0.217656	-0.128518	0	0	0	0	0	0	0	0	0	0	0	0	0	0	0	0	0	1
FBgn0020513	ade5	chrX:12757035-12760617	272.194	280.934	0.0455968	0.0324302	0	0	0	0	0	0	0	0	0	0	0	0	0	0	0	0	0	1
FBgn0020545	kraken	chr2L:852767-854539	191.02	181.061	-0.0772501	-0.18382	0	0	0	0	0	0	0	0	0	0	1	0	0	0	0	0	0	0
FBgn0020616	SA	chr2L:6950420-6956950	30.1894	31.7375	0.0721469	0.0984836	0	0	0	0	0	0	0	0	0	0	2	1	0	0	0	0	0	0
FBgn0020618	Rack1	chr2L:7821150-7827315	2857.34	3167.74	0.148781	-0.0479152	0	0	0	0	0	0	0	0	0	0	0	0	0	0	0	0	0	1
FBgn0020620	RN-tre	chr2R:13983394-13990707	27.6955	14.2751	-0.95615	-0.61116	0	0	0	0	0	0	0	1	0	1	0	0	1	0	0	0	1	0
FBgn0020621	Pkn	chr2R:9252020-9285097	9.05529	6.42773	-0.49445	-0.367336	0	0	0	0	0	0	0	1	0	0	0	0	0	0	1	0	1	0
FBgn0020622	Pi3K21B	chr2L:297879-305233	5.02366	2.93287	-0.776427	-0.438928	0	0	0	0	0	0	0	0	0	1	1	0	0	0	0	0	3	1
FBgn0020626	Osbp	chr3R:24932009-24938222	71.6507	68.435	-0.066246	-0.153711	0	0	0	0	0	0	0	0	0	0	0	1	0	0	0	0	0	0
FBgn0020633	Mcm7	chr3L:8891595-8894310	106.45	102.933	-0.0484662	-0.114023	0	0	0	0	0	0	0	0	0	0	0	0	0	0	0	0	0	0
FBgn0020647	KrT95D	chr3R:23995658-24031827	68.4765	78.7657	0.201958	0.224923	0	0	0	0	0	0	0	0	0	0	0	0	0	0	0	0	0	1
FBgn0020653	Trxr-1	chrX:8241500-8248033	314.655	291.262	-0.11145	-0.215191	0	0	0	0	0	0	0	0	0	0	0	0	0	0	0	0	0	0
FBgn0020655	ArfGAP1	chr3L:12415025-12417580	76.1528	71.5919	-0.0891019	-0.0401316	0	0	0	0	0	1	0	0	0	0	1	0	0	0	0	0	0	0
FBgn0020762	Atet	chr2L:4333912-4345776	7.60783	10.1208	0.411761	0.437458	0	0	0	0	0	0	0	1	0	0	0	0	0	1	0	0	0	0
FBgn0020764	Alas	chr2R:23964771-23966757	46.9806	56.533	0.267028	0.0915005	0	0	0	0	0	0	0	0	0	0	0	0	0	0	0	0	0	0
FBgn0020767	Spred	chr2R:14759645-14769423	21.2494	17.1341	-0.310547	-0.181494	0	0	1	0	0	0	0	0	0	0	0	0	0	0	0	2	1	0
FBgn0020887	Su(z)12	chr3L:19918241-19923462	18.2619	18.5506	0.0226275	0.201902	0	0	0	0	0	0	0	0	0	0	1	0	0	0	0	0	0	1
FBgn0020909	Rtc1	chrX:13757178-13758598	46.6013	48.7258	0.0643159	-0.0253662	0	0	0	0	0	0	0	0	0	0	0	0	0	0	0	0	0	0
FBgn0020910	RpL3	chr3R:11221893-11225173	3802.77	4161.87	0.130181	-0.0733214	0	0	0	0	0	0	0	0	0	0	0	0	0	0	0	0	0	0
FBgn0020930	Dgkepsilon	chr2R:12757545-12760999	68.762	66.192	-0.0549532	0.0688631	0	0	0	0	0	0	0	0	0	0	1	0	0	0	0	0	0	0
FBgn0021750	Aats-ser	chr3R:15333265-15343256	25.7472	24.4018	-0.0774271	-0.135639	0	0	0	0	0	0	0	0	0	0	0	0	0	0	0	0	0	0
FBgn0021760	chb	chr3L:21172852-21183278	31.9743	27.4486	-0.220178	-0.0541152	0	0	0	0	0	0	0	0	0	1	1	1	0	0	0	0	0	0
FBgn0021761	Nup154	chr2L:11004819-11011086	77.5603	74.9714	-0.0489782	-0.0291026	0	0	0	0	0	0	0	0	0	0	3	1	0	0	0	0	0	0
FBgn0021765	scu	chrX:18091258-18092853	213.519	257.169	0.268357	0.0082549	0	0	0	0	1	0	0	0	0	0	0	0	0	0	0	0	0	0
FBgn0021768	nudC	chr3L:16787572-16829074	104.077	119.951	0.204797	0.152504	1	0	1	0	0	0	0	0	0	0	1	0	0	0	0	0	0	0
FBgn0021795	Tapdelta	chr2R:11370299-11371335	753.205	849.925	0.174293	0.221658	0	0	0	0	0	0	0	0	0	0	1	0	0	0	0	0	0	0
FBgn0021796	Tor	chr2L:13004479-13013197	26.5092	30.3257	0.194047	0.168893	0	0	0	0	0	0	0	0	0	0	0	4	0	0	0	0	0	0
FBgn0021814	Vps28	chr2R:8078868-8080041	122.473	132.914	0.118027	-0.00369505	0	0	0	0	0	0	0	0	0	0	0	1	0	0	0	0	0	0
FBgn0021818	cnk	chr2R:17413969-17420007	19.9152	17.5901	-0.179107	-0.0172249	0	0	0	0	0	0	0	0	0	1	1	1	0	0	0	0	0	0
FBgn0021825	DCTN2-p50	chr2R:8891831-8893339	113.894	120.779	0.0846752	-0.0362253	0	0	0	0	0	0	0	0	0	0	0	0	0	0	0	0	0	0
FBgn0021847	l(2)k14710	chr2R:6209781-6214122	18.4224	17.6305	-0.0633919	-0.134714	0	0	0	2	0	0	0	0	1	1	2	0	0	0	0	0	0	0
FBgn0021856	l(2)k14505	chr2L:21261167-21262411	67.2491	66.7977	-0.00971736	-0.0596467	0	0	0	0	0	0	0	0	0	0	0	1	0	0	0	0	0	0
FBgn0021872	Xbp1	chr2R:21143544-21145750	653.924	625.266	-0.0646522	-0.254124	0	0	0	0	1	0	0	0	0	0	0	0	0	0	0	1	0	0
FBgn0021874	Nle	chr2L:564162-568121	89.9435	88.4276	-0.0245229	-0.0634355	0	0	0	0	0	0	0	0	0	0	0	0	0	0	0	0	0	0
FBgn0021875	Zfrp8	chr2R:24133988-24138050	31.8518	32.4008	0.0246547	-0.161423	0	0	0	0	0	0	0	0	0	0	0	0	0	0	0	0	0	0
FBgn0021895	ytr	chr2R:23847160-23851480	47.5896	33.446	-0.508811	-0.416282	0	0	0	0	0	0	0	0	0	0	0	0	0	0	0	0	1	0
FBgn0021906	RFeSP	chr2L:1611409-1614160	453.889	429.619	-0.0792821	-0.175159	0	0	0	0	0	0	0	0	0	0	0	0	0	0	0	0	0	0
FBgn0021944	Coprox	chr2L:6964420-6965887	95.6229	88.9541	-0.104295	-0.154426	0	0	0	0	0	0	0	0	1	0	1	0	0	0	0	0	0	0
FBgn0021967	ND-PDSW	chr2L:3466156-3467334	257.743	227.548	-0.179765	-0.285131	0	0	0	0	0	0	0	0	0	0	0	0	0	0	0	0	0	0
FBgn0021979	l(2)k09913	chr2R:23067195-23071875	146.467	178.083	0.281975	0.164138	0	0	0	0	0	0	0	0	0	0	0	0	0	0	0	0	0	0
FBgn0021995	Rs1	chr2R:8163563-8167769	65.7519	70.9954	0.110692	0.135557	0	0	0	0	0	0	0	0	0	0	0	0	0	0	1	0	0	1
FBgn0022023	eIF-3p40	chr2L:5051192-5054575	612.011	689.273	0.171518	0.000776762	0	0	0	0	0	0	0	0	0	0	0	0	0	0	0	0	0	0
FBgn0022027	Vps25	chr2R:8625450-8626180	102.701	106.024	0.0459439	-0.0419499	0	0	0	0	0	0	0	0	0	0	0	0	0	0	0	0	0	0
FBgn0022029	l(2)k01209	chr2R:17420406-17427511	41.6802	46.9402	0.171462	0.123878	0	0	0	0	1	0	0	1	0	0	0	1	0	0	0	0	0	0
FBgn0022069	Nnp-1	chr2L:13363307-13366189	65.9483	62.7965	-0.0706521	0.0788291	0	0	0	0	0	0	0	0	0	0	1	0	0	0	0	0	1	0
FBgn0022097	Vha36-1	chr2R:15541434-15542498	187.93	204.57	0.122399	0.131253	0	0	0	0	0	0	0	0	0	0	0	0	0	0	0	0	0	0
FBgn0022153	l(2)k05819	chr2L:4394195-4400487	53.8974	46.2142	-0.22188	-0.199469	0	0	0	0	0	0	0	0	0	0	2	0	0	0	0	0	0	1
FBgn0022160	Gpo-1	chr2R:15857751-15862755	51.1825	67.4124	0.397363	0.182221	0	0	0	0	0	0	0	0	0	0	0	0	0	0	0	0	0	0
FBgn0022213	Cas	chr2L:16802025-16826964	97.5191	93.3593	-0.062891	0.0121694	0	0	0	0	0	0	0	0	0	0	1	1	0	0	0	0	0	1
FBgn0022224	ubl	chr2R:6810010-6810530	154.596	190.789	0.303471	0.203828	0	0	0	0	0	0	0	0	0	0	0	0	0	0	0	0	0	1
FBgn0022238	lolal	chr2R:18154094-18158192	9.75957	3.67729	-1.40818	-1.21457	0	0	0	0	0	0	0	0	0	0	0	1	0	0	0	0	0	0
FBgn0022246	Rpp30	chr2L:251038-252373	26.2096	27.8577	0.087979	-0.161699	0	0	0	0	0	0	0	0	0	0	0	0	0	0	0	0	1	1
FBgn0022288	l(2)09851	chr2R:5754516-5756327	250.783	210.456	-0.252919	-0.191757	0	0	0	0	0	0	0	0	1	0	1	0	0	0	0	0	0	0
FBgn0022338	dnk	chr3R:18978979-18982749	172.001	165.523	-0.055383	-0.151633	0	0	0	0	0	0	0	0	0	0	0	0	0	0	0	0	0	0
FBgn0022343	CG3760	chr2R:24938180-24940483	166.395	145.016	-0.198399	-0.129505	0	0	0	0	0	0	0	0	0	0	0	0	0	0	0	0	0	0
FBgn0022344	CG10340	chr3R:16611418-16614391	95.9293	100.985	0.0741008	-0.0689069	0	0	0	0	0	0	0	0	0	0	0	0	0	0	0	0	0	0
FBgn0022349	CG1910	chr3R:31747642-31754705	70.8365	52.4076	-0.434717	-0.268726	0	0	0	0	0	0	0	0	0	0	0	0	0	0	1	0	0	1
FBgn0022355	Tsf1	chrX:18387083-18390344	13.6029	15.2439	0.164316	0.336011	0	0	0	0	0	0	0	0	0	0	0	0	0	0	0	0	0	0
FBgn0022699	D19B	chr3L:6182175-6184920	23.965	21.7053	-0.142884	-0.223458	0	0	0	0	0	0	0	0	0	1	0	0	0	0	0	0	0	1
FBgn0022709	Adk1	chr3L:12200321-12204082	24.5365	14.9796	-0.711933	-1.1305	0	0	0	0	1	0	0	0	0	0	0	0	0	0	1	0	0	1
FBgn0022724	Taf8	chrX:18101969-18103482	21.8264	19.7005	-0.147846	-0.142193	0	0	0	0	0	0	0	0	1	0	0	1	0	0	0	0	0	2
FBgn0022764	Sin3A	chr2R:12572067-12592917	30.4595	22.6947	-0.424541	-0.287749	0	0	0	0	0	0	0	0	0	0	2	4	0	0	0	0	0	0
FBgn0022768	Pp2C1	chrX:4679987-4686903	17.6849	16.5947	-0.0917941	0.00810765	0	0	0	0	0	0	0	0	0	0	0	1	0	0	0	0	0	0
FBgn0022772	Orc1	chr2R:7519279-7525716	17.561	20.0057	0.18803	0.0549087	0	0	0	0	0	0	0	0	0	0	0	0	0	0	0	0	0	0
FBgn0022774	Oat	chr3L:19647279-19649851	42.3837	33.6293	-0.333791	-0.353841	0	0	0	0	0	0	0	0	0	0	0	0	0	0	0	0	0	0
FBgn0022786	Hira	chrX:7722118-7725917	18.753	17.1451	-0.129324	-0.0126249	0	0	0	0	0	0	1	0	0	0	0	0	0	0	0	0	0	0
FBgn0022787	Hel89B	chr3R:15973297-15983451	52.2576	55.1833	0.0785916	0.0213646	0	0	0	0	0	0	0	1	0	1	1	2	0	0	0	0	0	0
FBgn0022893	Df31	chr2L:21626308-21629932	389.965	397.644	0.0281316	0.0727319	0	0	0	0	0	0	0	0	0	0	0	0	0	0	0	0	0	2
FBgn0022935	D19A	chr3L:6185188-6189123	17.4678	19.8122	0.181688	0.101512	0	0	0	0	0	0	0	0	1	0	0	0	0	0	0	1	0	1
FBgn0022936	CycH	chr3L:21821996-21823309	44.4651	47.3178	0.0897076	0.167594	0	0	0	0	0	0	0	0	0	0	0	0	0	0	0	0	0	0
FBgn0022942	Cbp80	chrX:4647870-4666700	40.2888	38.1022	-0.0805069	-0.0552553	0	0	0	0	0	0	0	0	0	0	2	0	0	0	0	0	0	0
FBgn0022943	Cbp20	chr3R:18164660-18165439	66.6519	60.1553	-0.147954	-0.220746	0	0	0	0	0	0	0	0	0	0	0	0	0	0	0	0	0	0
FBgn0022959	yps	chr3L:12121273-12125150	46.4064	47.9686	0.0477694	0.044768	0	0	0	0	0	0	0	0	0	0	0	0	0	0	0	0	0	0
FBgn0022960	vimar	chr2R:6975284-6985712	10.102	10.4351	0.04681	0.161126	0	0	0	0	0	0	0	0	0	0	0	0	0	0	0	0	0	1
FBgn0022984	qkr58E-3	chr2R:22404176-22411545	20.7748	16.5102	-0.331474	-0.0511371	0	0	0	0	0	0	0	0	0	0	0	0	0	0	0	0	0	1
FBgn0022985	qkr58E-2	chr2R:22415559-22420376	22.2551	13.1002	-0.764548	-0.696267	0	0	0	0	0	0	0	0	0	0	0	0	0	0	1	0	0	0
FBgn0022986	qkr58E-1	chr2R:22411788-22415518	20.0631	15.7472	-0.349446	-0.280341	0	0	0	0	0	0	0	0	0	0	0	0	0	0	0	0	0	0
FBgn0022987	qkr54B	chr2R:17469623-17475129	9.45251	7.06578	-0.419849	-0.219554	0	0	0	0	0	0	0	0	0	0	0	0	0	0	0	0	0	0
FBgn0023000	mth	chr3L:328096-356050	12.6997	13.3064	0.0673256	-0.0909939	0	0	0	0	0	0	0	0	0	0	1	2	0	0	0	0	0	0
FBgn0023023	CRMP	chr3R:5571107-5579189	6.89651	6.06491	-0.18538	-0.279603	0	0	0	0	0	0	0	0	0	0	0	0	0	0	0	0	0	0
FBgn0023081	gek	chr2R:24092078-24098636	28.5074	29.1112	0.0302387	0.100518	0	0	0	0	0	0	0	0	0	0	1	2	0	0	0	0	0	0
FBgn0023083	fray	chr3R:18573090-18590726	24.3368	18.2629	-0.414219	-0.313527	0	0	0	0	0	0	0	0	0	0	1	1	0	0	0	1	0	4
FBgn0023094	cyc	chr3L:19813769-19815938	22.273	26.3313	0.241481	0.399499	0	0	0	0	0	0	0	0	0	0	0	0	0	0	0	0	0	0
FBgn0023097	bon	chr3R:20593138-20616901	5.18924	4.29696	-0.272207	-0.0281459	0	0	0	0	0	1	0	0	1	0	1	0	0	0	0	0	1	0
FBgn0023129	aay	chr3L:9411037-9426758	7.08196	6.39049	-0.148221	-0.281309	0	0	0	0	1	0	0	0	0	0	1	0	0	0	0	1	0	0
FBgn0023130	a6	chrX:1692823-1695889	5.55612	5.38399	-0.0454006	0.0742466	0	0	0	0	0	0	0	0	0	0	0	0	1	0	0	0	0	1
FBgn0023143	Uba1	chr2R:9688288-9693328	302.563	316.322	0.0641602	-0.0140667	0	0	0	0	0	0	0	1	0	0	0	1	0	0	0	0	0	0
FBgn0023167	SmD3	chr2R:12166294-12174264	177.418	156.467	-0.181293	-0.219431	0	0	0	0	0	0	0	0	0	0	0	0	0	0	0	0	0	0
FBgn0023169	AMPKalpha	chrX:1375535-1380480	79.7861	100.563	0.333885	0.227844	0	0	0	0	0	0	0	0	0	0	0	0	0	0	0	0	1	0
FBgn0023170	RpL39	chr2R:24060377-24062431	18040.7	21188.3	0.232011	0.00774841	0	0	0	0	0	0	0	0	0	0	0	0	0	0	0	0	0	0
FBgn0023171	rnh1	chr2R:7931053-7932380	55.6932	43.2418	-0.365074	-0.298609	0	0	0	0	0	0	0	0	0	0	0	0	0	0	0	0	0	0
FBgn0023172	RhoGEF2	chr2R:17027189-17044653	12.0154	7.75573	-0.63155	-0.339634	0	0	0	0	0	0	0	0	1	1	0	1	0	0	0	0	0	1
FBgn0023174	Prosbeta2	chr3L:14999950-15014062	350.21	337.128	-0.054924	-0.0670993	0	0	0	0	0	0	0	0	0	0	0	0	0	0	0	0	0	0
FBgn0023175	Prosalpha7	chr2R:9846635-9847836	267.743	237.834	-0.170892	-0.234626	0	0	0	0	0	0	0	0	0	0	0	0	0	0	0	0	0	0
FBgn0023177	Pp4-19C	chrX:20421086-20424002	107.527	121.298	0.173864	0.0520921	0	0	0	0	0	1	0	0	0	0	0	0	0	0	0	0	0	0
FBgn0023180	Orc6	chr2R:9842685-9846485	30.6413	21.13	-0.536188	-0.34301	0	0	0	0	0	0	0	0	0	0	0	0	0	0	0	0	0	1
FBgn0023181	Orc4	chr2R:24795739-24797414	28.9565	30.6231	0.0807333	0.0164843	0	0	0	0	0	0	0	0	0	0	0	0	0	0	0	0	0	0
FBgn0023212	EloB	chr3R:20578221-20579850	88.2056	53.6817	-0.71644	-0.871436	0	0	0	0	0	0	0	0	0	0	0	0	0	0	1	0	0	0
FBgn0023213	eIF4G	chr4:915296-930715	7.06112	3.16775	-1.15644	-0.851998	0	0	0	0	0	0	0	0	0	0	3	0	0	0	0	0	0	0
FBgn0023214	edl	chr2R:18667526-18673536	27.4569	25.0312	-0.133441	-0.0579022	0	0	0	0	0	0	0	0	0	0	0	0	0	0	0	0	0	0
FBgn0023216	Parg	chrX:3667620-3671502	10.8149	14.9286	0.465057	0.314811	0	0	0	0	0	0	0	0	0	1	1	1	0	0	0	0	1	1
FBgn0023388	Dap160	chr2L:21134438-21142347	16.7011	14.5089	-0.203009	0.0115234	0	0	0	0	1	0	0	0	0	0	2	0	0	0	0	0	0	0
FBgn0023395	Chd3	chr3L:19447172-19450238	17.1186	14.5085	-0.238668	-0.121072	0	0	0	0	0	0	0	0	0	0	0	1	0	0	0	0	0	1
FBgn0023407	B4	chr2L:13500623-13549328	17.1544	17.0045	-0.0126603	0.311259	0	0	0	0	0	0	0	0	0	0	1	0	0	0	0	0	1	2
FBgn0023458	Rbcn-3A	chrX:6240744-6255487	41.5373	28.8178	-0.527447	-0.395628	0	0	0	0	0	0	0	1	0	0	1	2	0	0	1	0	1	0
FBgn0023477	Taldo	chr2R:23940409-23942114	272.232	227.049	-0.261831	-0.335784	0	0	0	0	0	0	0	0	0	0	0	0	0	0	0	0	0	1
FBgn0023479	Tequila	chr3L:9074642-9092131	311.037	328.943	0.0807474	0.259908	0	0	0	0	0	0	0	1	0	0	2	1	0	0	0	0	0	1
FBgn0023506	Es2	chrX:8461478-8464438	8.68356	7.48421	-0.214436	-0.248708	0	0	0	0	0	0	0	0	0	0	1	0	0	0	0	0	0	0
FBgn0023507	CG3835	chrX:2141488-2144937	47.0699	50.7127	0.107541	-0.121701	0	0	0	0	0	0	0	0	0	0	1	0	0	0	0	0	0	0
FBgn0023508	Ocrl	chrX:1922980-1927524	24.8017	29.535	0.251987	0.227902	0	0	0	0	0	0	0	0	0	0	0	0	0	0	0	0	0	0
FBgn0023509	mip130	chrX:1903703-1922874	23.6424	26.4136	0.1599	0.174384	0	0	0	0	0	0	0	0	0	0	0	0	0	0	0	0	1	0
FBgn0023510	Rbcn-3B	chrX:1903703-1922874	7.15837	4.97687	-0.524394	-0.238526	0	0	0	0	0	0	0	0	0	0	0	0	0	0	0	0	0	0
FBgn0023511	Edem1	chrX:1903703-1922874	37.1759	35.8968	-0.0505132	-0.00396464	0	0	0	0	0	0	0	0	0	0	0	1	0	0	0	0	0	0
FBgn0023512	eIF2B-epsilon	chrX:1903703-1922874	26.9766	30.5264	0.17835	0.159685	0	0	0	0	0	0	0	0	0	0	0	1	0	0	0	0	0	0
FBgn0023513	CG14803	chrX:1865908-1873565	20.1081	15.5992	-0.366304	-0.403167	0	0	0	0	0	0	0	0	1	0	1	1	0	0	0	0	0	0
FBgn0023514	CG14805	chrX:1877316-1879774	49.0086	37.8544	-0.372576	-0.356696	0	0	0	0	0	0	1	0	0	0	1	1	0	0	0	0	0	0
FBgn0023515	CG14814	chrX:1862008-1865835	11.4977	10.2338	-0.168009	0.066034	0	0	0	0	0	0	0	0	0	0	0	1	0	0	0	0	0	0
FBgn0023516	Pex5	chrX:1865908-1873565	20.7866	17.9042	-0.215355	-0.213078	0	0	0	0	0	0	0	0	0	0	0	1	0	0	0	0	0	0
FBgn0023517	Pgam5	chrX:1865908-1873565	55.2368	70.0953	0.343686	0.215907	0	0	0	0	0	0	0	0	0	1	0	0	0	0	0	0	0	1
FBgn0023518	trr	chrX:1880281-1889950	17.0731	15.0359	-0.183322	-0.149078	0	0	0	0	0	0	1	1	0	0	0	1	0	0	0	0	0	0
FBgn0023519	mRpL16	chrX:1890255-1900646	62.2827	56.7866	-0.133282	-0.145433	0	0	0	0	0	0	0	0	0	0	0	1	0	0	0	0	0	0
FBgn0023521	CG3587	chrX:1940306-1941536	14.9139	13.587	-0.13443	-0.119055	0	0	0	0	0	0	0	0	0	0	0	1	0	0	0	0	0	0
FBgn0023522	CG11596	chrX:1927682-1930517	36.2409	28.1051	-0.366787	-0.344966	0	0	0	0	0	0	0	0	0	0	0	0	0	0	0	0	0	0
FBgn0023527	CG3071	chrX:2262836-2270761	50.422	36.374	-0.471144	-0.394677	0	0	0	0	0	0	0	0	0	0	0	0	0	0	0	0	1	0
FBgn0023529	CG2918	chrX:2271007-2275068	229.533	242.286	0.0780095	0.404088	0	0	0	0	0	0	0	0	0	0	1	1	0	0	0	0	0	0
FBgn0023530	CG3740	chrX:1523553-1669297	64.7158	56.4737	-0.19654	-0.280371	0	0	0	0	1	0	0	0	0	0	0	0	0	0	0	0	0	0
FBgn0023535	arg	chrX:509234-530291	42.1177	66.5517	0.660048	0.98898	0	0	0	0	0	0	0	0	0	0	1	0	0	0	0	0	0	0
FBgn0023536	CG3156	chrX:487877-490725	8.83139	9.42895	0.094458	-0.054739	0	0	0	0	0	0	0	0	0	0	0	1	0	0	0	0	0	0
FBgn0023537	CG17896	chrX:490786-493495	178.367	222.101	0.316367	0.246538	0	0	0	0	0	0	0	0	0	0	0	0	0	0	0	0	0	0
FBgn0023540	CG3630	chrX:2162195-2172281	7.53816	7.74377	0.0388238	0.00251005	0	0	0	0	0	0	0	0	0	0	0	0	1	0	0	0	0	0
FBgn0023542	Nmd3	chrX:2181210-2184668	55.1351	65.5651	0.249957	0.155348	0	0	0	0	0	0	0	0	0	0	0	0	0	0	0	0	0	0
FBgn0023545	CG4406	chrX:1941939-2009364	45.5468	49.9712	0.133747	-0.0626249	0	0	0	0	0	0	0	0	0	0	1	0	0	0	0	0	0	0
FBgn0023549	Mct1	chrX:2189187-2205373	22.7463	32.5147	0.515458	0.652605	0	0	1	0	0	0	0	0	0	0	0	0	0	0	0	0	1	0
FBgn0024177	zpg	chr3L:6603683-6608739	41.1617	44.7814	0.121595	0.210392	0	0	0	0	0	0	0	0	0	0	0	0	0	0	0	0	0	1
FBgn0024182	waw	chrX:21363027-21373145	16.1027	17.2592	0.100062	0.20298	0	0	0	0	0	0	0	1	0	0	1	0	0	0	0	0	0	2
FBgn0024183	vig	chr2L:15061655-15074311	35.8969	30.6418	-0.228358	0.078238	0	0	0	0	0	1	0	0	0	0	0	1	0	0	0	1	0	1
FBgn0024187	syd	chr3L:7916649-7936120	15.6658	15.0965	-0.0533973	0.0252907	0	0	0	0	0	0	0	0	0	1	0	0	0	0	0	0	0	0
FBgn0024188	san	chr2R:11360705-11361871	118.68	119.549	0.0105311	0.0191733	0	0	0	0	0	0	0	0	0	0	0	0	0	0	0	0	0	0
FBgn0024191	sip1	chr2L:5721050-5723944	13.7248	11.2167	-0.291137	-0.265616	0	0	0	0	0	0	0	0	0	0	0	1	0	0	0	0	0	0
FBgn0024194	rasp	chr3L:3162179-3169080	31.677	10.8425	-1.54673	-1.64207	0	0	0	0	0	0	0	0	0	0	2	0	0	0	0	1	0	1
FBgn0024196	robl	chr2R:17456471-17457129	248.886	279.118	0.165394	0.0986252	0	0	0	0	0	0	0	0	0	0	0	0	0	0	0	0	0	0
FBgn0024222	IKKbeta	chr3R:16046346-16049421	17.2577	12.0984	-0.512424	-0.570921	0	0	0	0	0	0	0	0	0	0	0	0	0	1	0	0	0	1
FBgn0024227	aurB	chr2L:10856796-10858094	123.263	127.074	0.0439274	-0.00560276	0	0	0	0	0	0	0	0	0	0	0	0	0	0	0	0	0	0
FBgn0024230	Hs2st	chr2L:19435849-19447317	10.9372	8.91891	-0.29431	-0.122439	0	0	0	0	0	0	0	0	0	1	1	0	1	0	0	0	0	0
FBgn0024234	gbb	chr2R:23851561-23853247	150.447	198.955	0.403186	0.486644	0	0	0	0	0	0	0	0	0	0	0	0	0	0	0	0	0	0
FBgn0024236	foi	chr3L:8525243-8534503	88.956	74.1575	-0.2625	-0.085368	0	0	0	0	0	0	0	0	0	0	0	0	0	0	0	0	0	0
FBgn0024238	Fim	chrX:17232941-17305475	31.5128	36.2107	0.200477	0.292246	0	0	0	0	0	0	0	0	0	1	0	0	0	0	0	0	0	0
FBgn0024245	dnt	chr2L:19338668-19363227	13.3499	12.098	-0.142057	0.103273	0	0	0	0	0	0	0	0	0	0	1	0	0	0	0	0	0	2
FBgn0024251	bbx	chrX:21363027-21373145	7.24597	2.42749	-1.57771	-1.58694	0	1	0	0	1	0	0	0	0	0	0	2	0	0	0	0	0	0
FBgn0024273	WASp	chr3R:28820220-28832024	13.4234	12.4259	-0.111402	-0.0146193	0	0	0	0	0	0	0	0	0	0	1	0	0	0	0	0	0	2
FBgn0024277	trio	chr3L:995981-1036298	109.665	108.627	-0.013719	0.128625	0	0	1	0	0	0	0	0	0	1	1	0	1	0	0	0	1	0
FBgn0024285	Srp54	chr2L:9912910-9915044	104.631	110.254	0.075516	0.0432218	0	0	0	0	0	0	0	0	0	0	0	0	0	0	0	0	0	1
FBgn0024291	Sirt1	chr2L:13163208-13169551	14.3284	14.9415	0.0604514	0.108981	0	0	0	0	0	0	0	0	0	0	0	0	0	0	0	2	0	1
FBgn0024314	Plap	chr2L:1166505-1172805	126.776	141.664	0.160191	0.108511	0	0	0	0	0	0	0	0	0	1	0	0	0	0	0	0	0	0
FBgn0024320	Npc1a	chr2L:10213811-10221216	33.6737	35.6884	0.0838361	0.125085	0	0	0	0	0	0	0	0	0	0	2	2	0	0	0	0	0	0
FBgn0024326	Mkk4	chr3R:8646171-8650796	14.9764	11.7684	-0.347779	-0.0621796	0	0	0	0	0	0	0	0	0	0	0	1	1	0	0	0	1	0
FBgn0024329	Mekk1	chr3R:18733105-18743594	42.2008	43.6053	0.0472358	0.00214896	0	0	0	0	0	0	0	0	0	0	1	0	0	0	0	0	0	0
FBgn0024330	MED6	chr3R:9763649-9770027	9.91984	9.91942	-6.13382e-05	0.018531	0	0	0	0	0	0	0	0	0	0	1	0	0	0	0	0	0	0
FBgn0024332	Mcm3	chrX:5323854-5329347	60.559	54.4384	-0.153719	-0.233487	0	0	0	0	0	0	0	0	0	0	0	1	0	0	0	0	0	0
FBgn0024352	Hop	chr2L:295121-297449	257.741	251	-0.038232	0.00857065	0	0	0	0	0	0	0	1	0	0	0	2	0	0	0	0	0	0
FBgn0024360	CG11418	chrX:1344871-1349357	13.5814	11.8111	-0.201497	-0.342665	0	0	0	0	0	0	0	0	0	1	0	0	0	0	0	0	0	1
FBgn0024362	CG11412	chrX:1342105-1344770	27.0773	24.6847	-0.133463	-0.0572773	0	0	0	0	0	0	0	0	0	0	0	0	0	0	0	0	0	0
FBgn0024364	CG11417	chrX:1354013-1356473	29.8359	25.6016	-0.220811	-0.221093	0	0	0	0	0	0	0	1	0	0	0	0	0	0	0	0	0	0
FBgn0024365	CG12773	chrX:1349622-1353981	61.3648	57.8668	0	-0.1425	0	0	0	0	1	0	0	0	1	0	1	0	0	0	1	0	1	0
FBgn0024371	E2f2	chr2L:21154292-21158611	48.3512	46.0325	-0.0708998	-0.0507849	0	0	0	0	0	0	0	0	1	0	0	0	0	0	0	0	0	0
FBgn0024432	Dlc90F	chr3R:18299228-18300044	270.067	271.583	0.00807518	-0.0572976	0	0	0	0	0	0	0	0	0	0	0	0	0	0	0	0	0	0
FBgn0024491	Bin1	chr3R:16181019-16197584	96.9219	113.987	0.233977	0.335893	1	0	0	0	1	1	0	0	0	0	0	0	0	0	0	0	0	0
FBgn0024509	Sec13	chr3R:23356277-23358531	285.739	350.796	0.295936	0.317312	0	0	0	0	0	0	0	0	0	0	0	0	0	0	0	0	0	1
FBgn0024510	dlt	chr3L:1778484-1795328	24.3227	24.8837	0.032897	0.00444704	0	0	0	0	0	0	0	0	0	0	1	0	0	0	0	0	0	0
FBgn0024542	Neos	chr3L:7241627-7243933	17.5321	19.8049	0.175858	0.0999	0	0	0	0	0	0	0	0	0	0	0	0	0	0	0	0	0	0
FBgn0024555	flfl	chr3R:13679439-13693905	7.9334	6.18489	-0.359192	-0.097022	0	0	0	0	0	0	0	0	0	0	1	0	0	0	0	0	0	0
FBgn0024556	EfTuM	chr2R:13506429-13513112	149.512	132.138	-0.178215	-0.273081	0	0	0	0	0	0	0	0	0	0	0	0	0	0	0	0	0	0
FBgn0024558	Dph5	chr3R:22580772-22583225	155.706	192.386	0.305177	0.223121	0	0	0	0	0	0	0	0	0	0	0	0	0	0	0	0	0	0
FBgn0024689	fws	chr2L:17478441-17481029	47.9071	50.1187	0.0651101	0.0603071	0	0	0	0	0	0	0	0	1	0	0	2	0	0	0	0	0	0
FBgn0024698	Cpsf160	chr2R:14497346-14503488	34.925	38.1593	0.127773	0.169809	0	0	0	0	0	0	0	0	0	1	3	3	0	0	0	0	0	0
FBgn0024733	RpL10	chr3L:23093189-23095471	6245.27	7079.27	0.180837	0.0106408	0	0	0	0	0	0	0	0	0	0	2	0	0	0	0	0	0	0
FBgn0024754	Flo1	chr2R:15566270-15573991	64.7862	81.6849	0.334383	0.231021	0	0	0	0	0	0	0	0	0	1	0	0	0	0	0	0	0	0
FBgn0024806	DIP2	chr3L:247490-257954	8.67686	6.61915	-0.390529	-0.166829	0	0	0	0	0	0	0	0	0	1	1	1	0	0	0	0	0	0
FBgn0024807	DIP1	chrX:21624795-21630148	6.42525	5.64374	-0.187103	-0.0284019	0	0	0	0	0	0	0	0	0	1	0	0	0	0	0	0	0	7
FBgn0024811	Crk	chr4:210223-213165	21.515	21.5957	0.0054021	0.0683387	0	0	0	0	0	0	0	0	0	0	0	1	0	0	0	0	0	0
FBgn0024814	Clc	chr3L:20231668-20245312	262.138	273.732	0.0624389	0.115483	0	0	0	0	0	0	0	0	0	0	0	0	0	0	0	0	0	0
FBgn0024833	AP-1mu	chr3R:9555784-9559525	98.1032	100.633	0.0367318	-0.0380664	0	0	0	0	0	0	0	0	0	0	0	0	0	0	0	0	0	0
FBgn0024841	Pcd	chr3R:29723162-29724950	251.52	205.158	-0.293938	-0.504088	0	0	0	0	0	0	0	0	0	0	0	0	0	0	0	0	0	0
FBgn0024846	p38b	chr2L:13780688-13790562	71.838	73.1237	0.0255912	-0.00849446	0	0	0	0	0	0	0	0	0	0	0	0	0	0	0	0	0	0
FBgn0024887	kin17	chr3L:20356806-20358331	30.1567	28.019	-0.106073	-0.225864	0	0	0	0	0	0	0	0	0	0	0	0	0	0	0	0	0	0
FBgn0024889	Kap-alpha1	chr3L:19807231-19810398	23.8642	27.2952	0.193798	0.0462823	0	0	0	0	0	0	0	0	0	0	0	1	0	0	0	0	0	0
FBgn0024909	Taf7	chr3R:7903029-7911779	13.8542	12.416	-0.15813	-0.164124	0	0	0	0	0	0	0	0	0	0	0	0	0	0	0	0	0	0
FBgn0024912	agt	chr3R:6657881-6660100	48.9616	35.0385	-0.482711	-0.346061	0	0	0	0	0	0	0	0	0	0	0	0	0	0	0	0	0	0
FBgn0024920	Ts	chr2L:2954761-2969638	182.073	141.283	-0.365933	-0.433109	0	0	0	0	0	0	0	0	0	0	1	0	0	1	0	0	0	0
FBgn0024945	NitFhit	chr3L:200173-205844	31.7292	26.1317	-0.280007	-0.388583	0	0	0	0	0	0	0	0	0	0	0	0	0	0	0	0	0	0
FBgn0024947	NTPase	chr2L:2879111-2885850	149.951	136.812	-0.132297	-0.023604	0	0	0	0	0	0	0	1	0	0	0	0	0	0	0	0	0	0
FBgn0024956	Mat1	chr2R:10738616-10739829	40.6727	36.746	-0.146473	-0.298355	0	0	0	0	0	0	0	0	0	0	1	0	0	0	0	0	0	1
FBgn0024957	Irp-1B	chr3R:10408617-10412869	49.4201	51.3521	0.0553248	0.0163553	0	0	0	0	0	0	0	0	0	0	0	0	0	0	0	0	0	0
FBgn0024958	Irp-1A	chr3R:22721319-22724587	53.0757	57.4052	0.11313	0.144044	0	0	0	0	0	0	0	0	0	0	0	1	0	0	0	0	0	0
FBgn0024973	CG2701	chrX:2714078-2720327	34.2486	36.8313	0.104887	0.0414652	0	0	0	0	0	0	0	0	0	0	0	0	0	0	0	0	0	0
FBgn0024975	CG2712	chrX:2732468-2738773	5.34208	5.35923	0.00462272	-0.0558344	0	0	0	0	0	0	0	0	0	0	0	1	0	0	0	0	0	0
FBgn0024983	CG4293	chrX:509234-530291	42.8666	43.925	0.0351879	0.0456518	0	0	0	0	0	0	0	0	0	0	1	1	0	0	0	0	0	0
FBgn0024985	CG11448	chrX:1393053-1397337	13.9786	13.1226	-0.0911618	0.067046	0	0	0	0	0	0	0	0	0	0	0	0	0	0	0	0	0	0
FBgn0024986	CG3719	chrX:1375535-1380480	77.0735	92.3249	0.260484	-0.0169293	0	0	0	0	0	0	0	0	0	0	0	0	0	0	0	0	0	1
FBgn0024987	ssx	chrX:1370579-1375257	11.7923	8.2642	-0.512903	-0.353915	0	0	0	0	0	0	0	0	0	0	0	0	0	0	0	0	0	0
FBgn0024991	CG2694	chrX:2714078-2720327	10.9506	15.5496	0.505874	0.407962	0	0	0	0	0	0	0	1	0	0	0	0	0	0	0	0	0	0
FBgn0024992	CG2658	chrX:2694391-2698211	31.7019	30.4402	-0.0585933	-0.09283	0	0	0	0	0	0	0	0	0	0	0	1	0	0	0	0	0	0
FBgn0024993	CG2662	chrX:2698700-2701033	7.52392	6.69232	-0.168977	-0.0545097	0	0	0	0	0	0	0	0	0	0	0	0	0	0	0	1	0	0
FBgn0024994	Csat	chrX:2701123-2703852	64.641	77.7649	0.266669	0.334053	0	0	0	0	0	0	0	0	0	0	0	0	0	0	0	0	0	0
FBgn0024996	eIF2B-beta	chrX:2704570-2707427	61.6533	64.3465	0.0616846	0.0252202	0	0	0	0	0	0	0	0	0	0	0	0	0	0	0	0	0	1
FBgn0024997	CG2681	chrX:2708683-2711668	5.16723	4.19432	-0.300957	-0.301134	0	0	0	0	0	0	0	0	0	0	1	0	0	0	0	0	0	0
FBgn0024998	CG2685	chrX:2711755-2713960	14.3417	16.5027	0.202482	0.149154	0	0	0	0	0	0	0	0	0	0	0	0	0	0	0	0	0	0
FBgn0025109	Bem46	chr2L:2988115-2992759	33.6336	38.7732	0.205158	0.122968	0	0	0	0	0	0	0	0	0	0	0	0	0	0	0	0	0	0
FBgn0025185	az2	chr2R:7510621-7512749	6.55481	7.55076	0.204069	0.393469	0	0	0	0	0	0	0	1	0	0	3	1	0	0	0	0	0	0
FBgn0025186	ari-2	chr2R:22212834-22217264	5.1882	4.85751	-0.095015	-0.175011	0	0	0	0	0	0	0	0	0	0	0	0	0	0	0	0	0	1
FBgn0025286	RpL31	chr2R:9587192-9605624	6507.97	7394.8	0.184303	0.00837331	0	0	0	0	0	0	0	0	0	0	0	0	0	0	0	0	0	0
FBgn0025335	CG4585	chr2R:23862961-23865398	94.0589	98.863	0.0718661	0.0158371	0	0	0	0	0	0	0	0	0	0	0	0	0	0	0	0	0	0
FBgn0025336	CG4882	chr2R:23878196-23882927	69.2453	21.4786	-1.68882	-1.733	0	0	0	0	0	0	0	0	0	0	1	0	1	0	0	0	0	0
FBgn0025352	Thiolase	chr2R:23865413-23868603	165.318	146.946	-0.169954	-0.338857	0	0	0	0	0	0	0	0	0	0	0	0	0	0	0	0	1	0
FBgn0025366	Ip259	chr2L:10408351-10410456	566.82	670.047	0.24137	0.0939893	0	0	0	0	0	0	0	0	0	0	0	1	0	0	0	0	0	0
FBgn0025373	Fpps	chr2R:11301915-11307528	59.2804	45.2379	-0.390022	-0.407912	0	0	0	0	0	0	0	0	0	0	0	0	0	0	0	0	0	0
FBgn0025381	rush	chrX:1478551-1481420	169.163	188.922	0.159377	-0.0542724	0	0	0	0	0	0	0	0	0	0	0	0	0	0	0	0	0	0
FBgn0025393	CG14795	chrX:1483478-1517615	154.392	217.824	0.49656	0.148382	0	0	0	0	0	0	0	0	0	0	0	0	0	0	0	0	0	0
FBgn0025394	inc	chrX:1483478-1517615	16.2699	12.4702	-0.383721	-0.0505323	0	0	0	0	0	0	0	0	0	0	0	0	1	1	2	0	1	1
FBgn0025456	CREG	chr3R:17393271-17394640	7.10196	7.69619	0.115927	0.0952908	0	0	0	0	0	0	0	0	0	0	0	0	0	0	0	0	0	0
FBgn0025457	Bub3	chr3R:29672455-29675421	152.061	180.888	0.250447	0.15568	0	0	0	0	0	0	0	0	0	0	0	0	0	0	0	0	0	0
FBgn0025463	Bap60	chrX:13157444-13159508	97.6268	94.1526	-0.052277	-0.0722656	0	0	0	0	0	0	0	0	0	0	0	0	0	0	0	0	0	0
FBgn0025469	slv	chr2R:8080558-8087151	31.9707	41.0858	0.361888	0.169852	0	0	0	0	2	1	0	0	0	0	1	0	0	0	0	0	0	0
FBgn0025519	fidipidine	chr2R:16262283-16264619	33.8177	37.4865	0.148593	0.0535207	0	0	0	0	1	0	0	0	0	0	0	0	0	0	0	0	0	0
FBgn0025558	CG4101	chr3L:16612485-16612950	80.1908	124.953	0.63988	0.308399	0	0	0	0	0	0	0	0	0	1	0	0	0	0	0	0	0	0
FBgn0025571	SF1	chr3R:17540420-17545148	57.8187	49.3444	-0.228651	-0.313084	0	0	0	0	1	0	0	0	0	0	0	1	0	0	0	0	0	0
FBgn0025582	Int6	chr3L:16783009-16786941	481.531	550.838	0.194	-0.0268548	0	0	0	0	0	0	0	0	0	0	0	0	0	0	0	0	0	1
FBgn0025592	Gyk	chr3L:200173-205844	42.9296	43.4124	0.0161365	-0.0198425	0	0	0	0	0	0	0	0	0	1	2	0	0	0	0	0	0	0
FBgn0025608	Faf2	chr2L:18706009-18708688	55.469	55.8782	0.0106052	-0.0248339	0	0	0	0	0	0	0	0	0	0	0	1	0	0	0	0	0	1
FBgn0025615	Torsin	chrX:4647870-4666700	135.349	138.378	0.0319264	-0.0128428	0	0	0	0	0	0	0	0	0	0	3	0	0	0	0	0	0	0
FBgn0025621	CG16989	chrX:793146-797061	24.0021	24.8387	0.0494287	-0.143749	0	0	0	0	0	0	0	0	0	0	2	0	0	0	1	0	0	0
FBgn0025624	CG4025	chrX:2076965-2080405	79.9655	100.129	0.324406	0.192987	0	0	0	0	0	0	0	1	0	0	0	0	0	0	0	0	0	0
FBgn0025626	CG4281	chrX:2062312-2065142	56.5955	57.2875	0.0175326	-0.0490597	0	0	0	0	0	0	0	1	0	0	0	0	0	0	0	0	0	0
FBgn0025628	CG4199	chrX:2066434-2075900	121.455	145.898	0.264541	0.16244	0	0	0	0	0	0	0	1	1	1	1	1	0	0	0	0	0	0
FBgn0025629	CG4045	chrX:2066434-2075900	86.1985	78.0169	-0.143877	-0.205929	0	0	0	0	0	0	0	0	0	0	0	0	0	0	0	0	0	0
FBgn0025630	CG4061	chrX:2066434-2075900	7.973	7.72609	-0.0453844	-0.158849	0	0	0	0	0	0	0	0	0	0	0	0	0	0	0	0	0	0
FBgn0025631	moody	chrX:2010859-2061915	7.40571	3.51299	-1.07594	-1.02983	0	0	0	0	0	0	0	0	0	0	0	0	0	0	1	0	0	0
FBgn0025633	CG13366	chrX:582120-620195	13.9176	11.1814	-0.315814	-0.290595	0	0	0	0	0	0	0	0	0	0	1	1	0	1	0	1	0	0
FBgn0025634	CG13367	chrX:644760-646386	36.543	44.9209	0.297794	0.1726	0	0	0	0	0	0	0	0	0	0	0	0	0	0	0	0	0	0
FBgn0025635	CG17829	chrX:625541-628016	9.15743	7.0875	-0.369666	-0.383537	0	0	0	0	0	0	0	0	0	0	0	0	0	0	0	1	0	2
FBgn0025637	SkpA	chrX:656113-657899	366.222	392.52	0.100047	-0.0302792	0	0	0	0	0	0	0	0	0	0	0	0	0	0	0	0	0	2
FBgn0025638	Roc1a	chrX:647303-656033	375.032	412.517	0.137439	0.0664037	0	0	0	0	0	0	0	0	0	0	0	0	0	0	0	0	0	0
FBgn0025639	Hmt4-20	chrX:647303-656033	6.83296	5.92348	-0.206067	0.0307721	0	0	0	0	0	0	0	0	0	0	1	0	0	1	0	0	0	0
FBgn0025640	CG13369	chrX:623467-625203	49.1179	55.9871	0.188846	-0.0801443	0	0	0	0	0	0	0	0	0	0	0	0	0	0	0	0	0	0
FBgn0025674	CycK	chr2L:22121337-22130142	119.236	133.269	0.160522	0.350412	0	0	0	0	0	0	0	0	0	0	0	0	1	1	0	1	1	0
FBgn0025678	CaBP1	chr2L:16354885-16356735	907.954	1073.87	0.242125	0.350516	0	0	0	0	0	0	0	0	0	0	0	0	0	0	0	0	0	0
FBgn0025681	CG3558	chr2L:2992869-2998726	74.0273	64.2488	-0.204387	-0.0923442	0	0	0	0	0	0	0	0	0	2	0	0	0	0	0	0	0	0
FBgn0025682	scf	chr3L:1298671-1300389	986.117	1280.01	0.376321	0.524481	0	0	0	0	0	0	0	0	0	0	0	0	0	0	0	0	0	0
FBgn0025683	CG3164	chr2L:114725-157666	285.909	242.921	-0.235068	-0.162738	0	0	0	0	1	0	0	0	0	0	1	2	0	0	0	0	1	2
FBgn0025684	MFS18	chr2L:4444731-4448635	47.3347	47.0602	-0.00838816	0.169305	0	0	0	0	0	0	0	0	0	0	0	0	0	0	0	0	0	1
FBgn0025687	LKRSDH	chr2L:7791174-7795959	223.267	241.498	0.113244	0.0750591	0	0	0	0	0	0	1	1	0	0	0	0	0	0	0	0	0	1
FBgn0025693	ZnT41F	chr2R:5774775-5782858	41.339	37.2772	-0.14921	-0.0394114	0	0	0	0	1	0	0	0	0	0	0	0	0	0	0	0	0	0
FBgn0025700	CG5885	chr2L:9917220-9918330	465.716	511.402	0.135006	0.2042	0	0	0	0	0	0	0	0	0	0	0	0	0	0	0	0	0	0
FBgn0025716	Bap55	chr2R:17429352-17430963	86.8244	97.6678	0.169782	0.186915	0	0	0	0	0	0	0	0	0	0	0	0	0	0	0	0	0	0
FBgn0025720	Ate1	chr2R:20254965-20257390	34.1586	30.9016	-0.14457	-0.144347	1	0	0	0	0	0	0	0	0	0	1	0	0	0	0	0	0	0
FBgn0025724	beta'COP	chr2L:13378901-13382382	299.828	313.186	0.0628873	0.0692092	0	0	0	0	0	0	0	0	1	0	3	0	0	0	0	0	0	0
FBgn0025725	alphaCOP	chr3L:1641065-1645199	242.635	268.221	0.144636	0.224047	0	0	0	0	0	0	0	0	0	0	0	1	0	0	0	0	0	0
FBgn0025739	pon	chrX:4636317-4639112	18.3557	18.1958	-0.0126295	-0.0341096	0	0	0	0	0	0	0	0	0	0	0	0	0	0	0	0	0	0
FBgn0025742	mtm	chr2L:6034730-6037902	45.3034	47.615	0.0717988	0.0710757	0	0	0	0	0	0	0	1	0	0	0	1	0	0	0	0	0	0
FBgn0025743	mbt	chrX:16610684-16614856	12.1741	14.8387	0.285549	0.271281	0	0	0	0	0	0	0	0	1	0	2	1	0	0	0	0	0	0
FBgn0025781	Cdc16	chr3R:23281200-23286041	15.3019	15.2818	-0.00189057	0.108988	0	0	0	0	0	0	0	0	0	1	1	1	0	0	0	0	0	0
FBgn0025790	TBPH	chr2R:23859066-23862593	26.7895	33.8186	0.33615	0.281415	0	0	0	0	0	1	0	0	0	0	2	0	0	0	0	0	0	1
FBgn0025800	Smox	chrX:8135823-8142279	8.70865	5.12789	-0.764083	-0.646686	0	0	0	0	0	0	0	0	0	2	0	0	0	0	0	0	0	1
FBgn0025802	Sbf	chr3R:11787175-11796948	16.2563	12.9451	-0.328588	-0.0847743	0	0	0	0	0	0	0	1	1	1	4	1	0	0	0	0	0	2
FBgn0025806	Rap2l	chr2R:24063050-24065405	46.5575	46.1612	-0.0123335	0.111937	0	0	0	0	0	0	0	0	0	1	0	0	0	0	0	0	0	0
FBgn0025807	Rad9	chr3L:18869229-18872553	7.77494	12.1275	0.641381	0.388853	0	0	0	0	0	0	0	0	0	1	0	1	0	0	0	0	0	0
FBgn0025808	Rad17	chr3R:14659437-14663197	12.9993	12.4072	-0.0672584	0.12745	0	0	0	0	0	0	0	0	0	0	2	4	0	0	0	0	0	0
FBgn0025809	Paf-AHalpha	chrX:15784008-15785583	6.14595	6.16787	0.00513659	0.0802011	0	0	0	0	0	1	0	0	0	0	0	0	0	0	0	0	0	0
FBgn0025814	Mgstl	chrX:21042124-21044107	165.784	165.363	-0.0036717	-0.151714	0	0	0	0	0	0	0	0	0	0	0	0	0	0	0	0	0	0
FBgn0025815	Mcm6	chrX:6674386-6677176	92.6539	92.7243	0.0010949	-0.0623887	0	0	0	0	0	0	0	0	0	0	0	0	0	0	0	0	0	0
FBgn0025820	JTBR	chr3L:1798802-1802856	21.0168	31.4045	0.579428	0.395114	0	0	0	0	0	0	0	0	0	0	0	0	0	0	0	0	0	0
FBgn0025830	IntS8	chr2R:16850436-16855464	13.8861	16.5172	0.250328	0.220076	0	0	0	0	0	1	0	0	0	0	2	0	0	0	0	1	0	0
FBgn0025832	Fen1	chr2R:16850436-16855464	51.3095	48.343	-0.0859177	-0.0489999	0	0	0	0	0	0	0	0	0	0	0	1	0	0	0	0	0	1
FBgn0025839	ND-B14.5A	chrX:2172525-2175315	108.006	130.197	0.269585	0.12577	0	0	0	0	0	0	0	0	0	0	0	1	0	0	0	0	0	0
FBgn0025864	Crag	chrX:8592030-8602036	37.8524	31.9048	-0.246611	-0.175206	0	0	0	0	1	0	0	0	0	1	0	0	0	0	0	0	0	0
FBgn0025865	Cortactin	chr3R:21061679-21064471	159.4	170.178	0.0943949	0.153322	0	0	0	0	0	0	0	0	0	0	0	0	0	0	0	0	0	0
FBgn0025866	CalpB	chr3L:9888761-9894743	65.5861	64.3384	-0.0277087	0.119693	0	0	0	0	1	0	0	0	0	0	0	1	0	0	0	0	0	0
FBgn0025874	Meics	chr3L:13962657-13964702	6.38743	8.54644	0.420088	0.243721	0	0	0	0	0	0	0	0	1	0	0	1	0	0	0	0	0	0
FBgn0025885	Inos	chr2R:7454921-7458874	340.207	341.385	0.00498893	-0.27152	0	0	0	0	0	0	0	0	0	0	0	0	0	0	0	0	0	0
FBgn0026015	Top3beta	chrX:6284137-6287990	32.1864	34.5682	0.102993	0.0288283	0	0	0	0	0	0	0	0	0	0	0	1	0	0	0	0	0	1
FBgn0026056	Rlip	chr3R:21017683-21020753	12.1144	13.8011	0.188056	0.142372	0	0	0	0	0	0	0	0	0	1	0	2	0	0	0	0	1	0
FBgn0026060	Mipp2	chrX:6082633-6103971	8.48375	8.3185	-0.0283776	-0.089043	0	0	0	0	0	0	0	0	0	0	0	0	0	0	0	1	0	0
FBgn0026079	Nsun2	chrX:4111155-4130016	51.0742	43.5277	-0.230662	-0.1799	0	0	0	0	0	0	0	0	0	0	0	0	0	0	0	0	0	0
FBgn0026080	Tip60	chrX:4111155-4130016	16.5724	19.9005	0.264027	0.280097	0	0	0	0	1	0	0	0	0	0	0	0	0	0	0	0	0	0
FBgn0026083	tyf	chrX:4111155-4130016	10.3442	10.2214	-0.0172208	0.173156	0	0	0	0	0	0	0	1	0	0	0	0	0	0	1	1	0	1
FBgn0026084	cib	chrX:4106112-4110981	60.5018	63.8096	0.0767956	0.0450208	0	0	0	0	0	0	0	0	0	0	0	0	0	0	0	0	0	0
FBgn0026085	dgt4	chrX:4111155-4130016	30.2453	46.1924	0.610945	0.541988	0	0	0	0	0	1	0	0	0	0	0	0	0	0	0	0	0	0
FBgn0026088	CG14818	chrX:1877316-1879774	96.7683	132.679	0.45533	0.273269	0	0	0	0	1	0	0	0	0	0	0	0	0	0	0	0	0	0
FBgn0026089	CG14817	chrX:1873852-1877270	109.436	118.351	0.112986	-0.013238	0	0	0	0	0	0	0	0	0	0	0	0	0	0	0	0	0	0
FBgn0026090	CG14812	chrX:1857888-1858971	71.6048	101.447	0.502599	0.373356	0	0	0	0	0	0	0	0	0	0	0	0	0	0	0	0	1	0
FBgn0026143	CDC45L	chrX:1012778-1046040	31.2045	33.5015	0.102468	0.0225274	0	0	0	0	0	0	0	0	0	0	1	0	0	0	0	0	0	0
FBgn0026147	CG16833	chr2L:10989400-11001476	28.4974	22.9772	-0.31063	-0.161781	0	0	0	0	0	0	0	0	0	1	0	0	0	0	0	0	0	0
FBgn0026148	CG12253	chr2L:10987805-10989241	8.63356	6.22324	-0.47229	-0.402381	0	0	0	0	0	0	0	0	0	1	1	1	0	0	0	0	0	0
FBgn0026149	BCL7-like	chrX:9356633-9500129	25.2973	20.0643	-0.334349	-0.229096	0	0	0	0	0	0	0	0	0	0	0	0	0	0	0	0	0	0
FBgn0026150	ApepP	chr2L:16888489-16917052	46.6378	45.7755	-0.0269234	-0.00595113	0	0	0	0	0	0	0	0	0	0	1	0	0	0	0	0	0	1
FBgn0026176	SkpB	chr2R:12138694-12140229	5.4862	17.9249	1.70808	1.44795	0	0	0	0	0	0	0	0	0	0	0	0	0	0	1	0	0	0
FBgn0026179	siz	chr3L:21034534-21075444	7.02491	6.45475	-0.122119	0.288425	0	0	0	0	0	0	0	0	0	0	0	0	0	0	0	0	0	0
FBgn0026181	Rok	chrX:16624011-16637414	8.62239	7.85514	-0.134452	0.0838402	0	0	0	0	0	0	0	0	0	1	1	0	0	0	0	0	0	1
FBgn0026189	prominin-like	chr3L:3114449-3127724	73.0916	53.1894	-0.458568	-0.360295	0	0	0	0	0	0	0	0	0	0	0	0	1	0	0	0	0	2
FBgn0026192	par-6	chrX:17703351-17707096	6.86079	7.12988	0.0555025	0.0598071	0	0	0	0	0	0	0	0	0	0	0	0	0	0	0	1	0	0
FBgn0026196	nop5	chr2L:6914300-6920210	274.504	285.167	0.0549787	0.0861122	0	0	0	0	0	0	0	0	0	0	0	0	0	0	0	0	0	0
FBgn0026207	mbo	chr3R:12676486-12679052	34.4336	33.4832	-0.0403792	-0.108327	0	0	0	0	0	0	0	1	0	0	1	0	0	0	0	0	0	1
FBgn0026238	gus	chr2R:5116989-5128321	29.5864	22.5539	-0.391554	-0.331227	0	0	0	1	0	0	0	0	0	0	1	0	0	0	0	0	0	0
FBgn0026250	eIF-1A	chr3R:18274664-18283528	112.519	103.158	-0.125302	-0.144619	0	0	0	0	0	0	0	0	0	0	0	0	0	0	0	0	0	0
FBgn0026252	msk	chr3L:8116178-8121579	249.006	277.928	0.15853	0.206602	0	0	0	0	0	0	0	0	0	0	0	0	0	0	0	0	0	0
FBgn0026257	cav	chr3R:24196892-24226934	10.1207	10.4522	0.0464946	0.109022	0	0	0	1	0	0	0	0	0	0	1	0	0	0	0	0	0	0
FBgn0026259	eIF5B	chr3L:3428657-3460977	145.304	147.741	0.0239949	-0.0548271	0	0	0	0	0	0	0	0	0	0	0	0	0	0	0	0	0	0
FBgn0026261	bonsai	chr2R:22637769-22640201	59.6095	58.3515	-0.0307707	-0.0439792	0	0	0	0	0	0	0	0	0	0	0	0	0	0	0	0	0	1
FBgn0026309	aft	chr2R:17786134-17789410	19.2003	26.9503	0.489177	0.319321	0	0	0	0	0	0	0	0	0	0	1	1	0	0	0	0	0	0
FBgn0026313	X11L	chrX:17599607-17606879	6.31712	5.66754	-0.156544	0.00856588	0	0	0	0	0	0	0	0	0	0	1	0	0	0	0	0	0	0
FBgn0026315	Ugt35a	chr3R:11170816-11172664	77.7722	93.0141	0.258195	-0.0598278	0	0	0	0	0	0	0	0	0	0	1	0	0	0	0	0	0	0
FBgn0026316	Ubc10	chr2R:17786134-17789410	83.7384	88.0607	0.0726098	-0.0775173	0	0	0	0	0	0	0	0	0	0	0	1	0	0	0	0	0	0
FBgn0026317	Tsc1	chr3R:24130306-24134654	18.962	14.5711	-0.380002	-0.349602	0	0	0	0	0	0	0	1	0	0	0	0	0	0	0	0	1	0
FBgn0026319	Traf4	chr2L:4361924-4380716	27.3451	25.2013	-0.117787	-0.179165	0	0	0	0	0	0	0	0	0	0	0	0	0	0	0	0	0	0
FBgn0026323	Tak1	chrX:20515907-20524928	22.1919	20.2542	-0.131813	-0.168608	0	0	0	0	0	1	0	0	0	0	0	1	0	0	0	0	0	1
FBgn0026324	Taf10b	chr2L:2767285-2767845	108.149	115.164	0.0906676	0.00679756	0	0	0	0	0	0	0	0	0	0	0	0	0	0	0	0	0	0
FBgn0026326	Mad1	chr2R:9286826-9291565	22.7697	22.2393	-0.0340048	0.0538353	0	0	0	0	0	0	0	0	1	0	0	1	0	0	0	0	0	0
FBgn0026361	2015-09-05	chr2R:7960132-7961921	13.2335	16.9357	0.355877	0.360653	0	0	0	0	0	1	0	0	0	1	0	0	0	0	0	0	0	0
FBgn0026369	Sara	chr2R:21481926-21487107	29.6984	21.1095	-0.492497	-0.522527	0	0	0	0	0	0	1	0	0	0	0	0	0	0	0	1	0	1
FBgn0026370	SRPK	chr2R:15376618-15387851	21.2967	22.6559	0.0892577	0.152253	0	0	0	0	0	0	0	0	0	0	0	0	0	0	0	0	0	0
FBgn0026371	SAK	chr3L:21507851-21515887	12.7044	11.8183	-0.104299	0.0964169	0	0	0	1	0	0	0	0	0	0	0	0	0	0	0	1	0	0
FBgn0026372	RpL23A	chr3L:1667191-1668654	4679.38	5427.62	0.214004	0.0163776	0	0	0	0	0	0	0	0	0	0	0	0	0	0	0	0	0	0
FBgn0026373	RpII33	chr2L:13833336-13835072	76.8014	70.5843	-0.121785	-0.145396	0	0	0	0	0	1	0	0	0	0	0	0	0	0	0	0	0	0
FBgn0026376	Rgl	chr3L:13906896-13925335	5.52482	5.13263	-0.10623	0.0225402	0	0	0	0	1	0	0	0	0	0	0	2	0	0	0	0	0	0
FBgn0026378	Rep	chr2R:19492086-19496856	36.4677	38.1721	0.0658994	0.0640822	0	0	0	0	0	0	0	0	0	0	0	0	0	0	0	0	0	0
FBgn0026380	Prosbeta3	chr3R:9004016-9006226	337.736	339.598	0.00793134	-0.0207581	0	0	0	0	0	0	0	0	0	0	1	0	0	0	0	0	0	0
FBgn0026400	Noa36	chr3R:28598058-28599288	121.775	116.322	-0.0660955	-0.14241	0	0	0	0	0	0	0	0	0	0	0	0	0	0	0	0	0	0
FBgn0026402	NiPp1	chr2R:17001993-17005149	17.312	21.6242	0.320873	0.196982	0	0	0	0	0	0	0	0	0	0	0	0	0	0	0	0	0	0
FBgn0026404	Dronc	chr3L:9968478-9971002	51.8963	55.3812	0.0937662	0.225858	0	0	0	0	0	0	0	0	1	0	0	1	0	0	0	0	0	0
FBgn0026409	Mpcp	chr3L:14537650-14540441	634.936	640.783	0.0132254	-0.0429687	0	0	0	0	0	0	0	0	0	0	0	0	0	0	0	1	1	1
FBgn0026417	Hus1-like	chr3R:4786283-4816025	21.3642	25.1564	0.235731	0.165132	0	0	0	0	1	0	0	1	0	0	0	1	0	0	0	0	0	0
FBgn0026418	Hsc70Cb	chr3L:14037018-14043686	259.399	254.076	-0.0299085	0.110233	0	0	0	0	0	0	0	0	0	0	0	1	0	0	0	0	0	0
FBgn0026428	HDAC6	chrX:15333309-15340360	9.61138	12.4366	0.37178	0.0812622	0	0	0	0	1	0	0	0	0	0	0	0	0	0	0	0	0	0
FBgn0026430	Grip84	chrX:19559430-19565764	24.1237	22.2615	-0.1159	-0.0962591	0	0	0	0	0	0	0	0	0	0	0	0	0	0	2	0	0	1
FBgn0026431	Grip75	chr2L:10483294-10488622	16.1603	12.8474	-0.330984	-0.354392	0	0	0	0	0	0	0	0	0	0	0	1	0	0	0	0	0	0
FBgn0026432	Grip163	chr3L:11993273-11998138	6.13056	2.90291	-1.07852	-0.950081	0	0	0	0	0	0	0	0	0	0	0	4	1	0	0	0	0	0
FBgn0026433	Grip128	chrX:15467890-15472119	11.1692	12.4329	0.154637	0.152317	0	0	0	0	0	0	0	0	0	0	0	0	0	0	0	0	0	0
FBgn0026441	ear	chr3R:15320755-15325279	15.2728	11.576	-0.399827	-0.17468	0	0	0	0	1	0	0	0	0	0	0	0	0	0	0	0	0	0
FBgn0026479	Drp1	chr2L:2580291-2585430	64.2633	63.5947	-0.01509	-0.201368	0	0	0	0	0	0	0	0	0	0	0	0	0	0	0	0	0	0
FBgn0026533	Dek	chr2R:16856219-16867714	49.2804	37.1731	-0.406755	-0.153403	0	0	0	0	0	0	0	0	0	0	0	0	0	0	0	1	0	1
FBgn0026562	SPARC	chr3R:26869237-26871995	451.857	545.134	0.270746	0.280955	0	0	0	0	0	0	0	0	0	0	0	0	0	0	0	0	0	0
FBgn0026566	CG1307	chr3R:6646888-6657442	172.278	192.754	0.162021	0.00904629	0	0	0	0	0	0	0	0	0	0	0	1	0	0	0	0	0	0
FBgn0026570	CG5704	chr3L:2169552-2170971	34.0369	27.7151	-0.296429	-0.28685	0	0	0	0	0	0	1	0	0	0	0	0	0	0	0	0	0	0
FBgn0026576	CG5991	chr3R:24050782-24053592	53.3663	50.9022	-0.0682025	0.105358	0	0	0	0	0	0	0	0	0	0	0	0	0	0	0	0	0	0
FBgn0026582	Hmg-2	chr2R:21146202-21148153	50.0583	38.3054	-0.386063	-0.495573	0	0	0	0	0	0	0	0	0	0	0	0	0	0	0	0	0	0
FBgn0026593	CG5707	chr3L:2189159-2192221	16.5649	14.5457	-0.187538	-0.326309	0	0	0	0	0	0	0	0	0	0	0	0	0	0	0	1	0	0
FBgn0026597	Axn	chr3R:30022841-30036870	9.1989	7.79386	-0.239123	0.0105076	0	0	0	0	0	0	0	0	0	0	0	1	0	0	0	0	0	0
FBgn0026598	Apc2	chr3R:24163965-24169562	10.7585	12.7834	0.248799	0.208182	0	0	0	0	0	0	0	0	0	0	0	1	0	0	0	0	0	0
FBgn0026602	Ady43A	chr2R:7243023-7245776	29.3212	28.2608	-0.0531442	-0.215446	0	0	0	0	0	0	0	0	0	0	1	0	0	0	0	0	0	0
FBgn0026619	Taz	chr2R:12753025-12756414	24.318	23.2998	-0.0617062	-0.0465192	0	0	0	0	0	0	0	0	0	0	0	0	0	0	0	0	0	0
FBgn0026620	tacc	chr3R:4733653-4749056	44.3182	30.0988	-0.558192	-0.464619	0	0	0	0	0	0	0	1	0	0	0	1	0	0	0	1	0	0
FBgn0026630	nes	chr3L:19257281-19260679	51.3107	45.2128	-0.182529	-0.136465	0	0	0	0	0	0	0	0	0	1	0	1	0	0	0	0	0	0
FBgn0026634	ldlCp	chr3R:15357228-15361657	19.8972	18.9736	-0.0685777	-0.0376857	0	0	0	0	0	0	0	0	1	1	0	0	0	0	0	0	0	0
FBgn0026666	l(1)G0136	chrX:15734269-15737120	54.4022	55.5208	0.0293624	-0.0595648	0	0	0	0	0	0	0	0	0	0	0	0	0	0	0	0	0	0
FBgn0026679	IntS4	chrX:8555238-8558781	29.3195	32.9277	0.167441	0.00609863	0	0	0	0	0	0	0	0	0	1	0	0	0	0	0	0	0	0
FBgn0026702	l(1)G0045	chrX:5622647-5625493	11.9589	13.2401	0.146822	0.0323244	0	0	0	0	0	0	0	0	0	0	1	1	0	0	0	0	0	0
FBgn0026713	l(1)G0007	chrX:14201361-14225879	49.6265	60.8942	0.295194	0.172433	0	0	0	0	0	0	0	0	0	0	0	0	0	0	0	0	0	0
FBgn0026718	fu12	chr2L:8449690-8463994	190.327	152.183	-0.322669	-0.308705	0	0	0	0	0	1	0	0	1	0	1	0	0	1	0	0	1	0
FBgn0026721	fat-spondin	chr2R:17054001-17059299	441.381	562.836	0.350691	0.398251	0	0	0	0	1	0	0	0	0	0	0	0	0	0	0	0	0	0
FBgn0026722	drosha	chr2R:7932428-7936840	16.82	15.9218	-0.0791671	-0.0941364	0	0	0	0	0	0	0	0	1	0	2	1	0	0	0	0	1	0
FBgn0026737	CG6171	chr3R:15361691-15367665	56.1063	37.5507	-0.579323	-0.460605	0	0	0	0	0	0	0	0	0	0	0	0	0	0	0	1	0	0
FBgn0026738	CG7857	chr3L:15500937-15504894	22.8986	19.145	-0.258293	-0.166757	0	0	0	0	0	0	0	0	0	0	0	0	0	0	0	0	0	0
FBgn0026741	mRpL18	chr2R:12756433-12757529	60.9289	66.3361	0.122666	0.152193	0	0	0	0	0	0	0	0	0	0	0	0	0	0	0	0	0	0
FBgn0026749	Yippee	chrX:13385913-13387417	27.9463	19.3548	-0.52997	-0.57028	0	0	0	0	0	0	0	0	0	0	0	0	0	0	0	0	0	0
FBgn0026751	XRCC1	chrX:5329875-5332435	32.6064	28.7626	-0.18096	0.0535576	0	0	0	0	0	0	0	0	0	0	1	1	0	0	0	0	0	0
FBgn0026753	Vha13	chr3R:19643017-19644386	262.936	258.506	-0.02451	-0.101961	0	0	0	0	0	0	0	0	0	0	0	0	0	0	0	0	0	0
FBgn0026761	Trap1	chr2R:6633646-6636262	90.0237	74.0226	-0.282339	-0.220919	0	0	0	0	0	0	0	0	0	0	0	0	0	0	0	0	0	0
FBgn0026777	Rad23	chr4:308092-310822	78.4508	63.7524	-0.299308	-0.264137	0	0	0	0	0	0	0	0	0	0	0	1	0	0	0	0	0	0
FBgn0026778	Rad1	chr2L:2573435-2575052	8.68883	11.8653	0.449518	0.832093	0	0	0	0	0	0	0	0	1	0	0	1	0	0	0	0	0	1
FBgn0026787	Nhe1	chr2L:102379-106732	12.474	14.81	0.247647	0.148857	0	0	0	0	0	0	0	0	0	0	2	0	0	0	0	0	0	0
FBgn0026872	CG14777	chrX:1466133-1470614	34.2515	36.2815	0.083067	-0.0985802	0	0	0	0	0	1	0	0	0	0	2	0	0	0	0	0	0	0
FBgn0026873	MED18	chrX:1865908-1873565	46.4207	48.8249	0.0728483	0.00449372	0	0	0	0	0	0	0	0	0	0	0	0	0	0	0	0	0	0
FBgn0026876	CG11403	chrX:1236872-1239884	22.4327	10.3809	-1.11168	-1.12002	0	0	0	0	0	0	0	0	0	0	0	0	2	0	0	0	0	0
FBgn0026879	CG13364	chrX:623467-625203	507.701	540.917	0.0914276	-0.0176868	0	0	0	0	0	0	0	0	0	0	0	0	0	0	0	0	0	0
FBgn0027052	CHIP	chr2L:10437547-10439240	25.3935	26.7206	0.0734932	-0.121534	0	0	0	0	0	0	0	0	0	0	0	0	0	0	0	0	0	0
FBgn0027053	CSN5	chr3R:16470098-16471406	107.554	117.313	0.125298	0.0469564	0	0	0	0	0	0	0	0	0	0	0	1	0	0	0	0	0	0
FBgn0027054	CSN4	chr2R:7972174-7974099	40.5503	57.9913	0.516125	0.328132	0	0	0	0	0	0	0	0	0	0	0	0	0	0	0	0	0	0
FBgn0027055	CSN3	chr3L:20839095-20841576	57.4545	57.9323	0.0119488	-0.0801704	0	0	0	0	0	0	0	0	0	0	0	0	0	0	0	0	0	0
FBgn0027057	CSN1b	chr3L:18903056-18904930	46.1059	46.9898	0.0273965	-0.0390811	0	0	0	0	0	0	0	0	0	0	0	1	0	0	0	0	0	0
FBgn0027066	Eb1	chr2R:6749226-6757209	106.444	83.5935	-0.348631	-0.285497	0	0	0	0	0	0	0	0	0	0	0	0	0	0	0	0	0	0
FBgn0027079	Aats-val	chr2R:13198849-13202709	104.781	106.497	0.0234308	0.000678179	0	0	0	0	0	0	0	0	0	0	0	0	0	0	0	1	0	0
FBgn0027080	Aats-tyr	chr3L:16417348-16419302	135.23	169.146	0.322859	0.149659	0	0	0	0	0	0	0	0	0	1	1	0	0	0	0	0	0	0
FBgn0027081	Aats-thr	chr2L:12103750-12107170	335.842	351.485	0.0656824	0.0123574	0	0	0	0	0	0	0	0	1	0	0	0	0	0	0	0	0	0
FBgn0027082	Aats-pro	chr3L:2648047-2651850	17.304	12.8226	-0.432423	-0.315549	0	0	0	0	0	0	0	1	0	0	0	0	0	0	0	1	0	0
FBgn0027083	Aats-met-m	chr3R:14249042-14259991	12.6101	13.9892	0.149732	0.149677	0	0	0	0	1	0	0	0	0	1	1	0	0	1	0	0	0	1
FBgn0027084	Aats-lys	chrX:9606362-9608884	128.092	137.551	0.102784	0.0206291	0	0	0	0	0	0	0	0	0	0	0	2	0	0	0	0	0	0
FBgn0027085	Aats-leu	chr3L:4825852-4829038	25.961	22.03	-0.23688	-0.205753	0	0	0	0	0	0	0	0	0	2	1	1	0	0	0	1	0	0
FBgn0027086	Aats-ile	chr3L:22288664-22292810	98.7247	83.2214	-0.246456	-0.153735	0	0	0	0	0	0	0	0	0	1	1	1	0	0	0	0	0	0
FBgn0027087	Aats-his	chrX:18515427-18572809	198.113	200.684	0.018601	-0.162217	0	0	0	0	0	0	0	0	0	0	1	0	0	0	0	0	0	0
FBgn0027088	Aats-gly	chr3L:15095141-15097686	170.29	171.896	0.013543	-0.00126394	0	0	0	0	0	0	0	0	0	0	1	0	0	0	0	0	0	0
FBgn0027090	Aats-gln	chr3R:25262740-25265721	134.624	124.539	-0.112332	-0.156316	0	0	0	0	0	0	0	0	0	0	0	0	0	0	0	0	0	0
FBgn0027091	Aats-cys	chr2R:16143146-16148719	140.601	145.212	0.0465559	0.0691702	0	0	0	0	0	0	0	0	0	1	0	0	0	0	0	0	0	0
FBgn0027093	Aats-arg	chrX:15841768-15844145	90.6056	85.4822	-0.0839766	-0.0520462	0	0	0	0	0	0	0	0	0	1	2	0	0	0	0	0	0	0
FBgn0027094	Aats-ala	chr2L:8378261-8381764	264.748	272.598	0.0421539	0.00523936	0	0	0	0	0	0	0	0	0	0	0	2	0	0	0	0	0	0
FBgn0027095	Manf	chr3R:16349403-16357015	517.527	517.296	-0.00064325	0.0753906	0	0	0	0	0	0	0	0	0	0	0	0	0	0	0	0	0	0
FBgn0027259	Kmn1	chrX:11570620-11572442	33.4611	39.1999	0.228367	0.0758317	0	0	0	0	0	0	0	0	0	0	0	0	0	0	0	0	0	1
FBgn0027279	l(1)G0196	chrX:22473697-22508129	48.0272	51.5909	0.103264	0.236896	0	0	0	0	0	0	0	0	0	1	1	4	0	0	0	0	0	0
FBgn0027280	l(1)G0193	chrX:7935895-7955990	249.991	274.729	0.136132	0.0271106	0	0	0	0	0	0	0	0	1	0	0	0	0	0	0	0	1	0
FBgn0027287	Gmap	chrX:15486921-15554278	41.3109	43.9798	0.0903181	0.129076	0	0	0	0	0	0	0	0	0	0	0	1	0	0	0	0	0	0
FBgn0027291	l(1)G0156	chrX:19518427-19521810	69.3747	64.247	-0.110782	-0.0430997	0	0	0	0	0	0	0	0	0	0	0	0	0	0	0	0	0	0
FBgn0027296	temp	chrX:2260206-2262515	11.72	11.6716	-0.00597721	0.0284942	0	0	0	0	0	0	0	0	0	0	1	0	0	0	0	0	0	0
FBgn0027329	Tcp-1zeta	chrX:15746647-15748971	445.719	484.453	0.120223	0.0227504	0	0	0	0	0	1	0	0	0	0	0	0	0	0	0	0	0	0
FBgn0027330	l(1)G0020	chrX:8714935-8720277	75.4053	71.0529	-0.0857732	0.104053	0	0	0	0	0	0	0	0	0	0	0	0	0	0	0	0	0	0
FBgn0027334	l(1)G0004	chrX:20391446-20393751	78.1314	65.421	-0.256149	-0.268118	0	0	0	0	0	0	0	0	0	0	0	0	0	0	0	0	0	0
FBgn0027335	Rip11	chrX:18635641-18647648	179.037	178.073	-0.00779459	-0.0725189	0	0	0	0	0	0	0	0	0	0	1	1	0	0	0	0	0	0
FBgn0027338	Kap-alpha3	chr3R:9574483-9577733	156.464	138.424	-0.176735	-0.127129	0	0	0	0	0	0	0	0	0	0	0	0	0	0	0	0	0	1
FBgn0027342	fz4	chrX:7104884-7110321	14.2674	14.6427	0.037462	0.0734993	0	0	0	0	0	0	0	0	0	1	0	0	0	1	0	1	0	0
FBgn0027358	Tim9b	chrX:19616195-19618537	29.9675	22.1645	-0.435145	-0.275944	0	0	0	0	0	0	0	0	0	0	0	0	0	0	0	0	0	0
FBgn0027359	Tim8	chrX:11368444-11369283	150.323	173.017	0.202849	0.200221	0	0	0	0	0	0	0	0	0	0	0	0	0	0	0	0	0	0
FBgn0027363	Stam	chr2L:10858535-10862006	45.7514	41.7903	-0.130649	0.095396	0	0	0	0	0	0	0	0	0	1	0	0	0	0	0	0	1	2
FBgn0027378	MRG15	chr3R:15275521-15278668	33.7053	34.9904	0.0539824	-0.0228049	0	0	0	0	0	0	0	1	0	0	0	0	0	0	0	0	0	0
FBgn0027453	Dnz1	chr2L:10847226-10856644	40.2361	44.0165	0.129554	0.119855	0	0	0	0	0	0	0	0	0	0	0	1	0	0	0	2	0	0
FBgn0027490	D12	chr2L:8434057-8437365	11.165	13.6711	0.292143	0.193995	0	0	0	0	0	0	0	0	0	0	0	0	0	0	0	0	0	0
FBgn0027492	wdb	chr3R:27561674-27582241	15.4767	12.3991	-0.319864	-0.0470734	0	0	1	0	0	0	0	0	0	0	1	1	1	0	0	0	0	1
FBgn0027493	AdSS	chr3R:20824666-20830580	188.484	204.25	0.115891	-0.25636	0	0	0	0	0	0	0	0	0	0	0	0	0	0	0	1	0	1
FBgn0027495	CG8378	chr2R:12140630-12144552	31.8488	32.084	0.0106135	-0.0353847	0	0	0	0	0	0	0	0	0	0	0	0	0	0	0	0	0	1
FBgn0027496	epsilonCOP	chr2L:6489089-6490843	235.966	236.311	0.00211176	0.0693273	0	0	0	0	0	0	0	0	0	0	0	0	0	0	0	0	0	0
FBgn0027497	Madm	chr3R:5742509-5747138	25.7202	24.5255	-0.0686202	-0.0868451	0	0	0	0	0	0	0	0	0	0	0	0	0	0	0	0	0	0
FBgn0027498	CG2061	chrX:11092491-11094947	14.133	11.4978	-0.297711	-0.357677	0	0	0	0	1	0	0	0	0	0	1	0	0	0	0	2	0	0
FBgn0027500	spd-2	chr3L:16591206-16595014	25.7149	27.5907	0.101576	0.0884962	0	0	0	0	0	0	0	0	0	0	1	0	0	0	0	0	0	0
FBgn0027503	CG11970	chr3R:8984717-8992949	10.2195	10.2564	0.0051902	0.0332044	0	0	0	0	0	0	1	0	0	0	0	1	0	0	0	0	0	0
FBgn0027504	CG8878	chr2R:12145709-12152752	15.1435	12.0641	-0.327983	-0.29912	0	0	0	0	0	0	0	1	0	0	0	1	0	0	0	0	0	0
FBgn0027505	Rab3-GAP	chr2L:12058303-12063184	12.8504	17.6114	0.454693	0.3456	0	0	0	0	0	0	0	0	0	0	1	2	0	0	0	0	0	0
FBgn0027506	EDTP	chr2R:17431031-17444938	17.4598	15.1932	-0.200613	-0.211453	0	0	0	0	0	0	1	0	0	0	0	0	0	0	0	0	0	0
FBgn0027507	CG1344	chr2R:5653675-5663222	24.7462	17.2092	-0.524027	-0.251546	0	0	0	0	0	0	0	0	1	0	0	1	0	0	0	0	1	0
FBgn0027508	Tnks	chr3R:25653090-25661286	11.9574	12.212	0.0303987	-0.0395609	0	0	0	0	1	0	0	0	0	0	0	0	0	0	0	0	0	0
FBgn0027509	TBCD	chr2L:2147517-2151664	76.3622	72.3815	-0.0772371	0.0923372	0	0	0	0	0	0	0	1	0	1	1	1	0	0	0	0	0	0
FBgn0027512	CG10254	chr3R:23689006-23694983	17.3169	13.7512	-0.332621	-0.32276	0	0	0	0	0	0	0	0	0	1	0	0	0	0	0	0	0	0
FBgn0027513	ana2	chr2R:8893612-8900211	13.9388	10.6788	-0.384361	-0.374827	0	0	0	0	0	0	0	0	0	0	0	0	0	0	0	0	0	0
FBgn0027514	CG1024	chr3R:6377348-6380328	13.1101	10.2531	-0.354618	-0.307853	0	0	0	0	0	0	0	0	0	0	0	0	0	0	0	0	0	0
FBgn0027515	CG7115	chr2L:7821150-7827315	9.70611	7.74704	-0.325248	-0.360238	0	0	0	0	0	0	0	0	0	0	0	0	0	0	0	0	1	0
FBgn0027518	CG7609	chr3R:29741971-29745092	25.699	32.9578	0.358909	0.260459	0	0	0	0	0	0	0	0	0	0	1	0	0	0	0	0	1	1
FBgn0027524	CG3909	chr3R:10043269-10045542	35.8048	35.865	0.00242126	-0.117686	0	0	0	0	0	0	0	1	0	0	1	0	0	0	0	0	0	0
FBgn0027525	CG7686	chr2R:10836569-10838727	99.2899	108.145	0.123255	-0.120569	0	0	0	0	0	0	0	0	0	0	0	0	0	0	0	0	0	0
FBgn0027526	Ublcp1	chr3R:23061492-23067259	44.2545	50.9912	0.204424	0.0809046	0	0	0	0	0	1	0	0	0	0	0	1	0	0	0	0	0	0
FBgn0027529	CG8920	chr2R:20319179-20326806	34.1928	36.1073	0.0785992	0.118915	0	0	0	0	0	0	0	0	0	0	1	0	0	0	0	0	0	0
FBgn0027532	CG7139	chr3L:22067269-22071848	20.9403	22.7296	0.11829	0.138627	0	0	0	0	0	0	0	1	0	0	2	2	0	0	0	0	0	0
FBgn0027535	botv	chr2R:19129588-19133706	33.7051	36.7375	0.124285	0.208669	0	0	0	0	0	0	0	1	0	0	0	0	0	0	0	0	0	0
FBgn0027537	Nup93-1	chrX:13822825-13825910	77.3837	81.4911	0.0746136	0.0862565	0	0	0	0	0	0	0	0	0	0	0	1	0	0	0	0	0	0
FBgn0027538	beta4GalNAcTA	chr2R:14259029-14261150	6.47119	6.73432	0.0575014	0.0974293	0	0	0	0	0	0	0	0	0	0	0	1	0	0	0	0	0	0
FBgn0027539	CG5807	chr3R:24805444-24814012	11.374	14.039	0.303694	0.203806	0	0	0	0	0	1	0	0	0	1	1	0	0	0	0	0	0	0
FBgn0027547	CG1927	chr3L:1950305-1970079	82.176	89.3265	0.120372	-0.0399517	0	0	0	0	0	0	0	0	0	0	0	0	0	0	0	0	0	0
FBgn0027548	nito	chr2R:7962462-7972003	29.9931	24.9414	-0.266093	-0.237457	0	0	0	0	0	0	0	0	0	0	0	0	0	0	0	0	0	0
FBgn0027549	CG7927	chr3L:8110367-8113406	47.1351	47.8422	0.021483	-0.0831237	0	0	0	0	0	0	0	0	0	0	0	0	0	1	0	0	0	0
FBgn0027552	CG10863	chr3L:3941007-3942465	110.474	118.999	0.107245	-0.0469846	0	0	0	0	0	0	0	0	0	0	0	0	0	0	0	0	0	0
FBgn0027553	NELF-B	chrX:7725995-7728361	24.9709	26.1349	0.0657266	-0.0400152	0	0	0	0	0	0	0	0	0	0	0	1	0	0	0	0	0	0
FBgn0027554	CG8042	chr3L:7970587-7974991	67.3098	71.6397	0.0899432	0.0297141	0	0	0	0	0	0	0	0	0	0	0	0	0	0	0	0	0	0
FBgn0027558	pgant3	chr2R:7057653-7061732	31.7141	39.9319	0.332421	0.196762	0	0	0	0	0	0	0	0	0	0	0	0	0	0	0	0	1	0
FBgn0027561	CG18659	chr2R:9122124-9132030	45.0785	45.9574	0.0278588	0.0821581	0	0	0	0	0	0	0	0	0	0	1	0	0	0	0	0	0	0
FBgn0027564	CG3149	chrX:5690001-5695205	39.3096	36.1025	-0.122786	-0.245991	0	0	0	0	0	0	0	0	0	1	1	0	0	0	0	0	0	0
FBgn0027565	CG5498	chr3L:20382404-20384109	44.2258	45.638	0.0453496	-0.0673655	0	0	0	0	0	0	0	0	1	0	1	1	0	0	0	0	0	0
FBgn0027567	CG8108	chr3L:9864638-9870674	76.6336	69.859	-0.133531	-0.127126	0	0	0	0	0	0	0	0	0	0	0	0	0	0	0	0	0	0
FBgn0027568	Cand1	chr2L:10358133-10362707	47.3135	47.0205	-0.00895999	0.0206306	0	0	0	0	0	0	0	0	0	0	1	0	0	0	0	0	1	0
FBgn0027569	cert	chr3L:8282527-8289870	43.8804	23.7513	-0.885569	-0.87471	0	0	0	0	1	0	0	0	0	1	0	1	0	0	1	0	1	0
FBgn0027572	CG5009	chr2R:17760939-17764541	29.3463	32.8485	0.16265	-0.0537002	0	0	0	0	0	0	0	0	0	0	2	1	0	0	0	0	0	1
FBgn0027574	CG5815	chr3R:27112565-27115126	12.6803	11.7453	-0.110508	-0.156212	0	0	0	0	0	0	0	0	0	0	0	0	0	0	0	0	0	1
FBgn0027578	CG14526	chr3R:28870605-28887709	42.1845	62.9695	0.57794	1.33427	0	0	0	0	0	0	0	1	0	0	1	1	0	0	0	0	0	1
FBgn0027579	mino	chr3R:27925190-27937853	41.493	28.6069	-0.536503	-0.779743	0	0	0	0	0	0	0	1	0	2	1	1	0	1	0	1	0	0
FBgn0027580	PCB	chr2R:9850702-9861543	63.3741	68.5998	0.114309	0.200588	0	0	0	0	1	0	0	0	0	0	0	0	0	0	0	0	0	0
FBgn0027582	CG6230	chr2L:11114013-11120319	50.5889	44.7039	-0.178421	-0.0484619	0	0	0	1	0	0	0	0	0	0	1	0	0	0	0	0	0	0
FBgn0027583	CG7601	chr3R:29725829-29736745	112.674	94.6924	-0.25084	-0.293091	0	0	0	0	0	0	0	0	0	0	0	0	0	0	0	0	0	0
FBgn0027587	CG7028	chr3L:206133-211457	14.672	13.287	-0.14305	0.00244713	0	0	0	0	0	0	0	0	0	0	0	1	0	0	0	0	0	0
FBgn0027588	GCS2alpha	chrX:21600501-21605264	222.118	241.115	0.1184	0.118929	0	0	0	0	0	0	0	0	0	1	0	3	0	0	0	0	0	0
FBgn0027590	GstE12	chr2R:24763166-24768172	200.739	235.178	0.228428	0.165915	0	0	0	0	0	0	0	0	0	0	0	0	0	0	0	0	0	0
FBgn0027592	MED15	chr2L:473012-476170	67.6139	72.1585	0.0938505	0.14223	0	0	0	0	0	0	0	0	0	0	0	0	0	0	0	0	0	0
FBgn0027594	drpr	chr3L:1715594-1735767	45.0907	54.3894	0.270498	0.529189	0	0	0	0	0	0	0	0	0	0	0	0	0	0	0	0	0	0
FBgn0027596	Kank	chr2R:14898311-14928425	28.3224	28.265	-0.00292931	0.217358	0	0	0	0	0	0	0	0	0	0	0	0	0	0	0	0	0	0
FBgn0027597	CG17712	chr2L:1750686-1752122	23.2981	23.425	0.00783758	-0.0629479	0	0	0	0	0	0	0	0	0	0	0	0	0	0	0	0	0	1
FBgn0027598	cindr	chr3R:30808616-30827005	48.0314	42.0396	-0.192229	-0.158149	0	0	0	0	0	0	0	1	0	0	1	0	0	0	0	0	2	0
FBgn0027599	CG2790	chr2R:24943391-24948378	11.0618	11.5863	0.0668322	0.0245525	0	0	0	0	0	0	0	0	0	1	0	1	0	0	0	0	0	0
FBgn0027601	pdgy	chrX:14839375-14953532	8.72665	7.11404	-0.29476	-0.412321	0	0	0	0	0	0	0	0	1	0	0	0	0	0	0	0	0	1
FBgn0027602	CG8611	chrX:17413266-17422145	24.8322	23.7795	-0.0624967	0.0388178	0	0	0	0	0	0	0	0	0	0	1	0	0	0	0	0	0	0
FBgn0027603	Ulp1	chrX:19202102-19208187	6.61859	3.42189	-0.951732	-0.649487	0	0	0	0	0	0	0	0	0	0	1	1	0	0	0	0	0	0
FBgn0027607	CG8230	chr2R:8944297-8947344	62.322	72.0803	0.209863	0.266877	0	0	0	0	0	0	0	0	0	0	0	0	0	0	0	0	0	1
FBgn0027609	morgue	chr2L:4442319-4444680	21.3794	31.9423	0.579246	0.440266	0	0	0	0	0	0	0	0	0	0	1	0	0	0	1	0	0	0
FBgn0027610	Dic1	chr3R:13361815-13369278	62.4635	57.6568	-0.115521	-0.0963982	0	0	0	0	0	0	0	0	0	0	1	1	0	1	0	1	0	1
FBgn0027611	LManII	chr2L:10457657-10462472	40.4632	51.8989	0.359093	0.271278	0	0	0	0	0	0	0	0	0	0	2	0	0	0	0	0	0	0
FBgn0027615	CG6404	chr3L:10884260-10886471	34.0465	32.4629	-0.0687107	-0.0909495	0	0	0	0	0	0	0	0	0	0	1	0	0	0	0	0	0	0
FBgn0027616	YT521-B	chr3L:3370450-3374170	66.2464	74.6212	0.171744	0.148423	0	0	0	0	0	0	0	0	1	0	0	0	0	0	0	0	0	1
FBgn0027617	CG5808	chr3R:24814261-24817007	6.20636	6.05485	-0.0356556	0.0224538	0	0	0	0	0	0	0	0	0	0	0	0	0	0	0	0	0	0
FBgn0027619	Adam	chr2R:9968928-9970897	138.26	155.644	0.170869	0.18898	0	0	0	0	0	0	0	0	0	0	0	0	0	0	0	0	0	0
FBgn0027620	Acf	chr3R:31793980-31805278	16.998	12.9067	-0.397244	-0.192175	0	0	0	0	0	0	0	0	1	0	3	1	0	0	0	0	0	0
FBgn0027621	Pfrx	chrX:19495504-19518402	11.3403	12.4923	0.139574	0.166735	0	0	0	0	0	0	0	0	0	0	0	0	0	0	0	0	0	1
FBgn0027655	htt	chr3R:28696241-28734816	19.9418	21.3401	0.0977755	0.158758	0	0	0	0	0	0	0	2	0	1	2	0	0	0	0	1	0	0
FBgn0027657	glob1	chr3R:15896925-15904521	45.2697	23.31	-0.957598	-1.08421	0	0	0	0	0	0	0	0	0	0	0	0	1	0	0	0	0	0
FBgn0027779	VhaSFD	chr2L:16722882-16727826	76.9433	69.4192	-0.14846	-0.161891	0	0	0	0	0	0	0	0	0	1	0	0	0	0	0	0	0	1
FBgn0027780	U26	chr2L:8445860-8449576	5.43545	4.80633	-0.177464	-0.218398	0	0	0	0	0	0	0	0	0	1	0	0	0	0	0	0	0	0
FBgn0027783	SMC2	chr2R:14848620-14852653	30.6763	24.4174	-0.329216	-0.272778	0	0	0	0	0	0	0	0	0	0	0	0	0	0	0	0	0	1
FBgn0027784	Prp18	chr3R:19028930-19031271	19.8081	14.3076	-0.469311	-0.432826	0	0	0	0	0	0	0	0	0	0	0	0	0	1	0	0	0	0
FBgn0027785	NP15.6	chr3R:19025098-19028857	218.406	253.614	0.215622	-0.0435361	0	0	0	0	0	0	0	0	0	0	0	0	0	0	0	0	0	0
FBgn0027786	Mtch	chr3L:184625-186310	98.688	70.2631	-0.490106	-0.501427	0	0	0	0	0	0	0	0	0	0	0	0	0	0	0	0	0	0
FBgn0027791	O-fut2	chrX:1464362-1465996	61.913	66.954	0.112927	0.0477898	0	0	0	0	0	0	0	0	0	1	0	1	0	0	0	0	0	0
FBgn0027794	Lrpprc2	chrX:1457174-1460617	23.5967	25.7561	0.126331	-0.047107	0	0	0	0	0	0	0	0	0	0	0	0	0	0	0	0	0	0
FBgn0027835	Dp1	chr2R:18409047-18421124	162.789	129.417	-0.330976	-0.00735161	0	0	0	0	0	0	0	0	0	0	1	1	0	0	0	0	1	0
FBgn0027836	Dgp-1	chr2R:18168412-18172607	29.4985	36.0794	0.290533	0.0315167	0	0	0	0	0	0	0	0	0	0	1	1	0	0	0	0	0	0
FBgn0027841	CstF-64	chr3R:18659617-18663552	26.8539	24.8018	-0.114687	-0.168743	0	0	0	0	0	0	0	0	1	0	0	0	0	0	0	0	0	0
FBgn0027864	Ogg1	chrX:8690326-8691811	14.2994	13.5858	-0.0738548	0.0411552	0	0	0	0	0	0	0	0	0	0	0	0	0	0	0	0	0	0
FBgn0027866	CG9776	chr3R:4327813-4334071	29.8406	26.0529	-0.19583	-0.128261	0	0	0	0	0	0	0	0	0	0	0	0	0	0	0	0	0	0
FBgn0027868	Nup107	chr2L:10732652-10736071	88.3663	85.75	-0.0433599	-0.0982708	0	0	0	0	0	0	0	0	0	1	0	0	0	0	0	0	0	1
FBgn0027872	rdgBbeta	chr2R:17695775-17698362	10.7491	10.5975	-0.0204903	-0.0465897	0	0	0	0	0	0	0	1	0	0	1	0	0	0	0	0	0	0
FBgn0027873	Cpsf100	chr3R:29034572-29039071	29.0199	32.3666	0.157461	0.0592477	0	0	0	0	0	0	0	0	0	0	0	1	0	0	0	0	0	0
FBgn0027885	Aac11	chr2L:17474911-17477888	19.6876	16.7534	-0.232837	-0.0980168	0	0	0	0	0	0	0	0	0	0	0	0	0	0	0	0	0	0
FBgn0027889	ball	chr3R:26864604-26866807	50.4261	64.2775	0.350145	0.14502	0	0	0	0	0	0	0	0	0	0	0	1	0	0	0	0	0	0
FBgn0027903	CG12018	chr3L:1775632-1777411	44.2267	38.0906	-0.215481	-0.195123	0	0	0	0	0	0	0	0	0	0	0	0	0	0	0	0	0	0
FBgn0027930	MP1	chr3R:4307434-4310947	68.6303	79.3591	0.209551	0.124952	0	0	0	0	0	0	0	0	0	0	0	0	0	0	0	0	0	0
FBgn0027932	Akap200	chr2L:8415689-8433598	121.31	85.5604	-0.503678	-0.418444	0	0	0	0	0	0	0	0	0	0	0	0	0	0	0	0	0	1
FBgn0027945	ppl	chr3L:21280490-21281506	32.8809	34.6787	0.0767975	0.03175	0	0	0	0	0	0	0	0	0	0	0	0	0	0	0	0	0	1
FBgn0027948	msps	chr3R:16050800-16067594	59.6797	57.6316	-0.0503806	-0.0104096	0	0	0	0	0	0	0	0	0	0	1	5	0	0	0	0	0	0
FBgn0027949	msb1l	chr2L:19577700-19580351	60.0049	61.8976	0.044803	-0.055677	0	0	0	0	0	0	0	0	0	0	0	1	0	0	0	0	0	0
FBgn0027950	MBD-like	chr3R:9559759-9561533	35.9037	41.7158	0.216462	0.0370243	0	0	0	0	0	0	0	0	0	0	0	0	0	0	0	0	0	0
FBgn0027951	MTA1-like	chr3R:5637233-5648738	8.87435	6.53506	-0.44144	-0.299651	0	0	0	0	0	0	0	0	0	0	0	1	0	0	0	0	0	1
FBgn0028292	ric8a	chrX:9256167-9259202	23.289	21.8	-0.0953202	0.105847	0	0	0	0	1	0	0	0	0	0	0	0	0	1	0	0	1	1
FBgn0028325	l(1)G0334	chrX:4702283-4705265	156.85	131.36	-0.255851	-0.228967	0	0	0	0	0	0	0	0	0	0	0	0	0	0	0	0	0	0
FBgn0028327	l(1)G0320	chrX:9551139-9553750	407.99	396.364	-0.0417096	0.0853987	0	0	0	0	0	0	0	0	0	0	0	0	0	0	0	0	0	0
FBgn0028331	l(1)G0289	chrX:10348679-10366273	26.5965	22.774	-0.223847	-0.0861018	0	0	0	0	0	0	0	0	0	0	0	0	0	0	0	0	0	0
FBgn0028336	l(1)G0255	chrX:6677261-6683696	152.271	159.417	0.0661689	-0.0287698	0	0	0	0	0	0	0	0	0	0	0	0	0	0	0	0	0	0
FBgn0028341	Ptpmeg2	chrX:9626293-9662903	20.5741	24.8577	0.272866	0.341325	0	0	0	0	0	0	0	0	0	0	0	0	0	0	0	0	2	0
FBgn0028342	ATPsyndelta	chrX:10212969-10217393	319.535	333.886	0.0633847	0.066432	0	0	0	0	0	0	0	0	0	0	0	0	0	0	0	0	0	2
FBgn0028343	Ankle2	chrX:17571853-17579229	48.3566	52.141	0.108704	-0.0108444	0	0	0	0	0	0	0	1	0	0	1	0	0	0	0	0	0	0
FBgn0028360	Cdc7	chrX:6654540-6659709	10.5023	9.99052	-0.0720759	-0.0782064	0	0	0	0	0	0	0	0	0	0	0	0	0	0	0	0	0	0
FBgn0028372	isopeptidase-T-3	chr2R:19670617-19673477	5.34585	4.85462	-0.139063	-0.272565	0	0	0	0	0	0	0	0	0	0	0	0	0	0	0	1	0	0
FBgn0028375	heix	chr2L:16294182-16299858	8.05885	4.41343	-0.868673	-0.652771	0	0	0	0	0	1	0	0	0	0	0	0	1	0	0	0	1	0
FBgn0028380	fal	chr3L:19294563-19337609	26.1122	18.9829	-0.460025	-0.279779	0	0	0	0	0	0	0	0	1	0	1	0	0	0	0	0	0	0
FBgn0028382	cyp33	chr2R:17545221-17546400	56.4746	61.535	0.123806	0.116321	0	0	0	0	0	0	0	0	0	0	0	0	0	0	0	0	1	0
FBgn0028387	chm	chr2L:7412416-7422736	7.13871	6.40793	-0.155805	0.0473992	0	0	0	0	0	0	0	0	0	0	0	1	0	0	0	0	0	0
FBgn0028398	Taf10	chr2L:2767889-2770069	104.418	120.507	0.206739	0.165982	0	0	0	0	0	0	0	0	0	0	0	0	0	0	0	0	0	0
FBgn0028399	TMS1	chr3L:16412721-16417177	119.881	135.31	0.174662	0.025667	0	0	0	0	0	0	0	0	0	1	0	0	0	0	0	0	0	0
FBgn0028402	Sin	chr3L:21031824-21034203	44.1261	42.7585	-0.0454207	-0.126704	0	0	0	0	0	0	0	0	0	0	0	0	0	0	0	0	0	0
FBgn0028411	Nxt1	chr2R:23809235-23811974	220.605	221.123	0.00338514	-0.00320998	0	0	0	0	0	0	0	0	0	0	0	0	0	0	0	0	0	0
FBgn0028421	Kap3	chrX:11334186-11348001	15.4525	13.6631	-0.177562	-0.117194	0	0	0	0	0	0	0	0	0	0	1	0	0	0	0	0	0	0
FBgn0028424	JhI-26	chr2R:16289319-16291333	36.2943	24.8941	-0.543941	-0.64054	0	0	0	0	0	0	0	0	0	0	0	0	0	0	0	0	0	0
FBgn0028425	JhI-21	chr2L:12049417-12056042	124.063	134.064	0.111847	0.0459713	0	0	0	0	0	0	0	0	0	0	0	0	0	0	0	0	0	0
FBgn0028426	JhI-1	chr2R:10307029-10309794	24.347	21.6447	-0.169729	-0.152219	0	0	0	0	0	0	0	0	0	0	0	1	0	0	0	0	0	0
FBgn0028427	Ilk	chr3L:21216900-21219240	77.0349	85.4875	0.150201	0.132328	0	0	0	0	0	0	0	0	0	0	2	0	0	0	0	0	0	0
FBgn0028429	I-2	chr3L:9834366-9836805	44.1754	37.7544	-0.226598	-0.130018	0	0	0	0	0	0	0	0	0	0	0	0	0	0	0	0	0	0
FBgn0028434	Ercc1	chr2R:14852940-14855048	11.6136	9.71674	-0.25727	-0.236576	0	0	0	0	0	0	0	0	0	0	0	1	0	0	0	0	0	1
FBgn0028436	ECSIT	chr3R:5856584-5857914	21.6568	20.3596	-0.0891117	-0.0753186	0	0	0	0	0	0	0	0	1	0	0	0	0	0	0	0	0	0
FBgn0028467	CG11070	chr2L:6658516-6662033	46.2443	49.1162	0.0869236	0.157039	0	0	0	0	0	0	0	0	0	0	0	1	0	0	0	0	0	0
FBgn0028468	rtet	chr3R:21108445-21110834	65.0401	63.2794	-0.0395922	-0.113825	0	0	0	0	1	0	0	0	0	1	1	0	0	0	0	0	0	0
FBgn0028471	Nab2	chr3R:24314659-24318419	18.545	24.8045	0.419569	0.347628	0	0	0	0	0	0	0	0	0	0	0	0	0	0	0	0	0	0
FBgn0028473	Non1	chr2R:9396264-9398734	605.57	731.691	0.272942	-0.0311184	0	0	0	0	0	0	0	0	0	0	0	0	0	0	0	0	0	0
FBgn0028474	CG4119	chrX:5666051-5670652	34.6148	28.8613	-0.262253	-0.203514	0	0	1	0	0	0	0	0	0	0	0	0	0	0	0	0	1	0
FBgn0028475	Hrd3	chr3R:23752875-23760600	56.8252	61.1301	0.105353	0.0626045	0	0	0	0	0	0	0	1	0	0	0	1	0	0	0	0	0	0
FBgn0028476	Usp1	chr3R:29229160-29235302	6.58698	6.3567	-0.0513388	0.0917869	0	0	0	0	0	0	0	0	0	0	0	0	0	0	0	0	0	0
FBgn0028479	Mtpalpha	chr2L:9568889-9576769	210.74	202.474	-0.0577293	-0.120701	0	0	0	0	0	0	0	0	0	1	0	0	0	0	0	0	1	0
FBgn0028480	CG17841	chrX:10368051-10385861	26.2279	27.8491	0.0865283	0.0542112	0	0	0	0	1	0	0	0	0	0	0	0	0	0	0	0	0	0
FBgn0028484	Ack	chr3L:4108185-4114157	23.5697	23.9433	0.022687	-0.168219	0	0	0	0	0	1	0	0	0	1	1	0	0	0	0	1	0	0
FBgn0028487	f-cup	chr3R:13694052-13705402	6.9179	7.28977	0.0755394	0.0026507	0	0	0	0	0	0	0	0	0	0	1	0	0	0	0	0	0	0
FBgn0028490	CG31705	chr2L:11523020-11528205	221.627	270.535	0.287683	0.234915	0	0	0	0	0	0	0	0	0	0	0	0	1	0	0	0	1	1
FBgn0028491	CG2930	chrX:3862965-3880379	84.2047	120.559	0.517765	0.600784	0	0	0	0	0	0	0	0	0	0	0	0	0	0	0	0	0	0
FBgn0028497	CG3530	chr2R:23386520-23396680	34.6507	37.9884	0.132674	0.0605707	0	0	0	0	0	0	0	0	0	0	0	1	0	0	0	0	0	0
FBgn0028499	CG7985	chr3R:18199856-18215001	9.07974	5.0179	-0.855566	-1.0308	0	0	1	0	0	0	0	0	0	0	1	0	0	0	1	0	0	0
FBgn0028500	Rich	chr3L:22257748-22262921	36.027	38.2606	0.0867795	0.0149835	0	0	0	0	0	0	0	0	0	2	3	1	0	0	0	0	0	0
FBgn0028504	CG12182	chr3L:2595780-2600242	6.63257	6.29996	-0.0742255	-0.083897	0	0	1	0	0	0	0	0	0	0	2	1	0	0	0	0	0	0
FBgn0028506	CG4455	chr2L:16352933-16354539	18.9448	16.7435	-0.178202	-0.169847	0	0	0	0	0	0	0	0	0	0	0	0	0	0	0	0	0	0
FBgn0028507	CG3793	chr2L:15764219-15768349	30.0153	37.6463	0.32681	0.258597	0	0	0	0	0	0	0	0	0	0	1	0	0	0	0	0	0	0
FBgn0028515	EndoGI	chr2L:16257687-16261877	211.374	219.022	0.051274	-0.0573614	0	0	0	1	0	0	0	0	0	0	0	0	0	0	0	0	0	0
FBgn0028523	CG5888	chr2L:16400174-16450508	71.5317	84.2043	0.23531	0.238884	0	0	0	0	0	0	0	0	0	0	1	1	0	0	0	0	0	0
FBgn0028530	mTTF	chr2L:14347238-14348790	22.0868	19.1273	-0.207549	-0.20367	0	0	0	0	0	0	0	0	0	0	2	1	0	0	0	0	0	0
FBgn0028538	Sec71	chr2L:13793520-13799674	64.1623	49.7587	-0.366776	-0.266571	0	0	0	0	0	0	0	0	0	0	0	1	0	0	1	0	0	0
FBgn0028539	CG31731	chr2L:13780688-13790562	37.7814	37.0972	-0.0263672	0.0502624	0	0	0	0	0	0	0	0	0	2	2	1	0	0	0	0	0	0
FBgn0028540	CG9008	chr2L:13773996-13780165	7.20331	5.43603	-0.406108	-0.267499	0	0	1	0	0	0	0	0	0	0	0	0	0	0	0	0	0	1
FBgn0028541	TM9SF4	chr2L:13746951-13773905	95.5413	122.778	0.361859	0.268053	0	0	0	0	0	0	0	0	0	0	0	1	0	0	0	0	0	0
FBgn0028543	NimB2	chr2L:13963506-13967018	8.59331	10.4169	0.277636	1.18105	0	0	0	0	0	0	0	0	0	0	0	0	0	0	0	0	0	0
FBgn0028546	ics	chr2L:13639446-13642602	98.0187	117.137	0.257069	0.182123	0	0	0	0	0	0	0	0	0	0	0	0	0	0	0	0	0	0
FBgn0028552	gammaSnap1	chr2R:24047144-24057599	57.3487	57.3727	0.000602767	-0.0319538	0	0	0	0	0	0	0	0	0	0	0	0	0	0	0	0	0	0
FBgn0028554	x16	chr2L:6914300-6920210	96.0952	80.1594	-0.261593	-0.200646	0	0	0	0	0	0	0	0	0	0	0	0	0	0	0	0	0	0
FBgn0028563	sut1	chr2R:8080558-8087151	6.45186	5.22167	-0.305205	-0.600921	0	0	0	0	0	0	0	0	0	0	1	0	0	0	0	0	1	1
FBgn0028577	pUf68	chr3L:1496852-1502590	78.9403	68.2763	-0.209376	-0.293982	0	0	0	0	0	0	0	0	0	0	0	0	0	0	0	0	0	1
FBgn0028579	phtf	chr2R:6741898-6746141	11.9651	6.81526	-0.811993	-0.842385	0	0	0	0	0	0	0	0	1	1	1	1	0	0	1	0	0	1
FBgn0028582	lqf	chr3L:7528779-7540012	6.78601	3.62575	-0.904286	-0.76755	0	0	0	0	0	0	0	0	0	0	1	0	1	0	0	1	0	0
FBgn0028646	aralar1	chr3R:30445634-30455867	47.4553	51.4485	0.116558	0.0996908	0	0	0	0	0	0	0	0	0	0	0	0	0	0	0	0	0	0
FBgn0028648	mRpL50	chr3L:7241627-7243933	37.1364	41.8391	0.172017	0.00384	0	0	0	0	0	0	0	0	0	0	0	0	0	0	0	0	0	0
FBgn0028662	VhaPPA1-1	chr3R:14902329-14904061	235.966	227.115	-0.0551535	-0.107134	0	0	0	0	0	0	0	0	0	0	0	0	0	0	1	0	0	0
FBgn0028663	VhaM9.7-b	chr3L:21539861-21541215	133.452	129.475	-0.0436411	-0.0477771	0	0	0	0	0	0	0	0	0	0	0	0	0	0	0	0	0	0
FBgn0028664	VhaM9.7-c	chr3L:4173883-4193788	28.7734	25.4133	-0.179152	-0.146928	0	0	0	0	0	0	0	0	0	0	0	0	0	0	0	0	0	0
FBgn0028665	VhaAC39-1	chrX:3880747-3882967	95.7423	85.0952	-0.170078	-0.199323	0	0	0	0	0	0	0	0	0	1	1	0	0	0	0	0	0	0
FBgn0028670	Vha100-2	chr3R:18390322-18400339	94.4814	117.128	0.309981	0.192987	0	0	0	0	0	0	0	0	0	0	0	1	0	0	0	0	0	0
FBgn0028671	Vha100-1	chr3R:29131192-29138573	102.445	110.292	0.106479	0.0900757	0	0	0	0	0	0	0	0	0	0	0	0	0	0	0	0	0	0
FBgn0028683	spt4	chr2R:12633588-12636141	112.001	97.3013	-0.202986	-0.208173	0	0	0	0	0	0	0	0	0	1	0	0	0	0	0	0	0	0
FBgn0028684	Rpt5	chr3R:23752875-23760600	160.419	167.394	0.0614091	0.0300966	0	0	0	0	0	0	0	0	0	0	0	0	0	0	0	0	0	1
FBgn0028685	Rpt4	chrX:6288099-6291245	236.829	235.556	-0.00777445	-0.0816265	0	0	0	0	0	0	0	0	0	0	0	1	0	0	0	0	0	0
FBgn0028686	Rpt3	chrX:11125100-11126785	245.625	247.313	0.00987789	-0.10485	0	0	0	0	0	0	0	0	0	0	0	0	0	0	0	0	0	0
FBgn0028687	Rpt1	chr2R:7623241-7656770	263.947	259.517	-0.024417	-0.120728	0	0	0	0	0	0	0	0	0	1	0	1	0	0	0	0	0	0
FBgn0028688	Rpn7	chr3R:22448098-22462054	216.335	195.995	-0.142453	-0.188927	0	0	0	0	0	0	0	0	0	0	0	0	0	0	0	0	0	0
FBgn0028689	Rpn6	chr2R:14750165-14753269	178.866	190.49	0.0908361	0.0636441	0	0	0	0	0	0	0	0	0	0	0	1	0	0	0	0	0	0
FBgn0028690	Rpn5	chr3R:5789492-5791569	173.956	179.774	0.0474644	0.0639147	0	0	0	0	0	1	0	0	0	1	0	0	0	0	0	0	0	0
FBgn0028691	Rpn9	chr3R:23723330-23752834	183.06	200.228	0.129322	0.0217728	0	0	0	0	0	0	0	0	0	0	0	0	0	0	0	0	0	0
FBgn0028692	Rpn2	chr3R:29153523-29157255	197.498	209.048	0.0819955	0.0382449	0	0	0	0	0	0	0	0	0	0	1	0	0	0	0	0	0	0
FBgn0028693	Rpn12	chr3L:16583027-16584022	247.9	241.885	-0.0354414	-0.0966882	0	0	0	0	0	0	0	0	0	0	0	0	0	0	0	0	0	0
FBgn0028694	Rpn11	chr2L:5058403-5059790	209.196	214.612	0.0368781	-0.0757865	0	0	0	0	0	0	0	0	0	0	0	1	0	0	0	0	0	0
FBgn0028695	Rpn1	chr3L:19915050-19918160	185.97	202.174	0.12053	0.140798	0	0	0	0	0	0	0	0	0	1	1	0	0	0	0	0	0	0
[truncated: 4,303 more rows]
[truncated: 31 more columns]

## Sheet: miR92a
FlyBase ID	Gene name	Genomic locus (dm6)	Mock expression level (FPKM)	miR4 expression level (FPKM)	Raw mRNA fold change (log2)	Normalized mRNA fold change (log2)	# 8mer sites, 5' UTR	# 7mer-m8 sites, 5' UTR	# 7mer-A1 sites, 5' UTR	# 6mer sites, 5' UTR	# Offset 6mer sites, 5' UTR	# 6mer-A1 sites, 5' UTR	# 8mer sites, ORF	# 7mer-m8 sites, ORF	# 7mer-A1 sites, ORF	# 6mer sites, ORF	# Offset 6mer sites, ORF	# 6mer-A1 sites, ORF	# 8mer sites, 3' UTR	# 7mer-m8 sites, 3' UTR	# 7mer-A1 sites, 3' UTR	# 6mer sites, 3' UTR	# Offset 6mer sites, 3' UTR	# 6mer-A1 sites, 3' UTR
[truncated: 5,849 more rows]
[truncated: 31 more columns]

[truncated: 3 more sheets: miR124, miR263a, miR994]
