# Supplementary material for: Predicting microRNA targeting efficacy in Drosophila
Source: Genome Biol. 2018 Oct 4;19:152. doi: 10.1186/s13059-018-1504-3 (PMC6172730; doi:10.1186/s13059-018-1504-3)
Supplement: Supplementary file 3 — Table S2. P values reporting the significance of the differences in fold-change distributions observed between site types for each of the three mRNA regions (3′ UTR, ORF, and 5′ UTR). (XLSX 12 kb) [file 13059_2018_1504_MOESM3_ESM.xlsx]

## Sheet: Sheet1
Table S2
Bonferroni-corrected p-values derived from a one-sided K-S test. This test evaluates whether the distribution of mRNA fold changes for mRNAs containing a single site (of the type indicated in rows)
is significantly less than the corresponding distribution (of the type indicated in columns). Results passing statistical significance are highlighted in yellow.
The results are provided for miRNA sites located in each of the three functional regions indicated below (3' UTR, ORF, and 5' UTR)
3' UTR
	8mer	7mer-m8	7mer-A1	6mer	Offset 6mer	6mer-A1	No site
8mer	N/A	0.047	0.00075	3.1e-13	2.1e-16	3.9e-16	7.7e-28
7mer-m8	1	N/A	1	2e-05	1.8e-08	1.4e-07	4.9e-19
7mer-A1	1	1	N/A	5.7e-05	5.9e-10	4.4e-08	1.9e-27
6mer	1	1	1	N/A	0.14	1	2.8e-15
Offset 6mer	1	1	1	1	N/A	1	5.7e-07
6mer-A1	1	1	1	1	0.004	N/A	5.9e-25
ORF
	8mer	7mer-m8	7mer-A1	6mer	Offset 6mer	6mer-A1	No site
8mer	N/A	0.0078	0.0015	5.9e-08	9.1e-08	6.6e-07	4.6e-09
7mer-m8	1	N/A	1	0.00037	0.0018	0.056	3.1e-07
7mer-A1	1	1	N/A	0.12	0.54	1	0.013
6mer	1	1	1	N/A	1	1	1
Offset 6mer	1	1	1	1	N/A	1	0.014
6mer-A1	1	1	1	1	1	N/A	0.003
5' UTR
	8mer	7mer-m8	7mer-A1	6mer	Offset 6mer	6mer-A1	No site
8mer	N/A	0.37	0.034	0.00038	0.0011	0.00022	0.00031
7mer-m8	1	N/A	1	1	1	1	1
7mer-A1	1	1	N/A	1	1	1	1
6mer	1	1	1	N/A	1	1	1
Offset 6mer	1	1	1	1	N/A	1	1
6mer-A1	1	1	1	1	1	N/A	1
