# Supplementary material for: Predicting microRNA targeting efficacy in Drosophila
Source: Genome Biol. 2018 Oct 4;19:152. doi: 10.1186/s13059-018-1504-3 (PMC6172730; doi:10.1186/s13059-018-1504-3)
Supplement: Supplementary file 4 — Table S3. The 91 seed families broadly conserved in Drosophila species, listing for each family the miRNA names, seed sequence, and signal-to-background ratios for 5′ UTR and 3′ UTR sites. These ratios are plotted in Fig. 2f. Families conserved since the ancestor of bilaterian animals are also indicated. (XLSX 14 kb) [file 13059_2018_1504_MOESM4_ESM.xlsx]

## Sheet: s2b_table
miRNA family	Seed + nt 8	Signal-to-background ratio, 3' UTR	Signal-to-background ratio, 5' UTR	Bilaterian conserved
bantam	GAGATCA	3.00679	1.95228	No
let-7	GAGGTAG	5.05051	2.21239	Yes
miR-iab-4	CGTATAC	2.79835	2.51256	No
miR-iab-8	TACGTAT	2.85459	2.39044	No
miR-1	GGAATGT	2.46025	2.22428	Yes
miR-2a-1/6/11/13/308	ATCACAG	3.55519	2.37913	No
miR-2a-2/2c	CACAGCC	3.97237	1.66667	No
miR-3/309/318	CACTGGG	1.58898	0.916667	No
miR-4	TAAAGCT	2.16006	1.08025	No
miR-5	AAGGAAC	1.65615	1.62866	No
miR-7	GGAAGAC	4.9505	1.44231	Yes
miR-8	AATACTG	3.48449	2.51479	Yes
miR-9	CTTTGGT	1.91781	0.868233	Yes
miR-10-3p/1006	AAATTCG	2.56362	0.781686	No
miR-10-5p	CCCTGTA	1.92308	1.73913	No*
miR-14	CAGTCTT	4.34537	3.20592	No
miR-31	GGCAAGA	2.21402	0.952381	Yes
miR-33	TGCATTG	1.29139	1.49425	Yes
miR-34	GGCAGTG	3.37017	1.46572	Yes
miR-79	AAAGCTA	2.16303	0.961538	No
miR-87	TGAGCAA	2.7917	1.29794	No
miR-92/310/311/312/313	ATTGCAC	2.22739	3.0444	Yes
miR-100	ACCCGTA	2.68817	0	Yes
miR-124	AAGGCAC	3.2197	2.37154	Yes
miR-125	CCCTGAG	1.61943	1.14943	Yes
miR-133	TGGTCCC	1.80921	2.2831	Yes
miR-137	ATTGCTT	2.07376	1.44479	Yes
miR-184	GGACGGA	4.58015	1.5873	Yes
miR-190	GATATGT	3.64507	1.79949	Yes
miR-193	ACTGGCC	1.32827	0.84317	Yes
miR-210.1	TTGTGCG	1.62808	1.26204	No
miR-210.2	TGTGCGT	1.80079	1.56822	Yes
miR-219	GATTGTC	2.79465	1.19205	Yes
miR-252	TAAGTAC	2.46873	2.62751	Yes
miR-263a	ATGGCAC	1.87207	1.65877	Yes
miR-263b	TTGGCAC	2.63072	1.72321	Yes
miR-274	TTGTGAC	1.64474	0.595238	No
miR-275/306	CAGGTAC	4	2.3622	No
miR-276	AGGAACT	3.27004	1.02669	No
miR-277	AAATGCA	2.43558	1.92173	No
miR-278	CGGTGGG	3.1746	1.44	Yes
miR-279/286/996	GACTAGA	3.80488	3.36538	No
miR-281-3p	GTCATGG	1.85014	2.44565	Yes
miR-281-2-5p	AGAGAGC	2.87582	1.02828	No
miR-282	AGCCTCT	2.23881	0.837989	No
miR-283	AATATCA	2.19233	1.46277	No
miR-284	TCAGCAA	1.59538	0.852053	No
miR-285/995/998	AGCACCA	2.79605	1.05079	Yes
miR-304	AATCTCA	1.9922	1.23153	Yes
miR-305	TTGTACT	3.33952	1.50485	No
miR-307	CACAACC	1.14811	0.578035	No
miR-314	ATTCGAG	1.36836	0.782473	No
miR-315	TTTGATT	1.83945	1.60851	No
miR-316	GTCTTTT	2.01072	1.00724	No
miR-317	GAACACA	1.66468	1.11214	No
miR-375	TTGTTCG	1.26712	0.938208	Yes
miR-927	TTAGAAT	1.57438	0.463768	No
miR-929	TCCCTAA	1.44435	0.248139	No
miR-932	CAATTCC	1.80689	1.04712	No
miR-955	ATCGTGC	1.42096	0.554017	No
miR-956	TTCGAGA	0.935925	0.471976	No
miR-957	GAAACCG	2.44898	1.89229	No
miR-958	GAGATTC	2.65755	1.78908	No
miR-960	GAGTATT	2.38398	1.0101	No
miR-962	TAAGGTA	1.07836	0.283286	No
miR-963	CAAGGTA	1.15473	1.2766	No
miR-964	TAGAATA	1.49578	1.07692	No
miR-965	AAGCGTA	2.08575	2.32558	No
miR-968	AAGTAGT	1.39015	1.57233	No
miR-969	AGTTCCA	1.20664	0.585938	No
miR-970	CATAAGA	2.35883	0.735294	No
miR-971	TGGTGTT	1.83266	0.582336	No
miR-974	AGCGAGC	1.7094	0.536673	No
miR-976	TGGATTA	0.838446	1.13452	No
miR-977	GAGATAT	1.20724	0.877193	No
miR-980	AGCTGCC	1.49142	1.00251	Yes
miR-981	TCGTTGT	2.82187	1.42544	Yes
miR-986	CTCGAAT	1.0632	0.386598	No
miR-987	AAAGTAA	1.39442	0.446429	No
miR-988	CCCTTGT	2.1164	0.429799	No
miR-989	GTGATGT	1.46879	1.25733	No
miR-993	AAGCTCG	2.04918	1.82421	No
miR-994	TAAGGAA	1.89896	0.686499	No
miR-999	GTTAACT	2.27488	0.992366	No
miR-1000	TATTGTC	2.79686	2.36149	No
miR-1002	TAAGTAG	1.47016	1.43678	No
miR-1003/1004	CTCACAT	1.1883	2.43902	No
miR-1007	AAGCTCA	1.65826	1.08696	No
miR-1010	TTCACCT	2.06939	1.61565	No
miR-1011	TATTGGT	1.20441	1.05163	No
miR-1017	AAAGCTC	2.0603	0.221729	No
*Although the miR-10 gene is broadly conserved among bilaterians, the seed family has diverged, and the Drosophila seed family is not the ancestral one.
